# Supplementary material for: The acute effect of metabolic cofactor supplementation: a potential therapeutic strategy against non‐alcoholic fatty liver disease
Source: Mol Syst Biol. 2020 Apr 27;16(4):e9495. doi: 10.15252/msb.209495 (PMC7184219; doi:10.15252/msb.209495)
Supplement: Supplementary file 2 — Table EV1 [file MSB-16-e9495-s003.xlsx]

## Sheet: Legend
Table EV1. Dose groups and dose levels of the test formulations in rat tolerance study.

## Sheet: Sheet1
Dose groups and dose levels of the test formulations
Group	Animal reference numbers	Concentration in dosing formulation/component (mg/mL)		Dose volume (ml/kg/day)	Dose levels (mg/kg/day)
1	2019-01-03	Formulation I		10
		Serine	20		200
		L-Carnitine-L-Tartrate ()(L-Carnitine)	4.4		44
		N-acetyl-L-cysteine	5		50
		Nicotinamide riboside	1		10
2	2019-04-06	Formulation II		10
		Serine	200		2000
		L-Carnitine-L-Tartrate	44		440
		N-acetyl-L-cysteine	50		500
		Nicotinamide riboside	10		100
3	2019-07-09	Formulation III		10/6.71
		Serine	600		6000/40001
		L-Carnitine-L-Tartrate	132		1320/8801
		N-acetyl-L-cysteine	150		1500/10001
		Nicotinamide riboside	30		3000/20001
1 The high dose was lowered from Day 3 by reducing the dose volume from 10 mL/kg to 6.7 mL/kg, due to tolerability issues, resulting in a dose reduction by 33%.
