# Supplementary material for: The acute effect of metabolic cofactor supplementation: a potential therapeutic strategy against non‐alcoholic fatty liver disease
Source: Mol Syst Biol. 2020 Apr 27;16(4):e9495. doi: 10.15252/msb.209495 (PMC7184219; doi:10.15252/msb.209495)
Supplement: Supplementary file 3 — Table EV2 [file MSB-16-e9495-s004.xlsx]

## Sheet: Legend
Table EV2. Clinical characteristics of the nine subjects involved in metabolic cofactor supplementation study

## Sheet: Sheet1
Variables (Unit)	Mean ± Standard Deviation		P-Value*
	Before	After
ALAT (U/L)	22.97 ± 5.51	20.73 ± 6.32	0.270
ALP (U/L)	71.83 ± 19.07	62.67 ± 12.10	0.078
ASAT (U/L)	19.60 ± 3.77	17.73 ± 4.55	0.064
Bilirubin (mmol/L)	8.01 ± 4.47	8.16 ± 3.62	0.611
FFA (mmol/L)	0.21 ± 0.04	0.22 ± 0.04	0.844
Glucose (mmol/L)	5.70 ± 0.66	5.19 ± 0.49	0.094
HDL-Cholesterol (mmol/L)	1.22 ± 0.32	1.31 ± 0.24	0.708
Insulin	41.00 ± 15.81	23.56 ± 18.85	0.257
Total Cholesterol (mmol/L)	4.09 ± 0.58	4.24 ± 0.61	0.558
LDL-Cholesterol (mmol/L)	2.70 ± 0.51	2.82 ± 0.69	0.200
Triglycerides (mmol/L)	1.24 ± 0.40	1.18 ± 0.41	0.595
gamma GT (U/L)	15.26 ± 3.02	18.20 ± 6.64	0.493
* Paired T-Test
