# Supplementary material for: The acute effect of metabolic cofactor supplementation: a potential therapeutic strategy against non‐alcoholic fatty liver disease
Source: Mol Syst Biol. 2020 Apr 27;16(4):e9495. doi: 10.15252/msb.209495 (PMC7184219; doi:10.15252/msb.209495)
Supplement: Supplementary file 4 — Table EV3 [file MSB-16-e9495-s005.xlsx]

## Sheet: Legend
Table EV3. Plasma concentration of L-serine, L-carnitine and NAC in nM based on targeted metabolomics measurements.

## Sheet: Sheet1
	Serine (nM)	L-carnitine (nM)	N-Acetylcysteine (nM)
S10_T1	145250	49166.9	2823.69
S10_T4	556287	62232.5	2823.69
S1_T1	115662	34532.1	827.744
S1_T2	993405	43424.1	827.744
S1_T3	750062	48924.8	2012.46
S1_T6	265685	50844.3	795.143
S2_T1	113068	75302.7	3222.87
S2_T2	805577	84480.8	3222.87
S2_T3	437070	77463.8	3619.3
S2_T4	394087	88455.6	6557.43
S2_T5	352544	103682	1820.76
S2_T6	317886	113762	1243.34
S2_T7	260956	99992	837.9
S2_T8	259885	97016.4	704.631
S3_T1	96642.8	36509.9	17366.5
S3_T2	528051	39387.1	17366.5
S3_T3	704403	53041.4	24080.2
S3_T4	551979	51038.6	8916.33
S3_T5	454772	52178.4	1791.59
S3_T6	346387	51574.7	1208.54
S3_T7	314536	50659.1	811.056
S3_T8	287340	49198.2	850.414
S4_T1	111129	57055.1	2738.58
S4_T4	557967	74984.5	2738.58
S4_T8	326816	81529.4	1944.3
S5_T1	92455.1	38406.6	10846.9
S5_T2	630025	47941.2	10846.9
S5_T3	501117	54667.6	11601.1
S5_T4	357492	58573.4	1963.18
S5_T5	304524	59206.8	1304.12
S5_T6	262177	58803	973.689
S5_T7	232401	59888.8	868.606
S5_T8	208604	60014.7	577.762
S6_T1	135765	40661.6	12978.6
S6_T2	908925	44784.1	12978.6
S6_T3	634875	52463.9	10567.7
S6_T4	465674	57559.9	3451.37
S6_T5	374890	58210.1	1553.17
S6_T6	302847	58225.7	1176.56
S6_T7	266621	52283	869.411
S6_T8	252579	57700.8	584.462
S7_T1	90140.1	54887.7	1226.74
S7_T2	175359	55424	1226.74
S7_T3	261060	77683	1226.74
S7_T4	264790	80569	1240.09
S7_T5	275492	88881.5	1679.21
S7_T6	247303	88918.1	1351.15
S7_T7	188031	93230.7	1071.91
S8_T1	99943.6	66176.7	3526.52
S8_T2	657611	81091.4	3526.52
S8_T3	371355	74818.2	3882.18
S8_T4	397127	80496.5	7162.91
S8_T5	324039	93354.9	1612.88
S8_T6	225591	88207.4	1085.76
S8_T7	224708	85872.4	924.987
