# Supplementary material for: The acute effect of metabolic cofactor supplementation: a potential therapeutic strategy against non‐alcoholic fatty liver disease
Source: Mol Syst Biol. 2020 Apr 27;16(4):e9495. doi: 10.15252/msb.209495 (PMC7184219; doi:10.15252/msb.209495)
Supplement: Supplementary file 5 — Table EV4 [file MSB-16-e9495-s006.xlsx]

## Sheet: Legend
Table EV4. Plasma level of metabolites (raw data) for all subjects involved in the supplementation study based on untargeted metabolomics measurements.

## Sheet: Explanation
	OrigScale		Values are normalized in terms of raw area counts.
	ScaledImpData		Each biochemical in OrigScale is rescaled to set the median equal to 1.
			Then, missing values are imputed with the minimum.
	Pathway Heat Map		This is the heat map associated with the statistical analysis of the data.
			Indicates ratios, p- and q-values for each comparison.
			0.55	Green: indicates significant difference (p≤0.05) between the groups shown, metabolite ratio of < 1.00
			0.76	Light Green: narrowly missed statistical cutoff for significance 0.05<p<0.10, metabolite ratio of < 1.00
			1.71	Red: indicates significant difference (p≤0.05) between the groups shown; metabolite ratio of ≥ 1.00
			1.32	Light Red: narrowly missed statistical cutoff for significance 0.05<p<0.10, metabolite ratio of ≥ 1.00
			1.2	Non-colored text and cell: mean values are not significantly different for that comparison
				Blue: indicates significant (p≤0.05) ANOVA effect.
				Light Blue: indicates 0.05<p<0.10 ANOVA effect
	Box Plots - Alpha		Box plots are provided for each biochemical detected, sorted alphabetically by biochemical name.
	Box Plots - Pathway		Box plots are provided for each biochemical detected, sorted by biochemical pathway.
	Biochemical Name*		Indicates compounds that have not been officially confirmed based on a standard, but we are confident in its identity.
	Biochemical Name**		Indicates a compound for which a standard is not available, but we are reasonably confident in its identity or the information provided.
	Biochemical Name (#) or [#]		Indicates a compound that is a structural isomer of another compound in the Metabolon spectral library.
			For example, a steroid that may be sulfated at one of several positions that are indistinguishable by the mass spectrometry data or a diacylglycerol for which more than one stereospecific molecule exists.

## Sheet: OrigScale
												SAMPLE NAME	UNGO-00689	UNGO-00690	UNGO-00691	UNGO-00692	UNGO-00693	UNGO-00694	UNGO-00695	UNGO-00696	UNGO-00697	UNGO-00698	UNGO-00699	UNGO-00700	UNGO-00701	UNGO-00702	UNGO-00703	UNGO-00704	UNGO-00705	UNGO-00706	UNGO-00707	UNGO-00708	UNGO-00709	UNGO-00710	UNGO-00711	UNGO-00712	UNGO-00713	UNGO-00714	UNGO-00715	UNGO-00716	UNGO-00717	UNGO-00718	UNGO-00719	UNGO-00720	UNGO-00721	UNGO-00722	UNGO-00723	UNGO-00724	UNGO-00725
												CLIENT IDENTIFIER	2_Mo_0_a	3_Mo_0_d	4_Mo_0_d	5_Mo_0_a	6_Mo_0_a	7_Mo_0_a	1_Mo_0_d	9_Mo_0_d	1_Th_0_d	1_Th_1_d	1_Th_2_d	1_Th_5_d	2_Th_0_d	2_Th_1_d	2_Th_2_d	2_Th_3_d	2_Th_4_d	2_Th_5_d	2_Th_6_d	2_Th_7_d	3_Th_0_d	3_Th_1_d	3_Th_2_d	3_Th_3_d	3_Th_4_d	3_Th_5_d	3_Th_6_d	3_Th_7_d	4_Th_0_d	4_Th_3_d	4_Th_7_d	5_Th_0_d	5_Th_1_d	5_Th_2_d	5_Th_3_d	5_Th_4_d	5_Th_5_d
												PARENT SAMPLE ID	4919618	4919619	4919620	4919621	4919622	4919623	4919624	4919625	4919626	4919627	4919628	4919629	4919630	4919631	4919632	4919633	4919634	4919635	4919636	4919637	4919638	4919639	4919640	4919641	4919642	4919643	4919644	4919645	4919646	4919647	4919648	4919649	4919650	4919651	4919652	4919653	4919654
												COMMENT	Hemolysis.	.	.	.	.	.	N.B. Subject 8, but labeled as subject 1 on tubes.	.	.	.	Hemolysis.	.	.	.	.	Hemolysis.	Hemolysis.	Hemolysis.	Hemolysis.	.	.	.	.	.	.	Hemolysis.	Hemolysis.	.	.	.	.	.	.	.	.	.	.
												ORIG ORDER	1	2	3	4	5	6	7	8	9	10	11	12	13	14	15	16	17	18	19	20	21	22	23	24	25	26	27	28	29	30	31	32	33	34	35	36	37
												SUBJECT ID	2	3	4	5	6	7	8	9	1	1	1	1	2	2	2	2	2	2	2	2	3	3	3	3	3	3	3	3	4	4	4	5	5	5	5	5	5
												TIME POINT	Mo_0	Mo_0	Mo_0	Mo_0	Mo_0	Mo_0	Mo_0	Mo_0	Th_0	Th_1	Th_2	Th_5	Th_0	Th_1	Th_2	Th_3	Th_4	Th_5	Th_6	Th_7	Th_0	Th_1	Th_2	Th_3	Th_4	Th_5	Th_6	Th_7	Th_0	Th_3	Th_7	Th_0	Th_1	Th_2	Th_3	Th_4	Th_5
												TREATMENT	No treatment	No treatment	No treatment	No treatment	No treatment	No treatment	No treatment	No treatment	No treatment	Cocktail	Cocktail	Cocktail	No treatment	Cocktail	Cocktail	Cocktail	Cocktail	Cocktail	Cocktail	Cocktail	No treatment	Cocktail	Cocktail	Cocktail	Cocktail	Cocktail	Cocktail	Cocktail	No treatment	Cocktail	Cocktail	No treatment	Cocktail	Cocktail	Cocktail	Cocktail	Cocktail
												TREATMENT2	UT	UT	UT	UT	UT	UT	UT	UT	UT	Tx	Tx	Tx	UT	Tx	Tx	Tx	Tx	Tx	Tx	Tx	UT	Tx	Tx	Tx	Tx	Tx	Tx	Tx	UT	Tx	Tx	UT	Tx	Tx	Tx	Tx	Tx
PATHWAY SORTORDER	BIOCHEMICAL	SUPER PATHWAY	SUB PATHWAY	COMP ID	PLATFORM	CHEMICAL ID	RI	MASS	CAS	PUBCHEM	KEGG	Group HMDB	UT Mo 0	UT Mo 0	UT Mo 0	UT Mo 0	UT Mo 0	UT Mo 0	UT Mo 0	UT Mo 0	UT Th 0	Tx Th 1	Tx Th 2	Tx Th 5	UT Th 0	Tx Th 1	Tx Th 2	Tx Th 3	Tx Th 4	Tx Th 5	Tx Th 6	Tx Th 7	UT Th 0	Tx Th 1	Tx Th 2	Tx Th 3	Tx Th 4	Tx Th 5	Tx Th 6	Tx Th 7	UT Th 0	Tx Th 3	Tx Th 7	UT Th 0	Tx Th 1	Tx Th 2	Tx Th 3	Tx Th 4	Tx Th 5
1314	(14 or 15)-methylpalmitate (a17:0 or i17:0)	Lipid	Fatty Acid, Branched	38768	LC/MS Neg	100002945	5695	269.249		17903417			23599416	15067243	22986432	13684118	20079188	13374154	16414200	24616120	58031148	24895546	20725338	35482088	11745563	18987984	16077775	13357850	13144700		26219624	24067394	15869769	14717358	19267436	19854796	20514620	30142276	31725820		22361930	26229714	30688928	21046156	19334792	17678840	23123588	25628312	32457370
1318	(16 or 17)-methylstearate (a19:0 or i19:0)	Lipid	Fatty Acid, Branched	38296	LC/MS Neg	100002356	5993	297.28	2724-59-6	3083779		HMDB37397	1782994	1415115	1870030	877182	1308652	914313	1351869	1671316	4.08524e+06	1531376	1448177	2425898	1011848	1576459	1190411	972266	1165271	1558034	1.7348e+06	2315982	1429335	1474268	1709524	1.91915e+06	1752674	1926291	2770700	3043528	1.91989e+06	1921167	2561180	1584407	1454725	1267721	1186170	1.85362e+06	1900818
432	(N(1) + N(8))-acetylspermidine	Amino Acid	Polyamine Metabolism	57814	LC/MS Pos Early	100016038	3080	188.176					580810	523594	574651	342154	433406	512566	373192	531234	890995	794203	733140	799622	492046	393289	298783	376227	330718	416713	464676	482518	482487	472447	428472	277072	389094	347826	475034	474650	477210	374148	403021	478494	302205	241105	285807	323961	209769
2309	1-(1-enyl-oleoyl)-GPE (P-18:1)*	Lipid	Lysoplasmalogen	44621	LC/MS Pos Late	100005372	1566	464.314					660769	452649	599635	726388	193065	280674	400181	483943	485115	452404	400241	529296	867834	615457	558051	552577	635258	756794	221079	1048433	596015	492472	435179	418544	442906	552673	608132	570825	802447	623387	679945	869859	496623	532014	682830	646350	667300
2287	1-(1-enyl-palmitoyl)-2-arachidonoyl-GPC (P-16:0/20:4)*	Lipid	Plasmalogen	52689	LC/MS Pos Late	100009014	2154	766.575				HMDB11220	36076856	22724356	20404004	33723576	19254428	26657180	19352992	30337816	17163932	18087652	17323688	16629534	36535396	37703796	34217860	37146280	33979544	38334384	32748986	38430300	24320312	25353490	24894110	26436894	26894634	27391980	27121998	27759118	26060286	25425888	23620472	31078398	26644464	26556992	28318444	31167866	29481112
2279	1-(1-enyl-palmitoyl)-2-arachidonoyl-GPE (P-16:0/20:4)*	Lipid	Plasmalogen	52673	LC/MS Pos Late	100009002	2270	724.528				HMDB11352	31526580	23215456	19881556	67964288	14831056	20589630	27694620	28428150	15360296	17611484	15400203	15385658	43880932	47557584	39670112	41380048	37188124	40908392	40192792	46475836	23489176	25116448	26729226	24609940	26135392	28760402	28773570	28636204	36371720	35050696	28369554	36360732	31604782	30150308	35289384	34294828	31406268
2288	1-(1-enyl-palmitoyl)-2-linoleoyl-GPC (P-16:0/18:2)*	Lipid	Plasmalogen	52682	LC/MS Pos Late	100009009	2226	742.575				HMDB11211	65994068	40317268	37256400	74189272	50317652	49028976	60911956	71808776	63932592	65130352	59041936	65381024	68978656	74832168	61969764	62723544	60654592	64791124	60508900	63150500	38687888	37855368	41484448	41081436	36443144	42267736	39214156	39643080	62644732	56298992	54029004	54973856	53835228	49334896	55676288	54137536	48856360
2276	1-(1-enyl-palmitoyl)-2-linoleoyl-GPE (P-16:0/18:2)*	Lipid	Plasmalogen	52677	LC/MS Pos Late	100009069	2351	700.528				HMDB11343	4866764	3162445	2932853	10609859	2135709	3165833	6091942	5501157	5760651	5493923	5422169	4874963	6435352	6.85447e+06	6044617	6862793	5594025	5.59965e+06	6394278	7405489	3652795	2802601	3723032	3518418	3743582	4111159	3836144	3.39546e+06	5874844	5469127	5447849	5128922	4351427	4595769	5129239	4559073	4385226
2281	1-(1-enyl-palmitoyl)-2-oleoyl-GPC (P-16:0/18:1)*	Lipid	Plasmalogen	52478	LC/MS Pos Late	100009007	2443	744.59					24649720	19244298	20064380	26868584	22548458	21370382	22212768	27596912	36632496	35442352	32077344	35538072	22339696	25563048	22751232	22183056	18967892	20936364	20154860	22841792	19121850	20729680	20541082	21051126	21426518	24392820	21909064	20875848	20987548	20722304	18886684	23425312	21662756	19803374	22214222	19656988	20854236
2275	1-(1-enyl-palmitoyl)-2-oleoyl-GPE (P-16:0/18:1)*	Lipid	Plasmalogen	52477	LC/MS Pos Late	100009005	2600	702.543				HMDB11342	4137830	2838312	2901455	7352475	1825417	2949566	3922121	3712984	5174698	4782849	5288357	4331703	5099973	5180616	4202374	5483716	4040970	4579378	4563012	5304395	3171257	3146625	3246281	3002770	3447776	3497662	3474579	3523198	4476538	4488021	3967738	4079978	4081183	3765865	3981008	3994190	3468352
2278	1-(1-enyl-palmitoyl)-2-palmitoleoyl-GPC (P-16:0/16:1)*	Lipid	Plasmalogen	52713	LC/MS Pos Late	100009160	2218	716.559				HMDB11207	1.38081e+06	1148849	1177794	1433785	1243783	1469505	1060528	1.75819e+06	1603773	1663810	1.43145e+06	1.61162e+06	1264976	1.34381e+06	1252141	1245754	1068743	1197260	1134346	1162228	1100575	1097678	1027448	1131760	1073838	1285348	1181953	1188012	1320637	1377529	1069699	1316976	1365788	1228248	1316608	1347867	1203286
2277	1-(1-enyl-palmitoyl)-2-palmitoyl-GPC (P-16:0/16:0)*	Lipid	Plasmalogen	52716	LC/MS Pos Late	100009162	2454	718.575		11146967		HMDB11206	12924080	10558503	11184687	13144353	15057615	14429962	14128093	17725204	16566125	15575248	14759275	16595455	11972110	13399446	11922757	11412269	10074850	11238518	10562231	11594559	11495297	12408534	11981789	12888980	13050568	14486198	12779992	12486455	12351083	12664596	10952216	11587660	11002015	10446563	11257826	10153333	10634148
2306	1-(1-enyl-palmitoyl)-GPC (P-16:0)*	Lipid	Lysoplasmalogen	52474	LC/MS Pos Late	100002875	1547	480.345		10917802		HMDB10407	8317378	5771109	8565870	3129408	6989986	5455868	4980827	12681735	11324168	10202220	7.987e+06	9170203	12560882	7.99959e+06	6326443	7392745	7143671	9023938	5154078	11786901	7.63269e+06	6591507	6000287	4415846	5171278	6208937	8586422	8.17892e+06	9981551	8071999	8532890	8658839	5220959	5491993	6935732	6488421	6554037
2307	1-(1-enyl-palmitoyl)-GPE (P-16:0)*	Lipid	Lysoplasmalogen	39270	LC/MS Pos Late	100003000	1558	438.298					1179356	871202	1030195	1195765	526808	668082	968199	1107945	1103622	922998	794907	865133	1201783	1167103	854420	1032718	1097117	1143154	601326	1607122	1077406	848562	840578	724419	850021	1053409	1110014	992080	1325297	1211478	1060111	1419973	853293	909765	1097212	1.03144e+06	1058394
2292	1-(1-enyl-stearoyl)-2-arachidonoyl-GPE (P-18:0/20:4)*	Lipid	Plasmalogen	52475	LC/MS Pos Late	100008999	2511	752.559		9547058		HMDB05779	63189032	45954600	40258700	78602120	22543744	41318464	45603904	61622632	40993104	45076256	41817708	43879300	100596160	98001296	88170392	93495920	85915880	94023432	90494352	106748944	53928956	57693648	57067772	49782148	54406944	60092220	63059384	59313916	69957280	74048768	61404024	61455984	51587936	47365036	53463992	55201456	47855888
2284	1-(1-enyl-stearoyl)-2-linoleoyl-GPE (P-18:0/18:2)*	Lipid	Plasmalogen	52748	LC/MS Pos Late	100009225	2633	728.559				HMDB11376	18305470	10224188	13317124	27042554	7890704	12050610	19282444	20306932	25018402	24831688	26561406	23702698	24318072	21435352	21990538	23024928	21001456	22697992	21769128	25217448	13039730	12355838	13673049	12034970	13844307	13571670	14374437	13860634	22730448	21434186	19576720	16714979	13941140	13550604	15307255	16054482	13122732
2283	1-(1-enyl-stearoyl)-2-oleoyl-GPE (P-18:0/18:1)	Lipid	Plasmalogen	52614	LC/MS Pos Late	100008919	2950	730.575	144371-68-6			HMDB11375	4278655	2459324	2445034	7316245	1658546	2637974	3.95732e+06	4746798	6785217	6510434	5685398	5885232	6238288	6062155	4823618	6328269	5285588	5997263	5323209	7067951	3611064	3464734	3862965	3324373	3319679	3525055	3783393	3278244	4567864	4401601	4.16698e+06	3823171	3739276	3843017	4254013	3812899	3658970
2311	1-(1-enyl-stearoyl)-GPE (P-18:0)*	Lipid	Lysoplasmalogen	39271	LC/MS Pos Late	100003001	1649	466.329					1517007	940610	1363188	931796	534196	677456	815377	1545601	1560499	1179254	1236441	1455119	2.56334e+06	1563021	1421713	1483833	1613096	1.73498e+06	813452	2383471	1453078	1247425	1008915	919023	1121628	1175639	1399284	1320948	1.86203e+06	1586802	1197705	1293907	786055	813512	1108386	1178641	1122946
4910	1,2,3-benzenetriol sulfate (1)	Xenobiotics	Chemical	48761	LC/MS Neg	100006373	1453	204.981						49514	150723	54211					233358	171295	116031	28200									134144	138197	139275		44185				641460	1085465	464471	83099	72458		39054
4906	1,2,3-benzenetriol sulfate (2)	Xenobiotics	Chemical	48762	LC/MS Neg	100006374	1709	204.981					231628	3335288	28831388	4.13189e+06	1205102	413400	2624684	4.09128e+06	8841705	8.12859e+06	6133082	2278497	504467	563041	479214	402680	131477	448015	1025627	375443	3880525	3639562	4575305	4573292	933598	1303361	1743164	1243189	39272416	63767628	47473404	4153338	4.05344e+06	2948408	2643832	667894	1407743
1877	1,2-dilinoleoyl-GPC (18:2/18:2)	Lipid	Phosphatidylcholine (PC)	52603	LC/MS Pos Late	100008903	2006	782.569	998-06-1	5288075		HMDB08138	111028448	130360272	105504200	175937232	143688112	150754288	151188928	193175056	195258000	200145088	201736400	186425952	125793160	147459488	121625248	134158096	112367744	120051848	124454328	131375952	101812624	102509312	103668720	99341296	95585640	103310688	93848464	94357968	149434944	136535040	120961496	112656104	100009920	86408272	101825616	94675456	89668616
1803	1,2-dipalmitoyl-GPC (16:0/16:0)	Lipid	Phosphatidylcholine (PC)	19130	LC/MS Pos Late	100000657	2365	734.569	63-89-8	452110		HMDB00564	39572788	35692960	36294120	33820620	39291036	36448312	26308008	51544884	52527692	54395460	56921024	51342720	36492792	39451588	34293732	39304400	33897516	36491644	34217952	41247172	36475380	34718732	39885080	36693688	38338792	38735976	42821888	40373560	38608624	40100712	41532288	40459752	35208412	37399764	37454420	41897704	34576864
3816	1,3,7-trimethylurate	Xenobiotics	Xanthine Metabolism	34404	LC/MS Neg	100001397	1985	209.068	5415-44-1	79437	C16361	HMDB02123		700872	286895	1056880	185527		1175887	507500	1423201	1554727	1.04496e+06	1248995									1.03913e+06	978635	1001253	982101	881466	1046392	799113	681309	694231	467770	252960	903079	943749	725691	922210	664572	662118
3813	1,3-dimethylurate	Xenobiotics	Xanthine Metabolism	32391	LC/MS Neg	100001106	1671.4	195.052	944-73-0	70346		HMDB01857		603861	785196	376265	66766		303083	239609	1244762	1154187	1163735	1.52333e+06									752926	605281	746529	776087	587265	501767	582944	598869	621530	618616	554008	487210	382629	592642	512613	538540	482223
945	1,5-anhydroglucitol (1,5-AG)	Carbohydrate	Glycolysis, Gluconeogenesis, and Pyruvate Metabolism	20675	LC/MS Neg	100000580	802	163.061	154-58-5	64960	C07326	HMDB02712	191937744	65131284	109134624	110774784	159442448	112470744	132855640	34200732	60770748	65041596	68554144	62915156	209907616	184030336	170037776	167512896	195706784	203886880	172619024	186490320	61641276	54414440	66432528	60151276	64560036	56000720	59344480	61234320	110612176	98727904	112092792	110501944	86958928	113670008	105837152	107711864	89212800
3814	1,7-dimethylurate	Xenobiotics	Xanthine Metabolism	34400	LC/MS Neg	100001399	1578.6	195.052	33868-03-0	91611	C16356	HMDB11103		1834314	2711585	1529575	271747		1.55119e+06	1065128	2324828	2914687	3.06084e+06	4269920									2574621	2215235	2398006	2201646	2383769	2548060	3.09348e+06	3301760	3.55996e+06	2728221	2491419	2468308	2024059	2040153	2382496	2483472	2547470
1204	10-heptadecenoate (17:1n7)	Lipid	Long Chain Fatty Acid	33971	LC/MS Neg	100001278	5555	267.233	29743-97-3	5312435		HMDB60038	20914376	10494428	14942173	9468706	12449814	10033939	11144958	11712725	28140446	11534001	12343432	19091208	9886785	13584228	10887912	12355281	12100421	20751718	43889128	31145588	16841270	12459293	15270797	16522237	18724292	23814688	35443980	31434542	14175401	17124632	27711832	18881606	13168289	14771122	24811348	37258504	35595296
1216	10-nonadecenoate (19:1n9)	Lipid	Long Chain Fatty Acid	33972	LC/MS Neg	100001277	5780	295.264	73033-09-7	5312513		HMDB13622	10823620	4374461	7297623	2824846	5492428	4.01079e+06	4187401	6077772	19508716	5568648	6409878	11698380	4129239	5661808	3920313	4.15185e+06	5160689	8.29479e+06	14974092	12737776	6727227	4863181	6911901	7784767	8067302	10029941	15830384	14557598	5567171	7139482	11253702	6941264	4826608	5401830	6951800	11284078	11645476
1191	10-undecenoate (11:1n1)	Lipid	Medium Chain Fatty Acid	32497	LC/MS Neg	100001197	5085.8	183.139	1333-28-4	14891	C13910	HMDB33724	17086694	2585366	7472176	3366238	5938081	3592962	7.81431e+06	4348963	12648327	11515450	8636117	11105192	8579305	9835539	7290160	7339974	8078595	9088630	8880290	10285782	3936315	3986540	4142538	4942525	4631784	5630518	6763101	7594146	6014359	6625570	8800843	3288291	3.8766e+06	4901972	5992605	6624121	6183452
1601	12,13-DiHOME	Lipid	Fatty Acid, Dihydroxy	38395	LC/MS Neg	62	5137	313.238	263399-35-5	10236635	C14829	HMDB04705	146289	376062	210312	127043	117308	107938	232985	532266	594269	402795	393914	236484	190864	245103	151708	84975	224725		287768	143291	182586		124036	217959	83570		230930	120561	415607	246549	108617	278831	108089	130430	180332	141406	166817
1580	13-HODE + 9-HODE	Lipid	Fatty Acid, Monohydroxy	37752	LC/MS Neg	100002196	5275	295.228		43013			1.03522e+06	524743	1748525	379028	1650278	403770	885161	2533480	5417880	2824689	2042344	3448447	1701779	1588391	1434766	482181	1492540	1164175	1966740	1108723	2224185	1631103	2.00715e+06	1886560	331963	1.95749e+06	2307005	2144444	1787417	2141373	2256802	1169992	1.01318e+06	1655773	1.85322e+06	1836693	2012777
2709	16a-hydroxy DHEA 3-sulfate	Lipid	Androgenic Steroids	38168	LC/MS Neg	100002126	4240	383.153					2887313	1302825	4985853	1332651	1748576	2383616	1244675	897196	964979	965630	951261	990727	4035549	3067666	2584790	2864021	3266293	3327219	2819773	2890822	2066902	2.02696e+06	2321446	2376611	1.92971e+06	1873650	2078864	1968125	3471827	3475853	3.04752e+06	1.52925e+06	1323874	1621253	1454817	1504486	1331511
2638	17alpha-hydroxypregnanolone glucuronide	Lipid	Pregnenolone Steroids	47403	LC/MS Neg	100005418	5071.9	509.276						525845								108062		122419									851779	435795	465989	314916	186014	155904	124736
2637	17alpha-hydroxypregnenolone 3-sulfate	Lipid	Pregnenolone Steroids	37482	LC/MS Neg	100002128	4800	411.185	28901-70-4	152971		HMDB00416	171173	76773	43951	239681	215161	98966	26398	89466				30886	106929	143759	137426	95894	80853	149278	60580	35023	38298		23275	51218		30198						112445	105387	98072	76299	44349	34992
2109	1-arachidonoyl-GPC (20:4n6)*	Lipid	Lysophospholipid	33228	LC/MS Pos Late	100001551	1460	544.34			C05208	HMDB10395	72475832	59064116	118562976	42717180	57576024	84760312	53030236	121865896	76756576	60767168	52238868	71531976	74960192	58192648	50566568	53849496	62357872	74423488	39973880	98175784	67966088	54995124	44380496	35022936	49860484	68533000	79256152	77422608	96254568	78516592	90053768	100084752	59598028	61427384	74679792	77680896	79275920
2149	1-arachidonoyl-GPE (20:4n6)*	Lipid	Lysophospholipid	35186	LC/MS Pos Late	100001571	1470	502.293		42607465		HMDB11517	4413910	3684555	4631114	3.67543e+06	3528311	4282214	3450547	6510061	7369656	5821458	4317428	4853430	5.69103e+06	4779462	4268500	5002924	4905184	5613871	5523051	7530076	4716652	3531020	3119427	2840209	4041970	4772794	5.51892e+06	5.20395e+06	6112106	4953833	6219685	4926844	3834063	3509603	3.76977e+06	4133870	4671455
2183	1-arachidonoyl-GPI (20:4)*	Lipid	Lysophospholipid	34214	LC/MS Neg	100001654	5482	619.289				HMDB61690	3.48627e+06	2484368	5917504	3736211	2628393	4266455	3879185	3326586	3849623	2887405	2695615	3020995	4365184	3323553	2690978	2633725	3114749	3924064	2256508	4998319	2979804	2485860	2457229	1.72687e+06	1772293	2049405	2188591	2420263	3893038	3862357	4053382	4930629	3419806	3462692	3164366	4508424	4511374
2335	1-arachidonylglycerol (20:4)	Lipid	Monoacylglycerol	34397	LC/MS Neg	100001433	6250	303.233	35474-99-8	5282281	C13857	HMDB11549	259385		545748			360235	306180		383832	298448			472187	581513	148923			614331		240037	243027			177178					207373	533966	520006	338661		271766		207949	154408
297	1-carboxyethylisoleucine	Amino Acid	Leucine, Isoleucine and Valine Metabolism	62558	LC/MS Neg	100020427	2628	202.108					140441	142429	161199	301637	102366	180884	271246	119147	26791	64321	62831	34424	197395	150365	109230	99253	103692	91501	75464	45527	91751	71262	98467	92777	53654	53264	33814	21255	229604	135791	53978	146393	109299	87171	78525	60389	39796
261	1-carboxyethylleucine	Amino Acid	Leucine, Isoleucine and Valine Metabolism	62559	LC/MS Neg	100020425	2663	202.108					182606	148206	139027	298672	81878	174809	230354	130466	43294	68917	56601	27762	193618	135692	93945	114978	96102	97284	74546	57311	112916	73884	92535	66769	47466	50914	21504	29161	209798	114515	32990	176617	105621	103428	74927	53315	42666
120	1-carboxyethylphenylalanine	Amino Acid	Phenylalanine Metabolism	62566	LC/MS Neg	100020419	2844	236.093					377282	450955	550664	739451	303388	542640	700412	417837	168265	301509	286873	162429	475601	302036	226320	227511	250952	196850	168388	112828	368598	252563	271119	285194	164847	124293	144733	96375	653973	377681	169891	376873	302494	227993	165780	164186	112172
136	1-carboxyethyltyrosine	Amino Acid	Tyrosine Metabolism	62564	LC/MS Neg	100020421	1846	252.088					51905	31854	92801	127297	25046	66709	93877	51111		36557	22211		56198	31819	29008	31151	15394				48478	19549	34518						111427	66272		64082	53279	34860		22528
318	1-carboxyethylvaline	Amino Acid	Leucine, Isoleucine and Valine Metabolism	62562	LC/MS Neg	100020423	2008	188.093					466779	489538	443217	831732	331745	556598	749799	400081	181861	300729	323132	201983	625350	482393	389859	424068	396234	281258	274885	229361	369945	297349	372512	334422	249493	202399	205956	144097	567635	414370	204710	516323	396766	405983	316805	307114	185011
2123	1-cerotoyl-GPC (26:0)*	Lipid	Lysophospholipid	61505	LC/MS Pos Late	100015772	1990	636.496				HMDB29205	117123	156098	171716	114502	152277	163435	109974	256966	272776	299760	286800	294870	160494	121061	98021	119289	118603	104796	96455	118598	170276	151424	200679	153468	168340	158083	192286	145961	129723	154875	130602	152785	116365	113296	143257	137539	114500
2334	1-dihomo-linolenylglycerol (20:3)	Lipid	Monoacylglycerol	48341	LC/MS Neg	100006121	6400	305.249					172634	113916	281774		174399		286913	224480	189998			113394	226582	256077	158788	94781	44373	244842	168965	181322	211076		107571			52967			263323	302795	328877	259262	150214	147846	204949	221543	199208
4349	1H-indole-7-acetic acid	Xenobiotics	Bacterial/Fungal	57783	LC/MS Neg	100004601	2862	174.056	39689-63-9				244578	388495	222919	320464				92721	799904	920025	946098	976845	532088	440617	377233	405223	446321	525542	402176	405900	581635	544192	572133	680825	557792	569688	608010	580232	212738	185062	184794	415469	403971	512494	522175	498465	437929
2120	1-lignoceroyl-GPC (24:0)	Lipid	Lysophospholipid	49617	LC/MS Pos Late	100002873	1907	608.465	325171-59-3			HMDB10405	453101	462751	465416	563919	519371	681612	459518	1165051	1026912	1262519	1045731	1049513	398349	451428	368489	468161	324594	396436	419039	462125	437555	478660	485684	382358	498437	527228	532429	528208	714171	673432	521201	596746	502629	501070	521006	583945	501916
2330	1-linolenoylglycerol (18:3)	Lipid	Monoacylglycerol	34393	LC/MS Neg	100001435	6214	277.217	124151-74-2	53480978		HMDB11569	267139	148660	520675	264381	459425	389551	636626	401369	364416	244757			627581	702040	666997	716819	620441	372893	257824	917777	686707	234734	247381	322473	290560	346438			731921	696204	671156	372265	296718	357493	188708	275544	477185
2094	1-linolenoyl-GPC (18:3)*	Lipid	Lysophospholipid	45951	LC/MS Pos Late	100005350	1410	518.324				HMDB10388	3361770	3115006	4681428	2422843	3225596	2485632	3128243	3386894	9742308	7665438	5677801	5918908	6182702	4019005	3591063	3953132	3744799	4.84829e+06	3506473	6041253	5101669	4219473	3105134	2482689	3078469	3746013	4973995	4405143	7020897	5276452	5170295	6968647	4615246	4418032	5131661	5222624	5817938
1881	1-linoleoyl-2-arachidonoyl-GPC (18:2/20:4n6)*	Lipid	Phosphatidylcholine (PC)	52710	LC/MS Pos Late	100009131	1969	806.569				HMDB08147	59140792	48750304	59098632	72051328	49312012	57022256	44232256	72419680	70334864	72603656	64101008	63260444	66374624	60881376	56304764	63223592	55155104	63573244	61982292	66564668	45951268	46852244	48932856	41932488	49517248	55559116	57366728	49444368	76645752	69974152	67201104	67530704	60269920	53913628	68191992	60075288	63655028
1878	1-linoleoyl-2-linolenoyl-GPC (18:2/18:3)*	Lipid	Phosphatidylcholine (PC)	53176	LC/MS Pos Late	100009343	1939	780.554				HMDB08141	6671504	5.6665e+06	6366341	7903794	5285126	4530919	6270719	5452753	12425033	13412061	11857170	9315521	10882773	11361255	9689846	10302928	7472522	8489783	8326527	8561111	5415162	4919732	5564891	4821737	5236529	4744486	5310813	4591146	10150488	7528543	6086365	4775587	4000711	3878155	4433394	4387131	4346582
2329	1-linoleoylglycerol (18:2)	Lipid	Monoacylglycerol	27447	LC/MS Neg	100001040	6477	279.233	2277-28-3	5283469			9989718	7421997	19751782	3156681	8599659	12018851	8427608	8.34486e+06	6382032	3676823	5183971	4.00095e+06	14528371	10853430	7560820	8471445	4792863	11466100	8.30773e+06	13975832	9984068	5369263	4960456	3401065	4344622	2536134	4528923	4354758	9717261	12210449	18304360	6662846	3.94994e+06	3.97923e+06	4287711	7681098	4448000
2068	1-linoleoyl-GPA (18:2)*	Lipid	Lysophospholipid	52690	LC/MS Neg	100009082	5483	433.236				HMDB07856	96654	336179	270664		234652	213070	268591	477303	745865	645224	506829		354826	265648	129739	172005	235473	284613	145209	178009	257772	161542	153598	375175	130100	202768	194974	131946	264482	178784	195067	181683	113260	187775	161820		83153
2092	1-linoleoyl-GPC (18:2)	Lipid	Lysophospholipid	34419	LC/MS Pos Late	100001395	1465	520.34		11988421	C04100	HMDB10386	253130608	271530208	278955200	187912560	235192096	266695376	287526720	394978880	519025184	421131936	354290688	397064192	267777984	216099568	213106048	204939008	223667616	242601040	206471280	307755264	278305952	232651728	207228624	166015872	204949520	235277120	275624032	260169920	282972352	242784544	277807456	260651008	167001760	175480240	179837488	189939456	201548720
2138	1-linoleoyl-GPE (18:2)*	Lipid	Lysophospholipid	36600	LC/MS Pos Late	100001570	1482	478.293		52925130		HMDB11507	5048423	7.98123e+06	4628298	3.77079e+06	7535601	6596201	7.80044e+06	12517790	27445132	16915774	11753026	15213312	7343649	6488637	4780576	6305647	6240951	6805636	6668086	9980318	9215410	5454311	5143838	4017627	5521746	7.2806e+06	7218284	6.80636e+06	8013332	6207703	8309929	6362630	5337526	4496523	4352347	4831852	5575620
2171	1-linoleoyl-GPG (18:2)*	Lipid	Lysophospholipid	54885	LC/MS Neg	100009227	5516	507.273					79961	153009	111610	242469	126135	235481	227866	251510	137081	152201	135234	82558	146032	133642	133143	153632	201566	156363	119795	86288			78165	97029			78408		194586	161867	94796	177666	171090	184602	155985	134019	178570
2179	1-linoleoyl-GPI (18:2)*	Lipid	Lysophospholipid	36594	LC/MS Neg	100001778	5494	595.289					1424719	1691400	1801843	2578142	1162135	2821856	2810678	2191405	3.04508e+06	2223231	2174045	2197828	1658383	1489817	1108294	1030114	1276542	1540190	1043285	1787224	1346749	1120282	1068670	854875	752589	846550	957322	921925	1439963	1271973	1427781	2089002	1446890	1.57734e+06	1.46041e+06	1718774	1.73038e+06
83	1-methyl-4-imidazoleacetate	Amino Acid	Histidine Metabolism	32350	LC/MS Pos Early	100001208	2064	141.066	2625-49-2	75810	C05828	HMDB02820	725255	1099644	1435483	1316351	721544	1645744	1042407	358941	980960	1052697	1060256	1018160	482887	688027	437965	632630	568503	716298	516826	500136	822889	1.02257e+06	994400	772591	923191	955956	777358	833363	1454800	1225758	1155638	1086685	1182719	989762	1002326	966128	904478
3445	N1-methyladenosine	Nucleotide	Purine Metabolism, Adenine containing	15650	LC/MS Pos Early	1242	2120	282.12	15763-06-1	27476	C02494	HMDB03331	913211	852087	1011943	1153674	1117115	1022669	946631	1121181	1137239	1.04566e+06	1125045	1140304	636053	849424	780374	891864	771127	754378	976646	827579	1077691	1088213	1003133	1067508	1112815	1.04137e+06	1029804	1014864	1183204	1141903	1094252	1192841	1094398	1097337	1183042	1181777	1047689
66	1-methylhistidine	Amino Acid	Histidine Metabolism	30460	LC/MS Pos Early	100001051	2755	170.092	332-80-9	92105	C01152	HMDB00001	9365137	11043910	7373823	23074012	13175402	9658798	19855204	9691707	6299876	8166047	2083495	9463023	9640511	16539710	13587406	7808876	6798811	7232314	7.22517e+06	8288281	8156894	8.08256e+06	7.45021e+06	13797948	14093110	11501971	8412837	6661210	15477265	13294349	9739541	7706051	11945589	14004278	10182214	9424167	12067481
3596	1-methylnicotinamide	Cofactors and Vitamins	Nicotinate and Nicotinamide Metabolism	27665	LC/MS Pos Early	55	1940	137.071	1005-24-9	10129985	C02918	HMDB00699	959724	1197806	1383302	966579	520393	909517	1275482	846582	325973	3271320	4342966	4430029	1203264	3090531	3832138	4591928	5191792	5996591	5132637	5909407	1652890	4660864	5740559	5185701	6059826	5573536	6553030	7214184	2506495	6327082	7657168	990874	3097812	3305382	3995044	3983255	3990348
3811	1-methylurate	Xenobiotics	Xanthine Metabolism	34395	LC/MS Pos Early	100001400	1461	183.051	708-79-2	69726	C16359	HMDB03099		767453	537920	426186	99793		286203	707142	1.56266e+06	1308938	1339264	2.03622e+06									1170402	956576	1054399	1017867	912224	886669	1025174	1072126	743944	535860	496819	858868	667904	602363	652899	611640	613706
3817	1-methylxanthine	Xenobiotics	Xanthine Metabolism	34389	LC/MS Neg	100001405	1568.8	165.042	6136-37-4	80220	C16358	HMDB10738		6302942	3395306	2895982	794942		1946332	4999475	9710910	10865384	11015143	12949763	81012								9537721	8411243	9292030	9118045	8916452	8820919	10094790	9686673	4982104	4057306	3117164	5501930	5522271	6286822	6625288	6092092	5443238
1792	1-myristoyl-2-arachidonoyl-GPC (14:0/20:4)*	Lipid	Phosphatidylcholine (PC)	53195	LC/MS Pos Late	100009139	1914	754.538				HMDB07883	6801442	4478650	4127643	5919546	3377431	6589614	6418848	6963719	9432743	12152717	11549628	10611789	6598406	6692345	5469089	6893890	5757256	7216201	6982400	7.93951e+06	5766959	5390432	6414719	5696845	6163188	7.91698e+06	7.95048e+06	7545026	8647996	10521291	8388053	11625731	9070020	8020169	11974211	11409611	11029615
1788	1-myristoyl-2-palmitoyl-GPC (14:0/16:0)	Lipid	Phosphatidylcholine (PC)	19258	LC/MS Pos Late	100000672	2147	706.538	69525-80-0	129657		HMDB07869	4705872	4207510	2662867	3055216	4285881	3594550	6782722	7127303	21085964	22468046	19814202	19636396	3430673	4362888	4257539	5023851	4343456	4583009	4437650	5156059	7031343	6898320	6847106	7.42206e+06	7742755	7536692	7769449	7189256	6236418	6908727	6392412	12119288	11141480	10600218	12169465	12864386	11149230
1953	1-oleoyl-2-arachidonoyl-GPE (18:1/20:4)*	Lipid	Phosphatidylethanolamine (PE)	55041	LC/MS Pos Late	100009219	2200	766.538				HMDB09069	2178124	1432109	3212592	1469167	2238691	2556482	1423740	6119013	4462472	3934804	3645708	3534450	2969080	2606510	2304741	2761595	2476255	2423177	2228803	2028913	1425548	925321	1076954	1019603	1112500	1526864	930841	971654	4106144	3213744	2290183	1707151	1.7292e+06	1390521	1486460	1441542	1.74871e+06
1876	1-oleoyl-2-docosahexaenoyl-GPC (18:1/22:6)*	Lipid	Phosphatidylcholine (PC)	52697	LC/MS Pos Late	100009130	2011	832.585				HMDB08123	23170844	19018156	24306408	15564473	16117265	16729223	9896701	20715036	22017824	20796848	22169868	21739624	23623676	24339976	21519172	24709134	22380298	22855530	23359090	25171432	18729090	18345216	19904528	19321412	19653692	20263556	20634176	21720208	22275956	24400458	22985892	20548332	18912088	17549740	21102372	21038240	18806512
1956	1-oleoyl-2-docosahexaenoyl-GPE (18:1/22:6)*	Lipid	Phosphatidylethanolamine (PE)	53209	LC/MS Pos Late	100009220	2119	790.538					1.02075e+06		916290		774756	540573	496936	1.74873e+06	1338272	995388	788422	875188	900421	1087520	1071382	1.04299e+06	872762	755160	806214	741367	284478	262470		387919	435636	643213	359980		1053982	923533	684519	384403	460318	407030	401290	384833	317349
1866	1-oleoyl-2-linoleoyl-GPC (18:1/18:2)*	Lipid	Phosphatidylcholine (PC)	52453	LC/MS Pos Late	100008981	2165	784.585					129006488	133297336	110663312	162666976	92932184	132743048	92177864	177926736	212388208	192746672	267118064	227546720	143840752	154505232	150369856	155777024	139750384	138435696	109860776	135023264	119326592	106508480	106938784	111621384	108384040	124130760	100297384	93340136	125894960	105220712	113145384	102823384	108445880	92294856	92705584	90139496	98327232
1950	1-oleoyl-2-linoleoyl-GPE (18:1/18:2)*	Lipid	Phosphatidylethanolamine (PE)	52687	LC/MS Pos Late	100009078	2270	742.538		9546753		HMDB05349	3.05783e+06	5789427	3430798	4104333	6900211	4949880	5802907	12791406	19420646	14979851	14099837	12467105	7736301	5834713	5095895	6.4142e+06	5871107	5311307	4595314	4326107	6888234	2946092	4.19074e+06	2580857	4152088	3985742	2420609	1795096	6839142	5659041	3.63849e+06	2682601	2750444	2319114	2315440	2300961	2294151
2033	1-oleoyl-2-linoleoyl-GPI (18:1/18:2)*	Lipid	Phosphatidylinositol (PI)	52451	LC/MS Pos Late	100008979	2700	878.575				HMDB09838	555604	834863	498870	833188	207145	1550556	556450	814677	1249797	1510024	1.73056e+06	984140	684966	395862	479516	770466	733798	582793	671863	777544	518900	586652	563730	247290	453725	294967	413513	394589	388958	552683	466907	531243	322176	318996	387614	462904	267169
2328	1-oleoylglycerol (18:1)	Lipid	Monoacylglycerol	21184	LC/MS Neg	100000924	6650	281.249	111-03-5	5283468		HMDB11567	14055293	19309656	24374284	5954456	8496649	19849060	26339032	8673100	12374932	18878380	9515573	5380699	27154276	13635587	11656386	19049162	10790202	19010526	9707503	21265264	13722550	7.86947e+06	11565771	12275141	11089774	11183658	5998696	6223093	22520800	14985974	20111312	9296728	6723337	6029855	9437867	9313763	12905441
2089	1-oleoyl-GPC (18:1)	Lipid	Lysophospholipid	48258	LC/MS Pos Late	100001272	1540	522.355	19420-56-5	16081932		HMDB02815	154047920	156882704	193082592	115277112	177055632	133379656	137426176	208507600	261800576	262369360	221342736	239223280	196579296	148077120	133286448	149448448	146751840	171360384	136342544	200882992	163453728	152499216	132542712	110619384	134443264	147167296	170454784	166730256	197562720	180190080	192890816	213012848	156544704	144958496	183741168	185625088	181063440
2136	1-oleoyl-GPE (18:1)	Lipid	Lysophospholipid	35628	LC/MS Pos Late	100001569	1554	480.308	89576-29-4	9547071		HMDB11506	3114601	7255734	3827516	3134033	5025521	5396357	4210091	9294683	17287428	13508269	10059004	11674626	6095126	4696584	3874453	4493365	4671454	5.45456e+06	4559174	7119322	6764628	4566996	3983253	3016844	3911206	4602856	5128332	4783852	7127659	4808060	6107538	5.02618e+06	3963600	3534246	3381693	3.32964e+06	3900398
2169	1-oleoyl-GPG (18:1)*	Lipid	Lysophospholipid	45968	LC/MS Neg	100005716	5610	509.288							257340	446178	279655			200006	411318	302803	336070	301954	507278	183169		275379	444819				237100		258658	166799	239750				547336	415822	412149	137957	313463	637299	236537		200480
2177	1-oleoyl-GPI (18:1)*	Lipid	Lysophospholipid	36602	LC/MS Neg	100001777	5599	597.305					1618664	2029893	2126489	2659701	788107	2.06793e+06	3777033	2366633	5221053	3505101	3309627	3604538	2310250	1888793	1373152	1536050	2.02959e+06	2065774	1188175	2788984	1813177	1707262	1526421	1050396	732986	1052410	1013373	1065055	2239245	1876626	1609515	2473934	1.86038e+06	1.92056e+06	1775490	1667912	1.96158e+06
1832	1-palmitoleoyl-2-linolenoyl-GPC (16:1/18:3)*	Lipid	Phosphatidylcholine (PC)	53180	LC/MS Pos Late	100009345	1850	754.538				HMDB08008	1.5642e+06	1045064	1422686	1340958	898055	931072	1339293	901962	2419533	2568032	2314550	2.03089e+06	1.87634e+06	2013367	1913154	2073339	1563377	1.86349e+06	1.86594e+06	1919502	1003250	1088304	1117234	1079179	1101004	1086248	1296171	1158057	2375297	1941279	1538688	1892181	1837341	1646450	2060099	2049433	1871679
1831	1-palmitoleoyl-2-linoleoyl-GPC (16:1/18:2)*	Lipid	Phosphatidylcholine (PC)	52683	LC/MS Pos Late	100009075	2003	756.554				HMDB08006	32970584	34667428	47198088	40514252	36189064	36654236	38717528	31123908	34350284	42046300	33968756	34437496	29454654	32427372	23790928	22082670	23190638	28155156	28333136	35237420	18831168	21456476	17227512	20305546	20164736	22885068	23185368	25668458	41456164	29603430	35795732	28831816	24569496	22834908	24795036	25688334	30696230
2081	1-palmitoleoyl-GPC (16:1)*	Lipid	Lysophospholipid	33230	LC/MS Pos Late	100001511	1450	494.324		24779461		HMDB10383	13927963	11529970	20486648	8277448	10438533	12105732	10781740	11180937	21152612	20793360	13857116	18968564	12710291	11616964	9117382	11178972	10398790	13014930	10832427	15685194	12689583	11149592	9962123	8078201	10229332	12505645	15121696	14421475	19495556	17834700	17140566	23627948	17243330	16528679	17941404	19715134	19006840
1812	1-palmitoyl-2-alpha-linolenoyl-GPC (16:0/18:3n3)*	Lipid	Phosphatidylcholine (PC)	52684	LC/MS Pos Late	100009076	2034	756.554				HMDB07975	31936560	15268374	22214296	21855092	14541985	19311552	27447700	14142617	56467772	44976464	54346804	50981900	35291948	39436572	38180292	51484540	40684368	35189780	37766216	40118744	31717472	28948940	34072176	29087982	31793380	31695754	29784708	27022746	38196784	48037984	36262760	39960032	35086768	33360096	39483860	41845732	30534758
1820	1-palmitoyl-2-arachidonoyl-GPC (16:0/20:4n6)	Lipid	Phosphatidylcholine (PC)	52462	LC/MS Pos Late	100008914	2091	782.569	35418-58-7	10747814		HMDB07982	532661920	387805760	546183232	422694688	514020832	529634560	386562656	555378816	398125824	377026048	393461888	374806048	502442816	562507264	481407904	559664256	496096896	558127104	520989856	554102656	384965376	382204608	395654080	397116288	408836896	435744288	470358880	440874528	564497792	574220928	561520832	530752864	475816352	475036736	542544448	555897408	516332224
1927	1-palmitoyl-2-arachidonoyl-GPE (16:0/20:4)*	Lipid	Phosphatidylethanolamine (PE)	52464	LC/MS Pos Late	100008990	2198	740.522		9546800		HMDB05323	4685264	2456936	5404203	2691814	5126725	4538506	3309312	8882654	6.73041e+06	5939189	5368446	5406585	4769862	4493253	4494528	6200576	5211747	5313112	4906221	4797454	2399116	1678070	2201556	2359362	2642101	3079906	2870254	2371271	6341893	5646177	5484624	4275335	3964143	3602324	3452639	3808027	3458068
2026	1-palmitoyl-2-arachidonoyl-GPI (16:0/20:4)*	Lipid	Phosphatidylinositol (PI)	52467	LC/MS Pos Late	100008993	2567	876.56				HMDB09789	2449172	1.37643e+06	1774633	2.09642e+06	2973529	1723871	1705389	1882996	1732735	1993919	1861081	1883369	2126531	2228650	2070941	2019057	1895531	2099348	2072261	2358658	1752051	1831272	1786215	1669394	1770773	1973450	2048433	1973093	2227622	2380230	2132093	4992588	5120991	4892239	5938802	5.9765e+06	5827149
1816	1-palmitoyl-2-dihomo-linolenoyl-GPC (16:0/20:3n3 or 6)*	Lipid	Phosphatidylcholine (PC)	52454	LC/MS Pos Late	100008985	2199	784.585					316083712	236027536	265154064	268073776	347063744	272518912	250994848	288712352	282281312	300047232	205803616	255161984	287859520	303297312	260595712	286264544	290837056	311240832	321768000	343897088	235505552	234096464	266492848	240493248	261091520	269732512	300609120	292559136	334959680	353454432	315123872	401515968	350244864	351988896	397293728	405366848	367755520
1826	1-palmitoyl-2-docosahexaenoyl-GPC (16:0/22:6)	Lipid	Phosphatidylcholine (PC)	52610	LC/MS Pos Late	100008915	2023	806.569	59403-54-2	6441886		HMDB07991	337643168	275938528	305777312	171896304	260078896	211872800	224753776	238173200	221501104	203622912	220472256	228297680	283183456	292464928	245865056	287407936	270475296	268030032	283954624	309387680	273274592	263953712	295175360	276760032	288765600	294373120	301304352	312142816	308921344	345165824	336100064	220659104	196047920	189788448	222663280	235060608	207132592
1929	1-palmitoyl-2-docosahexaenoyl-GPE (16:0/22:6)*	Lipid	Phosphatidylethanolamine (PE)	52465	LC/MS Pos Late	100008991	2119	764.522		9546799		HMDB05324	8023453	2024776	6817358	2.98049e+06	5227107	3388254	5793382	9221126	7280650	6196483	5275871	6416643	5252639	6197637	5.46365e+06	6.10339e+06	5358433	5156587	4745644	5088854	2057456	1963345	2295480	2534832	2898563	3432019	3401418	2.74105e+06	9143000	7882071	7204718	3440175	3900174	3451456	3.70383e+06	3307628	2922811
1813	1-palmitoyl-2-gamma-linolenoyl-GPC (16:0/18:3n6)*	Lipid	Phosphatidylcholine (PC)	54812	LC/MS Pos Late	100009154	2034	756.554				HMDB07974	18659336	14127097	15694550	23471730	27239848	16522060	18474056	18301102	14609815	17734424	14852186	12696587	19574712	22315840	21176422	19293060	19495858	23338672	21416488	22921794	16388467	14482016	18332222	14435658	16859884	15583251	16528420	17870764	23140282	28474222	23575416	46146080	44420800	42986240	52823316	52579412	49275944
1810	1-palmitoyl-2-linoleoyl-GPC (16:0/18:2)	Lipid	Phosphatidylcholine (PC)	42446	LC/MS Pos Late	1537	2160	758.569	40811-94-7	5287971		HMDB07973	1180809600	954320320	1026056768	1046763392	1090358784	1025287232	1161549184	1144944256	1318510592	1319832704	1356282112	1278193920	1112732672	1074725760	1001494144	1154966272	1097438464	1148878720	1073675776	1237457664	888049664	861968256	913203200	898998336	937473728	968584384	979276608	962176000	1181206144	1161164416	1120967552	997324992	882524096	859443520	877436544	973485632	894835456
1924	1-palmitoyl-2-linoleoyl-GPE (16:0/18:2)	Lipid	Phosphatidylethanolamine (PE)	42449	LC/MS Pos Late	100001870	2275	716.522		9546747		HMDB05322	4774616	3177857	5049595	3277958	7.30659e+06	4278484	7121503	11026625	15159189	12225315	11490471	9853194	5818887	5806993	5143984	6833210	5857459	5368146	4828052	4997956	4037756	2272471	3576130	2631085	3648289	3584875	2.76889e+06	2486751	7738021	6898131	5675228	4925565	4856414	4151243	4375138	4251887	4126012
2024	1-palmitoyl-2-linoleoyl-GPI (16:0/18:2)	Lipid	Phosphatidylinositol (PI)	52450	LC/MS Pos Late	1528	2730	852.56				HMDB09784	1754674	1157357	999788	1402652	1163340	1819517	1468171	1.73042e+06	1314760	1805158	2190315	1755606	1457588	1223496	1106491	1322822	1296021	1367054	1302147	1260487	1069858	854322	1076206	784750	1148646	944778	992315	1117898	1222772	1116094	1305252	2657914	2.02048e+06	2287605	2540666	3150910	2188168
1807	1-palmitoyl-2-oleoyl-GPC (16:0/18:1)	Lipid	Phosphatidylcholine (PC)	52461	LC/MS Pos Late	1539	2358	760.585	26853-31-6;26853-31-6	6436017		HMDB07972	752867712	536363488	694313024	590684864	780953984	518472320	590832768	612319040	770594880	810353600	775554112	732759168	671353920	703210944	632659008	717811136	616264448	661297920	634333952	759222848	554213824	523553856	610788544	564526656	602197696	619856832	662184192	630579328	741825344	738040256	744401984	828528384	741344576	768832768	818197696	882176064	816710784
1923	1-palmitoyl-2-oleoyl-GPE (16:0/18:1)	Lipid	Phosphatidylethanolamine (PE)	19263	LC/MS Pos Late	1526	2509	718.538	26662-94-2	5283496		HMDB05320	3847878	2834544	3974494	3173921	4222863	3293258	4299150	6374158	9203591	7437224	7291165	6348611	4659169	4274132	4023093	7171744	4830279	4546285	3960124	4136600	3924275	2201621	2584079	2084616	2672988	3241094	2177139	1980662	6474240	6240765	4611572	5855573	5304254	4235361	4564244	4106907	4345954
2022	1-palmitoyl-2-oleoyl-GPI (16:0/18:1)*	Lipid	Phosphatidylinositol (PI)	52669	LC/MS Pos Late	100009066	3140	854.575				HMDB09783	2304060	1558344	1385984	2161612	1485952	1556363	1905106	1918914	2636834	3175467	3305045	3335595	2106746	2299622	2013562	2594273	2282217	2360348	2520292	2305226	1986645	1846485	1772428	1.60574e+06	1.89475e+06	1630763	2078059	1815541	1914977	2390480	2133739	3030643	3201614	2989059	3957372	4396474	3971260
1804	1-palmitoyl-2-palmitoleoyl-GPC (16:0/16:1)*	Lipid	Phosphatidylcholine (PC)	52470	LC/MS Pos Late	100008984	2160	732.554				HMDB07969	32188716	23688804	24758792	24754282	34854980	19491152	35646980	20273316	52209928	55589496	48276988	50035844	22319752	24670270	23710386	26342004	24966392	26628208	23052224	27209020	27603152	28469766	29717484	30922570	31275676	33146924	33293866	31960264	33464430	36246932	33312126	73598192	67627760	66984684	77493016	84788272	82096400
1805	1-palmitoyl-2-stearoyl-GPC (16:0/18:0)	Lipid	Phosphatidylcholine (PC)	52616	LC/MS Pos Late	100008921	2653	762.601	59403-51-9			HMDB07970	14933618	14586280	15526974	9416426	13023796	13261109	12872419	15436582	19170616	19609638	22095732	20128816	14505016	13330269	12746170	14921885	13282367	13119179	13376285	14810191	14709820	13618904	14442555	12739245	14386247	14636243	14024529	13634737	17478192	17530276	15956446	10600869	9785125	9667022	10696465	11268580	9420172
1922	1-palmitoyl-2-stearoyl-GPE (16:0/18:0)*	Lipid	Phosphatidylethanolamine (PE)	57388	LC/MS Pos Late	100009205	2850	720.554		5326793		HMDB08925								205024	299917	205190	350952	194357				174315	112151	95561		56267	234629	73533	98967		67764				160639
2079	1-palmitoyl-GPC (16:0)	Lipid	Lysophospholipid	33955	LC/MS Pos Late	100001263	1525	496.34	17364-16-8	86554		HMDB10382	428971968	300390208	473093696	242610736	439862240	327574464	339571200	467955008	457262784	435127872	448526112	390430368	461532544	395039072	344678208	372292992	375137504	408264864	327977920	399728000	376143488	345655360	352138784	302529216	324215904	342882240	348515136	395945920	495779328	457437280	453701760	392224064	297762176	316101088	363936672	361786112	362063488
2127	1-palmitoyl-GPE (16:0)	Lipid	Lysophospholipid	35631	LC/MS Pos Late	100001567	1544	454.293	53862-35-4	9547069		HMDB11503	2488831	2357301	3141733	747425	2600253	1321664	1810192	4237934	4391701	4446408	3736934	3588651	2650020	2129325	2045729	2286855	1553144	2376017	2164864	2718027	2959447	2389747	2050007	1.71829e+06	2148686	2263232	2633048	2547128	3358299	3039167	3161952	2353828	1.54902e+06	1863780	2243308	1.53988e+06	1782991
2165	1-palmitoyl-GPG (16:0)*	Lipid	Lysophospholipid	45970	LC/MS Neg	100005717	5570	483.273		3300276			61444		103036	82660		81399	128932	128347	113954	144652	99926	97485	83310	90381	86097	59031	91618	55606	65245	83050			104736	103693	67048	72118	52692		158741	149510	135434	145602	127191	142115	140162	120416	129308
2172	1-palmitoyl-GPI (16:0)	Lipid	Lysophospholipid	35305	LC/MS Neg	100001655	5564	571.289				HMDB61695	548765	428684	985636	493005	438377	645094	901494	839584	1.5179e+06	838602	837785	969421	806659	556095	497147	372906	480276	600738		896213	602716	655420	462073	308259	292660	402084	424979	446466	707299	746317	783091	1687756	1052059	953506	970347	1246114	1118087
84	1-ribosyl-imidazoleacetate*	Amino Acid	Histidine Metabolism	61868	LC/MS Pos Early	100001668	2006	259.092	29605-99-0	5117448	C05131	HMDB02331	486994	735142	907118	772239	576892	1.17777e+06	556614	494833	979700	925952	869670	861643	365743	448198	203393	353564	326757	355676	313544	365885	642230	640066	674404	603863	580475	573000	583326	580349	925271	786412	765180	877180	710936	654055	623907	666473	642115
1853	1-stearoyl-2-arachidonoyl-GPC (18:0/20:4)	Lipid	Phosphatidylcholine (PC)	42450	LC/MS Pos Late	100001869	2300	810.601	35418-59-8	16219824		HMDB08048	438062592	358550496	455821792	401585984	398529664	474236864	307709984	457158592	332056448	330181760	319526048	318865664	416499392	449759680	369518272	424221024	386446304	411207904	439035136	480075456	310812864	333489088	354268512	306945120	369281312	361941184	397545696	396758272	448112992	453277568	426054496	468318176	409652800	425734016	458884160	519721088	453244704
1944	1-stearoyl-2-arachidonoyl-GPE (18:0/20:4)	Lipid	Phosphatidylethanolamine (PE)	52447	LC/MS Pos Late	100008977	2424	768.554		5289133		HMDB09003	22474704	13384898	31223000	13153055	21373424	21591388	19048820	36864640	26213832	20346826	19434892	19962052	22783898	22844118	20335672	25243512	20007100	22367544	19435086	21815474	12625174	9303013	10474894	9371401	12661436	13754637	11887421	10697619	35109432	32751100	28703708	18309392	16283004	13447146	14675609	14391517	15495280
2041	1-stearoyl-2-arachidonoyl-GPI (18:0/20:4)	Lipid	Phosphatidylinositol (PI)	52449	LC/MS Pos Late	100000616	3000	904.591	383907-33-3			HMDB09815	33795136	17126968	30299284	23124126	28982604	27060380	23844660	30925884	29753088	29263734	22081862	28583996	31246452	39015096	32600966	35136316	25313292	32297970	31445976	35225680	20868446	22699204	21623568	24760260	22672090	28967504	25522228	24535984	36536648	40745292	30221996	26883380	29097720	32486914	37187696	29983784	31294076
1998	1-stearoyl-2-arachidonoyl-GPS (18:0/20:4)	Lipid	Phosphatidylserine (PS)	52235	LC/MS Pos Late	100001872	2565	812.544				HMDB12383	1111177	3.27856e+06	640418	223130	971938	524224	963973	630022	1178794	1771010	1370576	847841	976905	679856	577657	3122662	613909	946007	915331	646178	756980	873315	755562	429946	339044	2061048	434898	460010	854325	725011	279055	930298	356828	415509	361333	590479	575128
1859	1-stearoyl-2-docosahexaenoyl-GPC (18:0/22:6)	Lipid	Phosphatidylcholine (PC)	52611	LC/MS Pos Late	100008916	2197	834.601	59403-52-0			HMDB08057	129540120	139489680	127883480	76749600	100642032	89354112	79730024	90030552	84039120	90852328	81754784	87751576	111581512	117300608	108125976	110698456	105857288	112714768	114498224	108698520	125595584	120080016	127551368	132461040	123043992	137503600	145475168	133841240	140250784	146590240	132507680	108633664	105462864	94968736	108977216	113168024	100541104
1948	1-stearoyl-2-docosahexaenoyl-GPE (18:0/22:6)*	Lipid	Phosphatidylethanolamine (PE)	52466	LC/MS Pos Late	100008992	2317	792.554		9546798		HMDB05334	6939176	2497195	6971425	2910564	4361401	3.16346e+06	6.20081e+06	6827363	4787133	4273844	3421544	3.99157e+06	5478564	6422536	5017460	5.55813e+06	4558509	4822580	4582569	5066501	2157675	1835372	2.638e+06	2646853	2903130	3244135	2741308	2.67056e+06	9005020	8927766	6649979	3085893	3451888	3050631	3396069	2.79399e+06	2876707
1845	1-stearoyl-2-linoleoyl-GPC (18:0/18:2)*	Lipid	Phosphatidylcholine (PC)	52452	LC/MS Pos Late	100008980	2380	786.601				HMDB08039	981140096	759950336	848784704	928309760	854439360	878538752	862239936	1003418304	1195028352	1210575488	1144404736	1121942400	968857920	1031821760	900601984	1006957568	880899392	916426368	937571264	1027484992	741042368	719150336	788562560	753368256	804212096	821406144	839354560	815042880	1025082944	1010777280	999280448	917326464	840048064	835202880	896312384	918430592	843534784
1939	1-stearoyl-2-linoleoyl-GPE (18:0/18:2)*	Lipid	Phosphatidylethanolamine (PE)	52446	LC/MS Pos Late	100008976	2522	744.554		9546749		HMDB08994	25450264	23366218	29549246	19379304	34816992	26083772	35150528	48964160	74044944	51750476	52400448	48430804	38001844	32419334	29327738	36350384	31540980	27032084	24684788	26445440	31262900	16834702	22381576	16023360	21487452	19405408	16936944	14037210	46820156	40723160	33395446	25862866	24009412	19561872	18881202	19468532	20457962
2030	1-stearoyl-2-linoleoyl-GPI (18:0/18:2)	Lipid	Phosphatidylinositol (PI)	52468	LC/MS Pos Late	100008994	3185	880.591				HMDB09809	9875015	8091207	8099686	9410180	7560964	10858019	7546895	12544252	14871165	17497908	15936230	16926044	10101358	10396685	9177804	10324258	9185007	10122971	9973243	11589599	7.69593e+06	6539453	7552331	6432462	7650098	7.13902e+06	8335351	8.04221e+06	9292922	10438392	9559505	9412253	8103289	8479022	9412425	10000398	8791571
1842	1-stearoyl-2-oleoyl-GPC (18:0/18:1)	Lipid	Phosphatidylcholine (PC)	52438	LC/MS Pos Late	100008904	2644	788.616	56421-10-4			HMDB08038	257297072	225264304	225300608	240634544	262056464	183619024	216855488	172749520	300610560	308225280	319351648	294822080	257762432	250362944	237391040	278072352	246903184	249874912	249820704	282616352	229734608	221836480	237273696	216720192	244446320	240388432	253208448	248399824	283255264	291387552	276429888	381530944	353950080	353127232	391149792	418900800	367783104
1936	1-stearoyl-2-oleoyl-GPE (18:0/18:1)	Lipid	Phosphatidylethanolamine (PE)	42448	LC/MS Pos Late	100001856	2858	746.569				HMDB08993	7657271	8661818	8139583	6254602	8617429	9263694	10613245	14462070	21844180	12211330	13885163	12208774	13258909	11950917	10198073	14028804	11495195	10116813	8104563	9729507	12617040	5385010	8595355	5774657	8023609	7575562	5768263	5406018	18928354	13755037	11052518	8533929	8348871	6306934	6587043	7321856	7748752
2029	1-stearoyl-2-oleoyl-GPI (18:0/18:1)*	Lipid	Phosphatidylinositol (PI)	52726	LC/MS Pos Late	100009181	3711	882.607					3010063	3137720	2208076	2980004	1.74475e+06	2598537	3063851	3.50618e+06	6067396	5620339	6401901	6227034	4344376	4644509	3238177	3713545	3.7243e+06	3932884	4020862	4321437	3091246	2812067	3075591	2502416	3107764	2941015	3289613	2799133	3534122	3.52644e+06	3377816	3597656	2923597	2728042	3280646	3524426	2969759
2087	1-stearoyl-GPC (18:0)	Lipid	Lysophospholipid	33961	LC/MS Pos Late	100001271	1606	524.371	19420-57-6	497299		HMDB10384	195451520	153017600	244337968	128217744	176085552	167850384	156430128	226346400	249157920	243179712	232737696	218167392	225100752	202274112	161731504	196357792	180450864	222474912	172372128	242339584	208153552	173275408	163738944	159819520	165344800	186066176	207345808	167186864	261248848	242267568	234679920	245640400	177302272	180729840	205538832	213250288	212045152
2134	1-stearoyl-GPE (18:0)	Lipid	Lysophospholipid	42398	LC/MS Pos Late	100001461	1626	482.324	69747-55-3	9547068		HMDB11130	3608654	3047724	5544643	1490760	3636093	2977822	2767518	6319580	6814329	6562019	4962413	5162330	4346678	3433043	2970626	3546510	3270566	3.90195e+06	2825854	4716580	3785412	3079590	3141593	2521583	2681514	3226588	3434139	3252382	6345049	5620852	5320968	3791906	2811980	2500384	2900699	2789381	2418209
2175	1-stearoyl-GPI (18:0)	Lipid	Lysophospholipid	19324	LC/MS Neg	100000656	5794	599.32	796963-93-4			HMDB61696	2661338	2187177	7708015	1.90595e+06	2211475	3342715	3.83327e+06	4597524	5960748	3.95981e+06	3304186	4324772	4545438	3459746	2471990	2.00463e+06	3239374	3939770	919044	4782438	2671803	2577916	2368983	1.72909e+06	1406508	2122536	2173234	2365413	4098201	4381949	4460824	4333731	3141176	3131845	3001934	3012869	3041076
326	2,3-dihydroxy-2-methylbutyrate	Amino Acid	Leucine, Isoleucine and Valine Metabolism	57547	LC/MS Polar	100010869	1318	133.051	14868-24-7	301941		HMDB29576	360218			419860			157246						347602	306245	314290	324777	321743	444129	317343	275251		146745	229853						427087	123415		345469	273609	469670	277175		302250
342	2,3-dihydroxy-5-methylthio-4-pentenoate (DMTPA)*	Amino Acid	Methionine, Cysteine, SAM and Taurine Metabolism	62805	LC/MS Neg	100020893	1156	177.023					2559359	2485629	3197927	4348502	2667604	3336492	2705929	2320620	2554842	2794070	2.55311e+06	2589481	2711969	2515000	1.98575e+06	2031663	2122098	2246534	2205669	2222153	2405416	2150377	2489382	2342341	2240566	2223557	2379327	2307194	3794354	2994725	2906320	3.41066e+06	2831377	3083438	2919575	2775207	2402563
3927	2,3-dihydroxyisovalerate	Xenobiotics	Food Component/Plant	38276	LC/MS Polar	100002417	1050	133.051	1756-18-9	677	C04039	HMDB12141	10418099	2.76375e+06	3.44454e+06	887879	634025	3724992	2.05885e+06	3.53317e+06	10731407	8851704	6847011	3.6859e+06	1.15377e+06	919671	798707	922688	1.24097e+06	1.36385e+06	1.04168e+06	853591	1.15201e+06	856998	854435	698793	398804	402807	279592	299196	3096709	2.18553e+06	1.35866e+06	885244	766100	789341	681258	560338	503799
3928	2,3-dihydroxypyridine	Xenobiotics	Food Component/Plant	21132	LC/MS Pos Early	100000861	1420	112.039	16867-04-2	28115				595857		526687	170475	71153	242004	341405	1207841	1074046	638136	541858								107253	587974	553930	546378	546738	393713	325505	345021	306144				566669	506657	333571	248017	188956	327595
4313	2,5-dimethylphenol sulfate	Xenobiotics	Food Component/Plant	62533	LC/MS Neg	100020519	3474	201.023					669680	323643	526056	475121	514405	456515	381982	264799	53189	78080	85499		482421	394706	437492	488325	431863	346882	329359	147231	359733	375183	343394	404132	363103	338030	237644	237078	318132	245456	150212	331271	342490	432972	296440	261186	233296
2643	21-hydroxypregnenolone disulfate	Lipid	Pregnenolone Steroids	46115	LC/MS Neg	100001999	3935	245.067	1164-98-3	134595			972242	1127298	1.01443e+06	1406100	1691515	1066231	730034	669839	345005	397760	225355	413409	1093038	954727	772104	875978	923227	700293	765215	823034	912017	738461	932165	861474	779609	811954	963822	786934	1134405	1124265	1020654	1075013	1282663	1222139	1096886	1155165	787806
4385	2-acetamidophenol sulfate	Xenobiotics	Drug - Analgesics, Anesthetics	48580	LC/MS Neg	100006190	2251	230.013	40712-60-5	181671			997946	83779	78961	32754	87358		215767	918309	172561	184688	157721	129116							54584	64614	84812			63945	104850	258090	161601		696464	412105	189946	1030738	587620	604974	551948	402303	327460
103	2-aminoadipate	Amino Acid	Lysine Metabolism	6146	LC/MS Pos Early	381	1912	162.076	542-32-5;1118-90-7	469	C00956	HMDB00510	4199491	1713589	2358155	2253385	1115040	2948284	2555201	1476241	792106	1196145	1461405	477303	2686670	2992649	1994895	2581921	2396012	2250047	1785366	1497445	1141972	1355440	1813794	1133090	1682037	827186	1226413	911856	1642958	971749	1183414	1677996	1154629	967414	932198	1179536	639322
448	2-aminobutyrate	Amino Acid	Glutathione Metabolism	42374	LC/MS Pos Early	1128	2059	104.071	1492-24-6	439691	C02261	HMDB00650	88838784	40716768	48377672	79575328	53730692	76795600	71939008	70918656	50217592	79950640	58868800	35833276	64932568	104945664	81773440	79777680	75471472	77188120	68353584	70294376	31337896	50633568	49733840	41568876	38730520	32963892	35785872	34894248	72250768	72833096	49582064	43859924	60595164	58761264	53559632	46064252	42737808
1408	2-aminoheptanoate	Lipid	Fatty Acid, Amino	43761	LC/MS Pos Early	100004542	3160	146.118	1115-90-8	227939			926916	757122	1858660	1475575	1192225	1711474	1142099	1152260	413780	484899	481574	551652	854967	942030	732295	861036	666758	733776	733074	733899	572414	522985	556807	404769	541860	471767	471207	493372	1290090	1369253	1350216	985536	719210	799474	742943	842117	771700
1413	2-aminooctanoate	Lipid	Fatty Acid, Amino	43343	LC/MS Pos Late	100004227	750	160.133	644-90-6	69522		HMDB00991	521306	663274	608223	272785	250100	740512	271734	926997	604190	597695	334300	464510	505126	564226	471097	431820	386306	458387	290783	273859	407835	373923	379127	269545	245669	374822	349516	372212	353717	305397	273175	45887	41948	30073	32290		29330
4805	2-aminophenol sulfate	Xenobiotics	Chemical	43266	LC/MS Neg	100004322	1677	188.002		181670		HMDB61116	5969520	1590004	1456765	783633	1210751	529121	1593348	5028038	555003	713164	879854	1421054	556650	510838	445478	507263	588602	705275	714005	1.00287e+06	1349988	1280929	1334735	1065687	1801926	2139045	2575025	2535154	3455756	2280640	2213065	6032742	4273056	4282562	3.7377e+06	3728006	2576233
3523	2'-deoxyuridine	Nucleotide	Pyrimidine Metabolism, Uracil containing	52602	LC/MS Neg	536	1586	227.067	951-78-0	13712	C00526	HMDB00012	135921	53067	162527	69650	102396	76621	56601	110740					85750	117324	109066	103924	129055	110996	108339	142314	51227	45806	45361	62929	54259	74330	77727	88035	95648	108884	134010	67801	67244	68358	83742	78120	70461
3765	2-ethylphenylsulfate	Xenobiotics	Benzoate Metabolism	36847	LC/MS Neg	100001809	3416	201.023					164815	81882	118883	150414	140797	135163	107084						93700		86448	93673	99360	96699	78579		131768		103749	127961	116422	83994	106101	70206	101327	89841	43536	104093	70565	85230	90243	80734	52886
321	2-hydroxy-3-methylvalerate	Amino Acid	Leucine, Isoleucine and Valine Metabolism	36746	LC/MS Neg	100001541	1800	131.071	488-15-3	164623		HMDB00317	2453671	1688888	2389185	2562422	2198634	2.07191e+06	2395625	2697633	2107294	2347518	2333309	1805993	1841311	1672634	1484130	1657845	1754481	2.03845e+06	1714019	1496883	1579269	1262714	1368251	1583768	1417380	1363017	1481311	1415467	2184451	2245199	2318720	2305314	1986433	2123494	1759599	1669372	1545409
1550	2-hydroxyarachidate*	Lipid	Fatty Acid, Monohydroxy	61700	LC/MS Neg	100019892	5990	327.29		5225199			757114	940097	549083	339863	423674	276965	505285	703453	521297	373109	419165	359374	548697	508512	471687	546147	489511	482766	395569	517208	740871	367328	505078	365406	406644	368614	435493	442615	543826	380670	327959	424783	347707	248272	267975	437301	345902
450	2-hydroxybutyrate/2-hydroxyisobutyrate	Amino Acid	Glutathione Metabolism	52281	LC/MS Polar	100008928	1258	103.04					125210760	42131668	63510792	108194616	69699464	89592576	62572512	47023384	63830756	54432072	47209128	69057464	103791120	108241808	113614256	89763880	88805272	103491160	98608384	136955248	43043220	31316822	44042852	53233344	44031044	57708180	72640704	72732352	77534600	83116136	74303048	74481592	62969476	54312804	61838252	73180240	85568104
1544	2-hydroxydecanoate	Lipid	Fatty Acid, Monohydroxy	42489	LC/MS Neg	100004089	4840	187.134	5393-81-7	21488			1.82425e+06	3983855	3117004	2600001	2496499	4443597	3.74651e+06	4001902	8120044	7544073	7.24479e+06	8120189	1923917	1798489	1.71548e+06	1798080	2085814	2381098	2725287	2.81078e+06	2428515	1.84113e+06	1.94244e+06	2206444	2315754	2556738	2814491	2.93936e+06	3686319	4.08668e+06	3.79839e+06	1.34791e+06	1294820	1451389	2017759	2257060	2102390
3838	2-hydroxyfluorene sulfate	Xenobiotics	Tobacco Metabolite	62528	LC/MS Neg	100020585	4372	261.023						24317	44743	36192	66070													23718			22928	21506	23696	33832	25961	28453			39360	46229	38420	24355	29682		35878		34572
1333	2-hydroxyglutarate	Lipid	Fatty Acid, Dicarboxylate	37253	LC/MS Pos Early	100002070	958	131.034	40951-21-1	43	C02630	HMDB00606	529654	578984	275908	563404	927952	637103	438413	596029	1070653	967568	848332	1106682	506396	522274	360449	486484	298230	280745	289801	180992	425155	344524	595448	788596	432382	620244	602248	459911	504518	380557	266983	667403	528652	526922	477574	442407	377088
3721	2-hydroxyhippurate (salicylurate)	Xenobiotics	Benzoate Metabolism	18281	LC/MS Neg	1869	2184	194.046	487-54-7	10253	C07588	HMDB00840	109188	177825	320357	1273315	107164	111172	110155	469629	705717	758639	657925	613068	258274	193459	154782	155845	176688	158775	164343	175458	394453	291294	243149	231811	227593	249903	250444	219578	480150	503411	462657	866310	590919	487261	455286	437602	360999
1545	2-hydroxylaurate	Lipid	Fatty Acid, Monohydroxy	52916	LC/MS Neg	100008934	5211	215.165	2984-55-6	97783			422648	618472	339351	1143683	693365	762917	702966	671334	520747	491181	305655	377760	418760	422480	423793	452261	493426		549643	473670	567671	470841	445211	598159	491967	537939		600189	336388	311398	297236	1097000	991841	1.03062e+06	1081784	1315877	1201796
1553	2-hydroxynervonate*	Lipid	Fatty Acid, Monohydroxy	61698	LC/MS Neg	100015638	6345	381.337		5312783			1292808	1493135	1161856	825465	1.10727e+06	912127	1088947	857867	1.65807e+06	1490621	1233628	1120414	1097659	1166329	811839	914966	694606	974906	1190375	1485602	1535779	1112179	1150994	1144354	1149772	1317936	1459059	1590642	1419018	1249084	1442926	947108	682026	592265	659589	797230	920058
1543	2-hydroxyoctanoate	Lipid	Fatty Acid, Monohydroxy	22036	LC/MS Neg	100000743	3736.8	159.103	617-73-2	94180		HMDB02264	496431	1340655	978259	1009023	929864	1054232	788464	726053	765421	891947	807683	759924	702942	775163	507439	553235	625671	581742	491790	386293	612812	518116	695022	529270	515589	531085	665119	425978	1177450	1056653	752440	228862	188515	424719	269313	265559	431269
1547	2-hydroxypalmitate	Lipid	Fatty Acid, Monohydroxy	35675	LC/MS Neg	100001579	5511.2	271.228	764-67-0	92836		HMDB31057	34167496	30932860	39851292	25706116	29595100	26238068	30496620	32860242	42884100	35940232	31942114	31226294	28452408	30542672	24893280	27215820	25481934	30341376	33189914	36220308	31946724	27918208	26125872	29483524	30034904	33312900	38395312	37333260	32554120	31153584	32191284	33962568	28430616	28799422	27660406	36499532	35330940
182	2-hydroxyphenylacetate	Amino Acid	Tyrosine Metabolism	1432	LC/MS Neg	235	2164.6	151.04	614-75-5	11970	C05852	HMDB00669	198184	306266	222132	717637	231614	301991	272472	260915	169008	405193	359892	414749	784718	207536	224285	208214	256683	272791	191208	277623	585348	370093	386972	377077	379781	405738	374189	382919	335057	258531	249315	380883	589314	434363	307469	321348	667038
1325	2-hydroxyphytanate*	Lipid	Fatty Acid, Branched	61702	LC/MS Neg	100004414	5751	327.29	14721-68-7	189026			5.44362e+06	2.55997e+06	2133327	2439162	4081603	3.20075e+06	5299591	4837158	9893445	11216323	10555663	9992145	3281219	3474128	2926804	3263856	2623788	3098504	3335801	3598819	4580286	4.0336e+06	4042459	4238388	4683432	4433689	5471175	5639874	5.01054e+06	4482631	4219029	3783250	3587525	3986978	3315766	4021812	4008504
1549	2-hydroxystearate	Lipid	Fatty Acid, Monohydroxy	17945	LC/MS Neg	1239	5695	299.259	629-22-1	69417	C03045		11439930	9136250	14064821	6870138	9193343	8925090	8800449	10005786	12173449	10577865	9491431	9671973	9612382	9036340	7644256	8277037	7496009	8877382	9720189	11946707	9874115	9486948	8029520	7904653	10141672	9960621	12611038	12687138	10661244	10180887	11377085	11677012	8740954	8395450	7675206	11810770	10464258
3934	2-isopropylmalate	Xenobiotics	Food Component/Plant	15667	LC/MS Polar	100000409	2605	175.061	3237-44-3	77	C02504	HMDB00402	757087	1.81702e+06	791540	1.07093e+06	119719	1.43245e+06	1.39211e+06		724886	1.11555e+06	1.28106e+06		1.26478e+06	1.26777e+06	780505	909225	732231	598678		307065	1913424	2.00931e+06	2.051e+06		696504	481226	596458		681912	842636	214387	1.05788e+06	453130	392857		369682
4238	2-keto-3-deoxy-gluconate	Xenobiotics	Food Component/Plant	48141	LC/MS Polar	100005946	1900	177.04	17510-99-5	161227	C00204	HMDB01353	8429881	5242392	6.14625e+06	3.97244e+06	3.92343e+06	4371552	3.7503e+06	9037671	5.92601e+06	5.95717e+06	5320793	2.08844e+06	6009324	6185359	4.8738e+06	14883238	5828403	7245311	10991133	5.1631e+06	6.47166e+06	5590768	6213635	6.3481e+06	5.5552e+06	7.07178e+06	5.93088e+06	5.39095e+06	4829932	6.4209e+06	4490263	4394337	4.73415e+06	4352135	4.01922e+06	2409025	3.82408e+06
2344	2-linoleoylglycerol (18:2)	Lipid	Monoacylglycerol	32506	LC/MS Neg	100000987	6250	279.233	3443-82-1	5365676		HMDB11538	692879	527468	1376615	392733	839831	706969	860842	629279	559193	204097	553680	424252	1056439	889144	419823	1244001	574483	600482	808644	980698	773917	431846	275460		318076		444950	474941	647229	919660	1188541	475747	867929		270712	841936
4908	2-methoxyresorcinol sulfate	Xenobiotics	Chemical	48445	LC/MS Neg	100006184	1863	218.997	1446269-78-8					357999	2362900	282358			287593	177469	611679	403013	262411										581164	418334	339751	184860	130124				3022609	4671377	2165211	523621	255064	203329	110369	101428
301	2-methylbutyrylcarnitine (C5)	Amino Acid	Leucine, Isoleucine and Valine Metabolism	45095	LC/MS Pos Early	100001509	3050	246.17	31023-25-3	6426901		HMDB00378	1.78028e+06	1092625	1322779	1581037	1417872	2003293	1307658	1099768	719113	823541	795552	605871	1075295	1221395	916904	1231807	1076256	1268768	1112822	1045209	812218	740988	837051	704220	1099328	837736	1071175	943690	1560226	1049433	1076399	1276373	1033734	975069	924558	1012441	730124
1163	2-methylcitrate/homocitrate	Energy	TCA Cycle	52282	LC/MS Neg	100008929	575	205.035					927186		1313702	1617494	901010	1918057	872097	856903	1115019	1513915	1104464	772150	435599	887138	194268			725291		834322	393892		708546	462292					1712770	1257607	604412	1099884	1162893	1103298	1164551	1013458	797984
15	2-methylserine	Amino Acid	Glycine, Serine and Threonine Metabolism	53229	LC/MS Pos Early	100009246	1652	120.066		94309	C02115			631036	1458827	1582847	1056953	3332249	1025590	2115731		1.76318e+06		265479	1784490	2.00191e+06	999063	1769787	1347690	2210921	1338016	512150	1018160	1770432	1544563	1082597	973423	468128	1008390	251581	1639153	1171509	496579	1116594	773013	808481	849533	428614	235492
4868	2-naphthol sulfate	Xenobiotics	Chemical	62520	LC/MS Neg	100020515	3658	223.007		74428			177259	295893	381912	199375	365974	235642	198405	1481103	161601	174536	157963	153761	175455	178745	160746	158834	173188	198106	162227	162607	259862	238123	296515	318832	258809	295942	295453	311016	317606	296686	299909	190309	176690	201251	216366	212358	151396
3511	2'-O-methyluridine	Nucleotide	Pyrimidine Metabolism, Uracil containing	57655	LC/MS Neg	100010896	1831	257.078	2140-76-3	102212				36205	37694	41399	47906	45659	40696	58701	37951	42048	34687	39635	65156	39284	46688	43273	46960	53101	34797	41928	25892	47006	53710	45411	36018	45213	52465	46957	30879		22554	32785	40694	54527	46877		38137
375	2-oxoarginine*	Amino Acid	Urea cycle; Arginine and Proline Metabolism	55072	LC/MS Pos Early	100002784	1760	174.087	3715-10-04	558	C03771	HMDB04225	1154868	952731	667448	4283395	540428	1657337	2398046	1554284	663558	977312	1133392	1014801	912203	1.53049e+06	1369378	1358350	1338786	1.42607e+06	1199622	975902	624435	739926	1219794	1135112	1322917	1131347	997874	819470	931572	1768926	1261437	2685400	2656230	2879191	3239513	2606961	2116659
2082	2-palmitoleoyl-GPC (16:1)*	Lipid	Lysophospholipid	47118	LC/MS Neg	100001561	5720	568.326				HMDB10383	185901	271488	298780	218038	319572	163836	203013	230467	208655	164202	259863	263431	185481	255104	167282	203611	154340	187594	244204	297522	219505	161973	172644	148003	157557	217150	205692	255713	364440	365528	379505	423510	349799	302700	442545	410001	390349
2080	2-palmitoyl-GPC (16:0)*	Lipid	Lysophospholipid	35253	LC/MS Pos Late	100001562	1505	496.34		15061532		HMDB61702	45924808	33924400	56023952	21260124	49082520	35243024	44909176	67479024	62273084	65406316	58633528	52752608	56271048	49599032	34642752	40731528	34598324	34468712	37957256	55560376	46992844	41590836	35918936	33309090	31278766	37093196	53769364	47584284	58309780	52899172	62509780	46243544	32658452	30820794	32351834	33036466	30056364
3843	2-piperidinone	Xenobiotics	Food Component/Plant	43400	LC/MS Pos Early	100004295	1675	100.076	675-20-7	12665		HMDB11749	9208224	6413787	30014128	14371829	17556368	18342508	40326560	10953589	4210944	3328287	3996690	2967039	10560780	11300959	14527193	18843396	10936591	18085534	12495823	16196892	1463343	2872216	2631928	2.69032e+06	2385485	3235085	4180674	2762704	2746467	3.92819e+06	1824631	5271277	6416814	8435477	4604908	4536939	4151626
2135	2-stearoyl-GPE (18:0)*	Lipid	Lysophospholipid	41220	LC/MS Neg	100003901	6350	480.31				HMDB11129	506769	699115	1152163	236518	893425	797935	504972	907785	1093608	1066588	1120199	771024	976427	383762	290699	709799	763193	714457	706954	1010808	981329	588481	766923	486257	711738	379324	700307	717482	794742	765461	1417413	638496	281388	488050	260563	510896	179489
3803	3-(3-hydroxyphenyl)propionate	Xenobiotics	Benzoate Metabolism	35635	LC/MS Neg	100001624	1980	165.056	621-54-5	91	C11457	HMDB00375	985411	734795	405971		238702	319004	844742	2706231	812118	588057	461702	156324	373380	361629	301900	389006	295673	430565	506515	528086	1660270	945217	710190	543239	1263953	2419764	3165676	3207716	1206078	1335584	551514	215866	170685	129056			346773
3800	3-(3-hydroxyphenyl)propionate sulfate	Xenobiotics	Benzoate Metabolism	45415	LC/MS Neg	100005391	1294	245.013	86321-32-6	187488			49960	39474	57755				106518	297104	80735	65204	25457										102215	67147	34096	17980	36171	128582	206032	213253	111868	132673	73488
147	3-(4-hydroxyphenyl)lactate	Amino Acid	Tyrosine Metabolism	32197	LC/MS Neg	240	1379	181.051	6482-98-0	9378	C03672	HMDB00755	11387106	10692722	14421691	17087288	8453862	11395125	10657439	19006824	11802695	14176646	15659052	11317754	14034147	11747118	10693494	10714723	11097453	11240414	9889883	10391233	10562580	10367241	12357861	9955604	10187655	9846190	10660039	10933474	14293059	12538768	10678313	17986068	15149425	16025008	14193147	14053519	11606622
4261	3,4-methyleneheptanoate	Xenobiotics	Food Component/Plant	53026	LC/MS Neg	100006651	3807	141.092					961593	400997	736435	401774	390178	182995	417718	154660	189504	414870	177437		2455954	1663968	819821	771104	2174870	1019151	1690804	1923608	133264	213674		365010	494159	625034		375159	742007	471555	423315	458795	114424	137833	178379	140350	634888
3815	3,7-dimethylurate	Xenobiotics	Xanthine Metabolism	34399	LC/MS Neg	100001398	1418.2	195.052	13087-49-5	83126	C16360	HMDB01982		410303	144890	77750	274607	27426	126657	191780	164739	207275	214276	242024									210579	176829	170436	130630	165984	158295	200408	143873	167150	161567	136873	602927	454877	389730	419330	421332	326246
4803	3-acetylphenol sulfate	Xenobiotics	Chemical	48693	LC/MS Neg	100004326	2477	215.002					85614	564445	133301	421868	178485	65681	644495	354049	1390810	959843	630204	230747	67927	32259							948071	641203	610291	445581	291226	216244	211337	175792	92602	81256	45531	563193	346627	262925	163131	101999	56827
3562	3-aminoisobutyrate	Nucleotide	Pyrimidine Metabolism, Thymine containing	1566	LC/MS Pos Early	1114	2190	104.071	10569-72-9;214139-20-5	64956	C05145	HMDB03911	9090939	3315449	4226884	8270228	6419765	4083706	2227599	3857652	6066069	5909584	4486123	4590802	8726061	10380223	7902694	7204730	6834538	6303122	5983931	6874644	2549269	3013639	3820690	3036585	2461335	1990432	3068261	3113486	4629875	4532477	4012093	5951647	5753038	6714524	6531090	6096636	5418866
2600	3beta,7alpha-dihydroxy-5-cholestenoate	Lipid	Sterol	36803	LC/MS Neg	100001611	5275	431.317	115538-84-6	3081084	C17335		2352060	1301381	1068050	3060627	1455269	2451761	2434412	1251221	907954	1090584	1093452	799820	2232870	2606194	2319567	2233371	2039285	2214341	2258538	2405827	1.04634e+06	571355	1240082	1157117	1153062	643515	1380889	1.00164e+06	393067	1176299	1101626	2459854	2453195	2710377	2942102	2745345	2496424
2601	3beta-hydroxy-5-cholestenoate	Lipid	Sterol	54805	LC/MS Neg	100006370	5398	415.322	6561-58-6	165511	C17333		2587712	1.5085e+06	1807408	1.41011e+06	1326796	1604834	1.57312e+06	1710472	1388428	1.51624e+06	1.41633e+06	1134061	2755480	2460192	2.05366e+06	2122741	2410248	2600759	2201731	2501644	1173375	1085752	1211632	1365773	1203337	1244192	1397936	1441284	1620615	1607454	1711944	908650	768763	1162587	1011806	1137351	1.01131e+06
1366	3-carboxy-4-methyl-5-pentyl-2-furanpropionate (3-CMPFP)**	Lipid	Fatty Acid, Dicarboxylate	61871	LC/MS Neg	100020004	4000	267.124		194501			17016076	11965640	11251644	9435418	5549613	8688180	16171329	7892715	18301780	20596268	19035412	21779080	22830984	21968766	18512516	19977936	21164940	22487936	20499068	21445884	18335472	15622874	18819616	18238688	17204454	18759504	18826112	19331432	24607540	25825598	25636394	16363421	14539739	16665312	17852284	17280620	15708325
1364	3-carboxy-4-methyl-5-propyl-2-furanpropanoate (CMPF)	Lipid	Fatty Acid, Dicarboxylate	31787	LC/MS Neg	100001178	2800	239.092	86879-39-2	123979		HMDB61112	25243792	69400112	68748112	776722	8823187	3.6528e+06	108037440	2837955	28963230	31021740	29158492	30026284	22937284	22476734	19505816	20774842	21365780	22617212	21120292	22378264	62724864	56226224	65819736	67068724	61519904	65046352	69538344	69480648	68347312	70891264	71430560	779707	729319	814906	835689	812326	747053
4039	3-ethylcatechol sulfate (1)	Xenobiotics	Food Component/Plant	62796	LC/MS Neg	100020851	3422	217.018					440724	610833	401190	751408	420867	297502	686770	625134	1194326	1196244	1109402	807733	296158	315997	248829	262176	279315	291355	240833	210079	936527	886488	829501	947358	816091	767698	711675	681257	321280	244099	181979	756577	752916	777358	796098	697906	573859
4040	3-ethylcatechol sulfate (2)	Xenobiotics	Food Component/Plant	62797	LC/MS Neg	100020852	3555	217.018					213149	243779	168646	217637	202654	165720	302466	237520	416267	385585	303734	173173	165123	142206	110235	104363	102196	82273	52321	39206	359125	354756	285385	344177	274585	232680	190982	174812	118177	61558	19121	264457	186307	176376	171494	131205	95406
307	3-hydroxy-2-ethylpropionate	Amino Acid	Leucine, Isoleucine and Valine Metabolism	32397	LC/MS Polar	100001170	1443.3	117.056	4374-62-3	188979		HMDB00396	4501853	2865389	3359976	3.93649e+06	2.1474e+06	2637543	3.02138e+06	2.87369e+06	4524592	4854483	2.99848e+06	3.14864e+06	2.89749e+06	3.63217e+06	2.79398e+06	2.65054e+06	3.09204e+06	2.78112e+06	2.84909e+06	3218565	3.04817e+06	3371373	2.98544e+06	2.84417e+06	2.63923e+06	3.35695e+06	3.57563e+06	3311578	4.02118e+06	2908138	2.41357e+06	3.3749e+06	2.91078e+06	2.86216e+06	2.07251e+06	2.27618e+06	3882619
2572	3-hydroxy-3-methylglutarate	Lipid	Mevalonate Metabolism	531	LC/MS Polar	112	2850	161.046	503-49-1	1662	C03761	HMDB00355	13513145	14402878	8853798	13889229	7.44908e+06	11143892	19742060	9480186	12147395	11012921	11702691	7.0913e+06	11231983	7839496	6853182	7.93653e+06	5561745	5.48106e+06	6670342	5909214	14682559	8.24302e+06	8883090	7.27077e+06	5.89293e+06	5.61985e+06	5339963	5.2602e+06	7898713	6693570	4364859	7142721	5146281	7544663	6659494	6178080	5184355
1338	3-hydroxyadipate*	Lipid	Fatty Acid, Dicarboxylate	62069	LC/MS Polar	100004396	3131	161.046		151913		HMDB00345	599221	921622	1.7838e+06	652201		1.19629e+06	845881		603392	204597	878421										695315		669719	770396			632772	568051			268732						522851
1524	3-hydroxybutyrate (BHBA)	Lipid	Ketone Bodies	542	LC/MS Polar	254	1444	103.04	625-72-9	441	C01089	HMDB00357	46862552	17225100	14507889	14018658	16414276	10618171	16387588	32437024	43752836	13523301	13561284	27468820	31161628	29855362	24869390	22380242	23228664	32998894	51670532	109004552	17435170	12829174	14949452	18400038	24110110	28904098	50966644	52146548	14368143	9092443	27851612	13879357	8320863	5.49677e+06	8341832	23132976	42603368
1455	3-hydroxybutyroylglycine**	Lipid	Fatty Acid Metabolism(Acyl Glycine)	62064	LC/MS Pos Early	100020211	978	162.076					309533	206907	434512	245449	175396	183364	245437	107153	374917	349955	302041	384871	255610	262842	294903	303372	228111	213523	267157	277275	179699		174391	192693	272415	240158	195900	266245	486130	366884	418620	270144	246471	247121	295837	395563	448683
1460	3-hydroxybutyrylcarnitine (1)	Lipid	Fatty Acid Metabolism(Acyl Carnitine)	43264	LC/MS Pos Early	100003926	2400	248.149		53481617		HMDB13127	545915		261582									142411		479171	345837	552473	867561	895679	831440	1042258			129620	288411		333284	327491	347581	100289	213966	396853						376233
1461	3-hydroxybutyrylcarnitine (2)	Lipid	Fatty Acid Metabolism(Acyl Carnitine)	52984	LC/MS Pos Early	100009271	2340	248.149				HMDB13127	263343	84044	307761	242945	51855	89417	203167	104573	286658	315657	251014	295550	294631	368881	423068	575418	590304	745606	818654	716310	65012	113492	243839	328604	384842	289865	297312	319461	167479	492783	867431	77898	205044	199878	173894	337671	397705
1559	3-hydroxydecanoate	Lipid	Fatty Acid, Monohydroxy	22053	LC/MS Neg	100000997	4634.7	187.134	5561-87-5	26612		HMDB02203	1196372	763743	1157455	597903	833014	833743	767412	1074081	2341266	1069173	1042049	1674198	604867	777270	606469	636569	753256	1384426	1825510	2289225	629842	683979	760297	890578	1138879	1121030	1784240	1860149	545264	747363	999115	682613	542501	651241	737770	1197757	1341754
1556	3-hydroxyhexanoate	Lipid	Fatty Acid, Monohydroxy	53230	LC/MS Neg	100006367	1725	131.071	10191-24-9	151492			1640426	562426	1146919	905666	1131325	1133106	751019	1369475	2496550	1.90294e+06	1512179	1080340	913572	826016	788171	735077	864478	1158764	1161450	1341297	720872	622118	620225	711779	1090309	881410	926864	1050495	661120	786833	864131	770675	707019	756645	768613	1051730	1234356
3723	3-hydroxyhippurate	Xenobiotics	Benzoate Metabolism	39600	LC/MS Neg	100002122	1687	194.046	1637-75-8	450268		HMDB06116	676964	1231896	848375	329421	255901	368148	2110124	3870584	1298371	1184986	954493	290928	294635	255567	222593	283963	284003	341073	367242	417764	2.97569e+06	1828253	1.44858e+06	1052156	1840509	3676500	4864011	4796462	1711464	2354105	905510	523674	289790	287368	209011	142984	553382
325	3-hydroxyisobutyrate	Amino Acid	Leucine, Isoleucine and Valine Metabolism	1549	LC/MS Polar	111	1619	103.04	2068-83-9	87	C06001	HMDB00336	41116116	21808528	18358350	39702628	11946153	28034440	25826646	29570012	14202663	16351987	13228062	10236856	37285768	25153666	24010650	21111218	19320812	22831884	17824492	16175141	15983072	11802532	10430574	13885261	13584252	15159191	23396532	13509203	20453980	7897968	10338857	24585214	19839782	17011862	10413532	11814676	10972697
1561	3-hydroxylaurate	Lipid	Fatty Acid, Monohydroxy	32457	LC/MS Neg	100001112	5175	215.165	53941-38-1	94216		HMDB00387	1566737	496908	1031720	640118	793178	520443	678173	758060	1926337	772751	758834	1787724	453217	621890	553907	644679	735541	1794837	2.0846e+06	2081987	421236	615149	690734	789605	1138021	1277247	2641294	1895663	279919	553452	849629	582128	592647	707780	848527	1384688	1681122
1557	3-hydroxyoctanoate	Lipid	Fatty Acid, Monohydroxy	22001	LC/MS Neg	100000773	3446	159.103	88930-08-9	26613		HMDB01954	853114	615645	972884	444418	670484	831993	629638	848316	1.92273e+06	968499	953284	946358	603072	677538	699694	719892	812884	1142992	1412831	1927199	531576	467536	680786	760774	834329	829936	1457436	1597480	549172	702818	838097	450216	344580	437907	490694	883562	1061692
4909	3-hydroxypyridine sulfate	Xenobiotics	Chemical	48448	LC/MS Neg	100006098	1595.5	173.987	1955-23-3				2278029	28826380	2678305	23250288	6.95015e+06	1868704	30061210	26441126	59106352	57687992	46658388	23380188	2263719	2053334	1559580	1438487	1261896	1.01943e+06	730272	588907	38217816	36979380	38951392	30776634	24191428	17170338	14355757	11547344	2731252	2376660	1030034	26486748	21031536	18618860	13345484	10253576	6525732
1560	3-hydroxysebacate	Lipid	Fatty Acid, Monohydroxy	31943	LC/MS Neg	100001145	1282	217.108	73141-46-5	3017884		HMDB00350	45970	70726	105424	30030	21154	66038	49680	92617	316259	195375	110641	89385							35510	69781			30364	55534	65943	83574	110544	116471		58337	49433						86894
4177	3-hydroxystachydrine*	Xenobiotics	Food Component/Plant	62062	LC/MS Pos Early	100020203	1049	160.097		442640			34717532	45194644	33061648	84108792	38877128	55964556	71844304	16044744	1295006	1071653	1045413	956825	44821640	41771208	29301848	26020036	21757272	19471236	14370275	10729604	33846208	44886652	35169372	28611676	22913448	15755680	14045966	10034984	32758700	34226168	18987172	2132060	1690761	1727861	1581712	1378705	1315532
253	3-indoxyl sulfate	Amino Acid	Tryptophan Metabolism	27672	LC/MS Neg	100000467	2222.2	212.002	2642-37-7	10258		HMDB00682	37401104	32879218	80217472	60339376	23461502	10802609	36846032	27522560	54250932	59001816	52773744	65135172	34049184	37784504	30332608	26600696	26157744	28169404	27780350	30702928	23564338	21300956	22085132	22690394	22817938	27146000	23261756	22664480	67087932	100962272	94684128	56359960	51853244	52608232	56367044	44132552	53434552
3780	3-methoxycatechol sulfate (1)	Xenobiotics	Benzoate Metabolism	48763	LC/MS Neg	100006375	2163	218.997					4689804	5492326	28239794	5880773	5736297	3128742	4831696	3841501	2064628	2.61525e+06	2509890	1941398	3816228	2372366	1569377	1322340	1052241	979776	795916	646271	3564159	3155683	3565468	2763638	2613515	2179575	1909296	1.56042e+06	30822414	26163844	23657024	5009916	3842539	3.392e+06	3014167	2419440	1750633
165	3-methoxytyrosine	Amino Acid	Tyrosine Metabolism	12017	LC/MS Pos Early	1342	2555	212.092	300-48-1	1670		HMDB01434	393182	611524	711223	476597	507526	809216	410623	518093	577271	594539	522340	467721	304225	352782	318989	288171	279356	281379	241402	286801	509758	506813	512901	438943	470786	395385	472006	462078	579552	580628	558475	419801	397662	382234	444186	396545	374451
3753	3-methyl catechol sulfate (1)	Xenobiotics	Benzoate Metabolism	46165	LC/MS Neg	100004112	2790	203.002					8251322	13095749	8.25442e+06	12385919	7.31222e+06	5734747	14318851	9994447	22268016	21533712	17969372	11330136	5907050	5099483	3.95935e+06	3.97078e+06	3544249	3134418	2391834	1998428	17085152	15615823	17392910	15826577	12939447	11002554	10327566	8766272	3911480	2919978	1762886	12705984	11104579	11269021	9428686	8.20729e+06	6206592
3754	3-methyl catechol sulfate (2)	Xenobiotics	Benzoate Metabolism	46164	LC/MS Neg	100004110	2860	203.002					592820	926738	577156	1.00008e+06	567342	413677	982354	656535	1717870	1.46315e+06	1065389	474443	428497	325901	239620	203288	174240	116358	72047	49985	1319549	1100722	1176402	992272	714548	532343	421869	333275	254531	130471	44548	950654	708788	600994	428356	330411	198655
320	3-methyl-2-oxobutyrate	Amino Acid	Leucine, Isoleucine and Valine Metabolism	44526	LC/MS Neg	100000936	1465	115.04	3715-29-5	49	C00141	HMDB00019	34111552	40803484	15009487	30811010	29820430	19944384	25476392	23525944	19289154	22816902	21685528	20616656	27978930	24826726	23929004	25029502	29913380	30090528	29997504	27364028	28723304	20989068	24328620	32186550	23219100	29281306	31380172	28999844	16971402	21850744	20713562	32088364	21529690	26544288	24505770	31097824	29124352
298	3-methyl-2-oxovalerate	Amino Acid	Leucine, Isoleucine and Valine Metabolism	15676	LC/MS Neg	100000036	2064.2	129.056	1460-34-0;51829-07-3	47	C00671	HMDB03736	129841672	125556544	83860560	114300912	124665584	101448096	105531952	123376984	84897392	82730720	57572072	59464696	123605360	112696024	79303120	93073712	110454440	112900800	96644840	114428992	97171512	68466344	73676176	94464432	97206856	100481872	94268264	93209600	89592592	75993336	80549248	124885832	83857496	80299320	70929896	85186728	82895648
3539	3-methylcytidine	Nucleotide	Pyrimidine Metabolism, Cytidine containing	35132	LC/MS Pos Early	100001466	2176	258.108	21028-20-6	159649			44386	47839			49274	71245	49253	108164	38483			63726	97486	74363	104882	66691	74657	82304	95635	96762		68349	57441	50823	65924		45375	41069	72886		73432		38577	45583	45147	49204	47309
281	3-methylglutaconate	Amino Acid	Leucine, Isoleucine and Valine Metabolism	57747	LC/MS Polar	100002458	2700	99.0452	5746-90-7	1551553		HMDB00522	1.23793e+06	1.08446e+06	806360	1.37451e+06	836076	917855	1.16192e+06	1.4253e+06	971646	1.24228e+06	1.17256e+06	1.03025e+06	1.04669e+06	1.1484e+06	1.00404e+06	929069	1.03487e+06	1.10042e+06	874155	980475	1.03228e+06	1.00891e+06	1.06797e+06	1.18615e+06	1.06884e+06	1.13301e+06	1.14771e+06	1.20448e+06	1222967	1.11334e+06	1.06323e+06	945334	933032	1.06809e+06	914326	877468	928546
285	3-methylglutarylcarnitine (2)	Amino Acid	Leucine, Isoleucine and Valine Metabolism	46548	LC/MS Pos Early	100005850	2687	290.16		128145		HMDB00552	111158	203424	85310	33278	131757	113266	46396	153719	141038	152660	112736	129484	100767	153705	95821	103938	99216	47407	71466	90779	244135	216413	259390	231639	248661	201041	206617	227892	143511	168292	132887	62096	73566	90540	90889	69352	56126
67	3-methylhistidine	Amino Acid	Histidine Metabolism	15677	LC/MS Neg	100000042	906.3	168.078	368-16-1	64969	C01152	HMDB00479	32713260	32543802	11899502	48017068	23398796	30611714	30082104	20306218	536992	556410	487853	358468	38073164	33585744	26019208	24267116	25114552	23444890	21716300	19914244	16065344	15894440	16042487	13698637	12907842	11288474	11352382	10535537	23371102	16110863	12466066	28082116	22715692	21948540	20133374	19162264	15452225
3818	3-methylxanthine	Xenobiotics	Xanthine Metabolism	32445	LC/MS Neg	100001108	1700	165.042	1076-22-8	70639	C16357	HMDB01886		6483150	3605234	627076	1.01733e+06	305751	888566	3069446	4736954	4346431	4972412	5277150									4318579	3896114	3.80626e+06	3311619	3283716	2570591	3194439	3149804	1922044	1484890	970862	5274070	3734086	4857357	4097106	4736433	3627048
3805	3-phenylpropionate (hydrocinnamate)	Xenobiotics	Benzoate Metabolism	15749	LC/MS Neg	100000010	2860	149.061	501-52-0	107	C05629	HMDB00764	3.42229e+06	4417182	3056689	2.05876e+06	236512	301786	331110	1670288	16970114	15637043	15065193	15568310	2197362	1.80651e+06	1367031	1243401	1603120	1542579	1129052	1123318	9147688	7505649	3813312	4577921	4.16659e+06	6313562	6219314	6344051	4594819	8623787	6540448	1.97041e+06	1358575	2556188	1.76837e+06	1323571	1461338
962	3-phosphoglycerate	Carbohydrate	Glycolysis, Gluconeogenesis, and Pyruvate Metabolism	1414	LC/MS Pos Early	132	590	187	80731-10-8	724	C00597	HMDB00807	1305111	360743	146948	85009	103380	125212	125232		436266	893472	786169	64991	232280	371158	200988	2649882	694214	1361327	2166044	204899	242077	278970	176198	83227	59155	794668	47319	64784	85308	86788	47853	93179			31489		27878
3526	3-ureidopropionate	Nucleotide	Pyrimidine Metabolism, Uracil containing	3155	LC/MS Pos Early	1053	875	133.061	462-88-4	111	C02642	HMDB00026	556512	385985	311190	236569	231423	262698	275657	343409	404662	298999	285961	302736	684940	405752	372647	328030	342831	347452	230119	406826	446063	259742	267778	320913	284215	287734	220490	265519	286740	391970	231947	318401	259902	180181	303076	234323	226786
430	4-acetamidobutanoate	Amino Acid	Polyamine Metabolism	1558	LC/MS Pos Early	1113	1350	146.081	3025-96-5	18189	C02946	HMDB03681	1084096	1431138	2004534	1457758	1563003	1796691	1430668	1179015	1.75616e+06	2051956	1573920	1.88639e+06	1055381	1431435	1418649	1080053	1136540	1397018	1416951	1311050	1307441	1.81848e+06	1274173	864352	1284720	1666847	1915651	1406029	1.79163e+06	1945908	1974014	1464137	1209719	1547658	1390112	1261454	1392083
3964	4-acetylcatechol sulfate (1)	Xenobiotics	Food Component/Plant	62798	LC/MS Neg	100020853	1774	230.997					194807	896333	59202	791540	148897		904870	765508	5182927	2498922	1612859	755473	100556	78398	69632	75673	61030	68845	49186	61318	1962930	1294843	1134364	721577	657690	518695	439030	346398	178285	124299	52488	1260395	613446	430280	240090	181579	238084
3764	4-acetylphenol sulfate	Xenobiotics	Benzoate Metabolism	44620	LC/MS Neg	100000711	2375	215.002		4684006			158342	214271	161699	127581	69849	71627	263045	148586	895547	811046	656375	466681	175377	113993	68495	95345	81547	74757	80244	80804	378785	251325	201459	136537	190324	190429	162198	137715	190428	187425	110338	162202	87388	70880	48284	28712
4200	4-allylphenol sulfate	Xenobiotics	Food Component/Plant	37181	LC/MS Neg	100001868	3805	213.023					523588	1782533		502603	554600	2231879	4243380	1146657	2328032	2517341	2461860	2274491	3.72637e+06	3065080	2755482	2877951	2979207	3.00276e+06	2663772	2683094	2754806	2384242	2703656	2637485	2483350	2440864	2636379	2606783	1120409	1071771	1066622	2772012	2295841	2603030	2599734	2591252	2339248
2611	4-cholesten-3-one	Lipid	Sterol	38125	LC/MS Pos Late	100002227	2520	385.346	601-57-0	91477	C00599	HMDB00921	329831	262002	454769	812999	532243		605565	617366	791115	697737	421395	611348	325655	606036	454587	328413	268993	263182	337202	291101	303630	288811	233906	412468	253746	443020			615569	757055	455212	360067	540625	461419	777487	443297	661269
3767	4-ethylphenylsulfate	Xenobiotics	Benzoate Metabolism	36099	LC/MS Neg	100001756	3580	201.023	123-07-9		C13637		15589872	4927119	1017408	1278632	1609348	1642069	3402998	2253947	5158045	5620316	5404517	5307637	1386549	1165270	1025189	1076705	1028002	1081945	839580	797537	2063585	1897356	2210001	2.2821e+06	2164093	2281467	2032908	2215799	1759622	2476560	3180588	4159224	3.45029e+06	4163861	4.02303e+06	3829660	3538466
435	4-guanidinobutanoate	Amino Acid	Guanidino and Acetamido Metabolism	15681	LC/MS Pos Early	100000096	2320	146.092	463-003;463-00-3	500	C01035	HMDB03464	6379331	1828705	1.62889e+06	1817033	1110466	3171332	1875038	1650055	342009	442216	384193	415004	2836811	3164603	2056452	2097552	1676100	1599577	1157858	818649	1275289	1.30849e+06	1086696	978098	896921	798502	700984	669943	2272132	1.4155e+06	542462	1.63676e+06	1691541	1493864	1323530	1105023	895450
1334	4-hydroxy-2-oxoglutaric acid	Lipid	Fatty Acid, Dicarboxylate	40062	LC/MS Polar	100002537	3073	161.009	1187-99-1	599	C01127	HMDB02070	3.23897e+06	2.05363e+06	3.50518e+06	3.47612e+06	4086129	6496273	4148326	2.84475e+06	4346831	2.89266e+06	3443556	5583999	8480245	5637462	5.40405e+06	4839095	4.07211e+06	4.88133e+06	5.57525e+06	4.12085e+06	5.31339e+06	3.26885e+06	2.99197e+06	2.96459e+06	2.94712e+06	3.22537e+06	4.48178e+06	3.73822e+06	4.65913e+06	6895080	4081659	5.40467e+06	3757371	3.51461e+06	3.96868e+06	3.57007e+06	3.71517e+06
4902	4-hydroxychlorothalonil	Xenobiotics	Chemical	48441	LC/MS Neg	100006082	4427	244.908	28343-61-5	34217			671355	4.0118e+06	980929	1568699	988036	2024974	1973841	2245902	1897099	1.90271e+06	1836458	1.75472e+06	670164	585758	537703	547950	478221	570817	620119	451489	3.54786e+06	3308050	2997497	3.64356e+06	3485658	3624364	4036021	4052333	988469	993077	991887	1337488	1264536	1381022	1486924	1443240	1417108
4550	4-hydroxycoumarin	Xenobiotics	Drug - Cardiovascular	37445	LC/MS Neg	100002049	2470	161.024	1076-38-6	54682930	C20414			286343	104127	76472				290700	1.0036e+06	1086690	1048819	1467039	289273	214802	175082	187324	190205	208618	137976	223976	351248	260574	241419	233499	243075	267395	333565	380896	270020	270843	384670	448800	388868	430009	458968	490798	516475
47	4-hydroxyglutamate	Amino Acid	Glutamate Metabolism	40499	LC/MS Pos Early	100002544	1141	164.055	2485-33-8	439902	C03079	HMDB01344	222842	214089	168801	523263	120120	156230	630287	159174		55569	46079	38589	219657	415706	275711	68014	121959	121920	78046	38489	81315	142390	159998	81837	63908				252938	174127	70666	86094	111761	94176	43904	39014
3725	4-hydroxyhippurate	Xenobiotics	Benzoate Metabolism	35527	LC/MS Neg	100001423	1475	194.046	2482-25-9	151012		HMDB13678	649223	1028522	4560784	1004789	967379	1364678	1718529	1.59571e+06	1922643	1783303	1792717	1401263	1072496	607165	421552	396801	406693	581348	667886	828016	1147501	841706	666443	413607	586742	653789	700971	522090	1102920	2235316	2769982	557512	265397	273642	277551	300108	246504
129	4-hydroxyphenylacetate	Amino Acid	Phenylalanine Metabolism	541	LC/MS Neg	144	1361	151.04	156-38-7	127	C00642	HMDB00020	514154	473953	636825	1131015	454412	437364	442193	374595	280334	350589	321721	469100	920102	494994	367693	267568	275971	255944	227264	181288	456384	646677	301333	268827	210055	207334	245908	178005	535282	621762	533353	643430	416439	541542	370316	408918	319451
146	4-hydroxyphenylacetatoylcarnitine	Amino Acid	Tyrosine Metabolism	52932	LC/MS Pos Early	100006619	2730	296.149					139144		48859										205210	132633	88764	100226		93029	73145										42846	86689	111417
144	4-hydroxyphenylpyruvate	Amino Acid	Tyrosine Metabolism	1669	LC/MS Neg	1141	1690	179.035	156-39-8	979	C01179	HMDB00707	494779	1014857	1421414	2.00155e+06	846411	1864514	1176106	1414837	1242817	1.82034e+06	1795806	928552	820796	1078281	801515	685298	406015	351698	875830	323983	507700	910245	930295	1141322	387373	167903	351973	245769	2213958	1091451	612534	909493	844555	498610	648107	243760	317025
85	4-imidazoleacetate	Amino Acid	Histidine Metabolism	32349	LC/MS Polar	100001207	2236	125.036	645-65-8	96215	C02835	HMDB02024	208959					131149	122199		112620	91854.3	109508		202514	166041		134422		103830		159098		125836	105921	92288.5	96465.6				121176		143597
154	4-methoxyphenol sulfate	Amino Acid	Tyrosine Metabolism	48457	LC/MS Neg	100006262	2412	203.002	3233-60-1				532353	269630	323559	154609	293406	138340	328795	551194	999242	1119057	1044020	1019159	380100	361915	250682	290641	253499	230802	221996	220333	319981	288749	330825	290471	292936	307879	340496	335914	677611	935792	859059	461739	323012	391209	346369	332352	236669
263	4-methyl-2-oxopentanoate	Amino Acid	Leucine, Isoleucine and Valine Metabolism	22116	LC/MS Neg	100000551	2170	129.056	816-66-0	70	C00233	HMDB00695	154038688	161938320	123904864	136373072	178064144	126400696	153720592	172169840	104889528	109697680	96282024	99580328	150144448	143853712	116504744	116546488	132997608	145998832	140423120	158198288	138328880	80386440	106763856	111791080	126414944	144992560	144509552	157503024	156988752	117628808	136629232	161116288	104912600	105919064	110348400	116009640	113103600
3755	4-methylcatechol sulfate	Xenobiotics	Benzoate Metabolism	46146	LC/MS Neg	100004111	2665	203.002					24745270	8874059	42211568	12310985	5499918	4597089	11234923	43650924	16541232	18112360	18311544	24710824	19511144	21642338	21940672	23387442	22721378	22479652	20270836	19089784	9704538	9030747	9188505	7733998	7109590	6285842	6.53834e+06	6.0588e+06	37155072	37492572	30138692	16485489	14358457	15291103	15158745	13854507	11437778
3751	4-methylguaiacol sulfate	Xenobiotics	Benzoate Metabolism	48418	LC/MS Neg	100006105	2978	217.018	756760-43-7				1249580	600718	1449738	864507	840826	917800	821157	696323	180369	137565	149953	294572	1151576	634502	461155	386667	360075	304296	245166	173345	571591	414561	333627	257954	190635	140523	129597	80970	747091	379420	192742	576964	367892	288740	220220	169918	115772
4228	4-vinylguaiacol sulfate	Xenobiotics	Food Component/Plant	48442	LC/MS Neg	100006126	3354	229.018					410499	1361627	856854	1.35784e+06	329426	356605	1265863	1145626	3866682	2489869	1881180	877018	573376	301193	217196	202222	199123	179835	126435	89530	2.05332e+06	1388921	1059786	738169	592373	493156	415316	286395	476252	228490	68211	1587272	771491	552721	386238	509985	224439
3768	4-vinylphenol sulfate	Xenobiotics	Benzoate Metabolism	36098	LC/MS Neg	100001755	3320	199.007	2628-17-3	6426766	C05627	HMDB62775	4206952	5215031	2.87679e+06	4106361	2303148	1.95013e+06	4928539	12407795	53385504	59503112	62975752	59667388	3.90305e+06	3253009	2593946	2812970	2715759	2611570	2344395	2469783	3769151	3451051	4.01369e+06	3482456	3123371	3195760	3270055	3078699	4512669	4069146	3432586	3817813	3025784	3303596	3.24718e+06	3.12987e+06	2458169
101	5-(galactosylhydroxy)-L-lysine	Amino Acid	Lysine Metabolism	43582	LC/MS Pos Early	100002462	2755	325.161	32448-36-5					148775	248643	210708	70383	91072	151961			192076	34808	157428		114026	89057		31088				73189	112130		142832	146200	138824	108785		201206	166374	77243	92146	163873	189963	166593	251547	185387
3560	5,6-dihydrothymine	Nucleotide	Pyrimidine Metabolism, Thymine containing	1418	LC/MS Pos Early	158	1280	129.066	696-04-8	93556	C00906	HMDB00079	1009763	949320	583609	957388	1109039	799812	1283329	1014327	623816	890680	995819	690210	862800	768996	946652	1040620	1014964	1179635	1378217	1077052	948626	1.03415e+06	861824	1.01837e+06	1220468	1035618	1185987	800774	792031	774390	660594	957654	758192	929220	895442	890789	881502
3510	5,6-dihydrouridine	Nucleotide	Pyrimidine Metabolism, Uracil containing	61833	LC/MS Neg	100001425	1119	245.078	5627-05-04	94312			838379	1213048	1363929	992103	1222908	899471	1133893	880561	1772765	1781143	1503395	1676126	1188149	821932	833958	776629	1090182	1167406	1112721	865815	1204027	1061887	1183511	1295791	963728	998659	1109301	1.04409e+06	1246840	1190848	1194630	978183	794950	1317191	1000235	954215	924724
3820	5-acetylamino-6-amino-3-methyluracil	Xenobiotics	Xanthine Metabolism	34424	LC/MS Polar	100001403	1710	197.068	1196153-01-1	88299	C16366	HMDB04400		6.60753e+06	8343044	3.50539e+06	728151	121220	6841483	7.27802e+06	10701459	9478686	8952560	11806732									13879653	12857730	14508808	13012252	10746909	11769931	10496191	10754288	12093385	10842079	8400869	8728406	7215331	8.38592e+06	7325847	6665139	7.8704e+06
2724	5alpha-androstan-3alpha,17alpha-diol monosulfate	Lipid	Androgenic Steroids	37183	LC/MS Neg	100002008	5208	371.19					75128	54877		127523	26873	34847	119284	50265	27284			23583	46317	65469	63746	62030	62582	68684	60725	72540	39759	40714	51081	44721		47759	39492	35142	43768	49237	36388	94952	63740	72254	106383	64382	82593
2746	5alpha-androstan-3alpha,17beta-diol 17-glucuronide	Lipid	Androgenic Steroids	47132	LC/MS Neg	100005396	4930	467.265					35625	40599	41330	61299	17656	26674								35760						29718	50794	53670	40244	38982	31566	56654	59894	66332	50367	58870	65153	75452	48490	63883	56126	74791	67723
2745	5alpha-androstan-3alpha,17beta-diol disulfate	Lipid	Androgenic Steroids	37184	LC/MS Neg	100002017	4275	225.07					508467	83151	87941	294364	146044	93566	280848	99871	240787	266848	231987	248500	490007	493811	393956	461540	413957	403487	368359	452794		54891	63421	51253	45522	30193		38564	127545	145854	106831	196016	167192	165017	169746	211653	172420
2743	5alpha-androstan-3alpha,17beta-diol monosulfate (1)	Lipid	Androgenic Steroids	37186	LC/MS Neg	100002018	4925	371.19					467527	118298	135456	591951	122291	186483	347968	140378	128344	148845	133562	133337	444195	441220	384024	418251	454414	481503	452745	501030	102727	113313	134767	140110	114828	129505	138015	147517	238032	240455	265392	521868	516844	566197	621854	618450	548397
2744	5alpha-androstan-3alpha,17beta-diol monosulfate (2)	Lipid	Androgenic Steroids	37185	LC/MS Neg	100006005	5080	371.19					1191950	393954	191060	383575	674658	197905	770063	279280	905830	944846	906227	1.00172e+06	1069173	1138119	892902	1071869	1030593	1094165	1095141	1156221	169716	230926	240137	271293	285118	313337	276729	273775	210161	273831	164798	408849	340200	409660	423240	494814	402058
2754	5alpha-androstan-3beta,17alpha-diol disulfate	Lipid	Androgenic Steroids	37187	LC/MS Neg	100002021	4215	225.07					81195	461199		382546			114345	59222	79903	80753	48545	62180	79158		56967	70673	56348	43333	53480	62968	436444	478425	508914	552764	497388	505588	528610	524063	118741	125569	65461	373817	349267	370274	376622	359326	288991
2751	5alpha-androstan-3beta,17beta-diol disulfate	Lipid	Androgenic Steroids	37190	LC/MS Neg	100001987	3880	225.07	571-20-0	242332	C12525	HMDB00493	3824089	1654683	1845844	7633032	1413572	1571473	2966831	1571203	3043063	3442672	3314678	3339015	3804380	3983814	3.3749e+06	3229353	3402747	3701049	3438229	3553439	1652337	1354285	1510597	1667823	1329824	1688035	1758729	1703312	2053730	2431977	2154224	7313682	6314734	7097654	7623410	7489654	7177956
2750	5alpha-androstan-3beta,17beta-diol monosulfate (2)	Lipid	Androgenic Steroids	37192	LC/MS Neg	100002024	4685	371.19					145386	70708		348886	27932	51551	93582	42414	92023	99969	79737	95314	132706	164835	150047	150069	156104	179299	157563	181850	62992	62210	98015	101779	90785	102786	102567	104279	81905	80765	89691	333140	324722	357050	345847	381521	361559
2668	5alpha-pregnan-3beta,20alpha-diol disulfate	Lipid	Progestin Steroids	37198	LC/MS Neg	100001988	3962	239.085					1657798	653517	410425	2730296	1246105	1019594	178470	371906	337798	361801	344060	359035	1279519	1492963	1373914	1131457	1057371	1398789	1241578	1194846	610336	442803	553412	806411	643525	761714	733338	723299	759893	708289	610030	2409356	2067801	2478546	2486147	2477973	2142650
2662	5alpha-pregnan-3beta,20alpha-diol monosulfate (2)	Lipid	Progestin Steroids	37200	LC/MS Neg	100002014	5060	399.221					226945	210143	56400	424297	283139	129854	59945	124080	124939	128712	129393	103046	268113	290643	203933	193528	197987	186780	222260	281665	218457	266154	283794	267825	299796	257475	294737	276211	103072	108385	90236	400361	330451	377217	427087	414396	368678
2659	5alpha-pregnan-3beta,20beta-diol monosulfate (1)	Lipid	Progestin Steroids	37196	LC/MS Neg	100002009	5180	399.221					145952	69088	90601	286649	275159	116405	47309	118810	98769	65476	61024	72674	159067	151782	147343	129329	167755	153155	169018	180099	74304	55307	90888	72693	59490	96281	88686	85148	136314	139661	157709	219427	213531	245872	258099	248552	248230
2669	5alpha-pregnan-diol disulfate	Lipid	Progestin Steroids	46172	LC/MS Neg	100002015	4310	239.085		5127902			118669		73720	191443	137982	58203								105298	76757	89947	72600	61297	75970											99993	64623	117814	79431	147089	104974	106640	108208
1193	5-dodecenoate (12:1n7)	Lipid	Medium Chain Fatty Acid	33968	LC/MS Neg	100001232	5224	197.155	2430-94-6	5312378		HMDB00529	3304771	2302360	2477161		1537559				6514853	1103553	1817043	3063102	360303	1459661	214616	736508	1517880	2527138	4672545	4461058	1134018	620028	2021185	2805793	3022364	4887330	6.45279e+06	5239686	406713	1.03208e+06	2325810	3449501	2320285	3.76499e+06	5037012	5855715	7599789
1470	5-dodecenoylcarnitine (C12:1)	Lipid	Fatty Acid Metabolism(Acyl Carnitine)	61769	LC/MS Pos Late	100016069	1135	342.264					1612092	662905	2919899	1043532	2078937	1.90759e+06	870213	659482	683767	687146	415593	797853	648712	909801	614206	730651	921896	1323497	1246655	2349678	613875	938065	1.04064e+06	1039930	1.49959e+06	1837918	2232641	2466803	1.05393e+06	1700110	2784711	1047511	996405	1.0777e+06	1.99415e+06	2428696	2.81649e+06
1569	5-hydroxyhexanoate	Lipid	Fatty Acid, Monohydroxy	31938	LC/MS Neg	100001148	1267	131.071	44843-89-2	170748		HMDB00525	224846	295594	249074	196336	285096		231989		332814	352321	272965	213418	457762	242325		284188	338221		234681	296504	225258	247630	322574	292181		208423	268116	278941	237918	214900	50427	181918	121880	209011	205372	235995	145176
251	5-hydroxyindole sulfate	Amino Acid	Tryptophan Metabolism	52914	LC/MS Neg	100009042	1928	212.002					76897		106195	84325			102573	146794	118887	142108	129960	159885	63882			46770	37129	43390	45341	66569	36147			22431	32022	29257			88647	147534	196714	95415	66226	92385	90865	83127	76760
100	5-hydroxylysine	Amino Acid	Lysine Metabolism	15685	LC/MS Pos Early	100000054	2790	163.108	13204-98-3	1029	C16741	HMDB00450	866481	1079236	456785	2440844	651933	1234093	1428119	621524	573400	474344	490849	306919	565506	558035	258033		325462	366605	355262	268007	689625	464798	401846	403930	385444			213179	1047589	529404		920530	588628	547986	544488	405941	349416
425	5-methylthioadenosine (MTA)	Amino Acid	Polyamine Metabolism	1419	LC/MS Pos Early	212	2752	298.097	2457-80-9	439176	C00170	HMDB01173	229242	278488	429586	644004	368836	540046	329977	280138	252619	179250	173865	223438	369195	329110	281450	45207	169757	153728	59928	246452	263745	242912	264358	238091	281674	129075	243755	274137	410962	386812	302094	417742	376000	339678	294799	353444	255213
3512	5-methyluridine (ribothymidine)	Nucleotide	Pyrimidine Metabolism, Uracil containing	35136	LC/MS Neg	100001446	1778.1	257.078	1463-10-1	445408		HMDB00884	672223	969170	958849	791020	849289	576873	744783	733239	591587	646152	648843	593231	775516	648838	547783	639620	673691	638731	585703	592335	853657	814441	803627	785855	793114	752170	880750	849264	968586	838328	871229	805781	672554	700116	672728	797753	607330
447	5-oxoproline	Amino Acid	Glutathione Metabolism	1494	LC/MS Pos Early	1021	1044	130.05	98-79-3	7405	C01879	HMDB00267	48812136	39078020	67371352	35338448	27789154	53084792	44504152	35047976	54497764	54499964	45181740	40540632	42174208	37191216	30700068	55117572	36359704	41869096	41058392	35322736	47879288	36762476	39906152	33416572	36399000	43333296	41679348	39752672	72159712	57031056	55265156	43412364	35236752	35933992	38137672	33608612	36117344
256	6-bromotryptophan	Amino Acid	Tryptophan Metabolism	62503	LC/MS Neg	100020414	3565	280.993					172734	340380	528587	146317	355950	312540	254902	306159	207497	260761	234320	210839	201986	172352	157644	165476	167558	182272	144765	162991	292412	268076	305414	333003	283152	278287	276115	312270	459403	444649	405182	124451	125716	149187	126919	117618	97339
4919	6-hydroxyindole sulfate	Xenobiotics	Chemical	48698	LC/MS Neg	100006260	2498	212.002					1218695	1045487	2812230	1981333	564149	278237	1198132	666249	1711168	1772409	1733545	1911781	1260353	1122974	917424	937740	888847	1.02203e+06	910913	1149246	757939	661381	741196	658305	706070	729558	787063	756371	1956681	2983426	3453544	1871511	1596851	1.80663e+06	1863923	1618204	1679613
112	6-oxopiperidine-2-carboxylate	Amino Acid	Lysine Metabolism	43231	LC/MS Neg	100004499	965	142.051	34622-39-4	3014237		HMDB61705	1.03987e+06	781655	970346	1194922	762266	986934	580910	775997	960955	994002	967863	716734	862581	768416	555098	497771	618596	554789	565581	647353	802339	450100	591402	710507	601714	542256	719169	595584	1188287	1.00112e+06	794185	605981	478789	435107	483672	523313	398251
2589	7-dehydrocholesterol	Lipid	Sterol	1099	LC/MS Pos Late	264	2467	367.336	434-16-2	439423	C01164	HMDB00032	127955	46408	352801	279918	334640		362221		549477	334549	233704		189303	186520		75238	129849				120806	60962	116955				110188	58386	469473	450789	441592	195805	88482	57439	171333	251745	168742
2598	7-alpha-hydroxy-3-oxo-4-cholestenoate (7-Hoca)	Lipid	Sterol	36776	LC/MS Neg	100001609	5288.1	429.301	115538-85-7	3081085	C17337	HMDB12458	1676561	1764016	2035754	2874466	2.77456e+06	3650206	2589805	1861639	1878524	2127427	1612096	1433945	1896382	2139001	2074524	2490176	2234660	2910211	2659416	2575046	1961335	2091923	2432435	2278268	2267569	2634806	2880317	2620049	2422298	2911825	3566756	1.61481e+06	1620215	2345374	2540039	3112457	3094475
2631	7-hydroxycholesterol (alpha or beta)	Lipid	Sterol	47890	LC/MS Pos Late	100005999	1930	367.336		107722		HMDB06119					40702	74165			170772																				73956	64397	80213
252	7-hydroxyindole sulfate	Amino Acid	Tryptophan Metabolism	52915	LC/MS Neg	100009043	1765	212.002							41800					34849	30856	42309	32560	34731																		37876	41034
3476	7-methylguanine	Nucleotide	Purine Metabolism, Guanine containing	35114	LC/MS Neg	100001456	1729.7	164.058	578-76-7	11361	C02242	HMDB00897	193939	259819	236885	243335	187482	295331	278810	162572	247171	265284	280363	252960	254305	165760	189945	219686	239442	265642	238863	223929	265211	239617	279027	276463	237421	224704	268650	254290	209901	190858	245622	265649	209133	269034	221857	270054	221076
3812	7-methylurate	Xenobiotics	Xanthine Metabolism	39598	LC/MS Pos Early	100002241	1321	183.051	612-37-3	69160	C16355	HMDB11107		181813	112981	33275	96220		65297	110320	126067		101552	123782									106109	38371			59681	55797	65718	59971	114641		59501	272655	108836		71744	167295	115760
3819	7-methylxanthine	Xenobiotics	Xanthine Metabolism	34390	LC/MS Pos Early	100001396	1350	167.056	552-62-5	68374	C16353	HMDB01991		2520088	998396	335838	1586846	116495	465369	1855322	1410980	1308348	1276976	1510243									1365511	1169261	1193867	1112564	1061793	1102484	964441	1.03421e+06	1.02527e+06	917918	688231	2606493	2185378	2343525	2360725	1954232	1776858
1602	9,10-DiHOME	Lipid	Fatty Acid, Dihydroxy	38399	LC/MS Neg	179	5180	313.238	263399-34-4	9966640	C14828	HMDB04704		578352	187984	75013	180918	168799	275245	404058	1565967	583868	600029	635952	37114		34380				50390		107719		70379	79035			144065	68780	219926			48547
1596	9-hydroxystearate	Lipid	Fatty Acid, Monohydroxy	47120	LC/MS Neg	100005834	5384	299.259	25498-28-6	9570127		HMDB61661	931213	1236567	643232	696683	1148740	1.43761e+06	977194	1.51568e+06	2.74546e+06	873986	2.90021e+06	1.15665e+06	587504	798029	234870	562953	562482	1.33208e+06	2057569	1472085	1290822	910265		1681605	1098427	1.64613e+06	1700491	1.62855e+06	763938	1034264	1.6176e+06	1801228	743688	1.34898e+06	2206499	2182686	1.99122e+06
4158	acesulfame	Xenobiotics	Food Component/Plant	48569	LC/MS Neg	100006203	1581	161.987	55589-62-3	36573		HMDB33585		1.0115e+06					43175	2698374	110132	66667	45355										1333421	1002690	838284	630500	527754	436559	410854	356215
1458	acetylcarnitine (C2)	Lipid	Fatty Acid Metabolism(Acyl Carnitine)	32198	LC/MS Pos Early	100000802	2282	204.123	5080-50-2	1	C02571	HMDB00201	140209056	80304824	135321568	76070040	115256208	125967888	117606912	72585456	106360688	165626496	143049488	189433680	155957424	338883008	332488256	418951264	480607424	498133504	526561440	482450016	85239072	170591792	233252736	229163136	258818288	218797568	248906432	227011888	107909904	300191712	403172416	69882368	145800832	176799760	207545264	247370128	254195792
421	acisoga	Amino Acid	Polyamine Metabolism	43258	LC/MS Neg	100004541	2297	183.114	106692-36-8	129397			53643	27544	102084	29341	39596	71307		69005	58217	46912	42822	44519	45533	31353	21643	32325	39127	25852		40610	27249	19574	24578	27256			22046		70333	53256	55509	58522	35185	66017	38918	50970
1144	aconitate [cis or trans]	Energy	TCA Cycle	46173	LC/MS Neg	100001359	580	173.009					41218300	39792432	49049556	37574012	34517684	43515912	43793152	41317864	49656592	53679304	51846456	34087144	45926124	35792992	35269528	40853424	35274348	40652352	29476028	40819304	47103504	40267212	50016928	40647868	37328752	38052920	37133360	34934644	50189932	42718216	31785848	44526720	34438768	35076140	34822076	35704144	35103496
3440	adenine	Nucleotide	Purine Metabolism, Adenine containing	554	LC/MS Pos Early	880	2221	136.062	73-24-5	190	C00147	HMDB00034	141524	174295	212820	157560	143352	275042	172908	198911	147302	112655	112945	161985	140930	150303	128550	80814	87623	125460	47438	130632	112385	138546	127601	79346		93903	170973	176507	292011	198174	124273	336262	215024	219862	258585	150397	153088
1487	adipoylcarnitine (C6-DC)	Lipid	Fatty Acid Metabolism(Acyl Carnitine)	52988	LC/MS Pos Early	100006614	2570	290.16		71296139		HMDB61677	164674	134067	711572	137878	160589	204050	200120	131355	208561	258130	236597	217010	111173	124705	111793	116412	99357	100360	109056	91191	104784	128727	156047	140777	143676	125362	118428	136720	448421	405610	305233	107206	69404	95146	89742	89319	80347
897	Fibrinopeptide A, phosphono-ser(3)*	Peptide	Fibrinogen Cleavage Peptide	57712	LC/MS Neg	100001324	2016	806.818	886023-52-5																			80236	161524	132557	505985			144227											33370			44235
1253	adrenate (22:4n6)	Lipid	Polyunsaturated Fatty Acid (n3 and n6)	32980	LC/MS Neg	100001193	5678	331.264	2091-25-0	5497181	C16527	HMDB02226	13732478	23684260	8546234	10365508	8453630	7.14052e+06	8463911	7264106	7712207	5077061	6940970	5807425	56086584	6145800	10486581	6.36629e+06	9357346	9264509	15947614	13975161	79433648	10976129	5829833	7203880	8.33704e+06	9847900	19181708	22720698		20837108	27693704	26448840	7469124	7748037	9695900	17256544	18250310
889	Fibrinopeptide A*	Peptide	Fibrinogen Cleavage Peptide	57709	LC/MS Neg	100001322	2474	766.835	25422-31-5	16133137																			169465	77775	250742	33953		116981			30061								53530			83721	32046
28	alanine	Amino Acid	Alanine and Aspartate Metabolism	1126	LC/MS Pos Early	811	1700	90.055	56-41-7	5950	C00041	HMDB00161	431761088	387992608	422396320	437552000	380418592	508105216	464019648	524583104	340354624	531974880	467552864	303023840	458946464	483885248	398800064	428288000	407962368	403545824	379085824	347312032	380059136	517422144	433580864	355686304	324973792	282211168	281682112	275915680	451863808	444806528	310014368	435813696	460323200	430899456	361674784	338044672	305621568
3426	allantoin	Nucleotide	Purine Metabolism, (Hypo)Xanthine/Inosine containing	1107	LC/MS Pos Early	1002	685	159.051	97-59-6	204	C02350	HMDB00462	3660422	3068727	3240227	3006252	2160543	2523017	3117554	2075965	2277261	2732694	2665894	2266938	2757488	2355970	2546253	5666916	3192106	3397034	2118948	2340334	2786492	2645878	2529224	2721654	2671293	3050681	2452141	2547192	2522350	2.07748e+06	2128746	3367265	3.19725e+06	3.41868e+06	2978676	2805932	2783674
3968	alliin	Xenobiotics	Food Component/Plant	41494	LC/MS Pos Early	100003473	1470	178.053	556-27-4	87310	C08265	HMDB33592	1039888	442410		141720		58398	307953						2563190	2567060	2.02771e+06	2.0818e+06	2035215	2245866	1891361	1939203	2.04865e+06	1.91155e+06	1865570	1828594	2049402	1592826	1888078	1802869	2743363	2099253	1838575	517493	540270	514584	397114	433044	287576
266	alpha-hydroxyisocaproate	Amino Acid	Leucine, Isoleucine and Valine Metabolism	22132	LC/MS Neg	100000706	1840	131.071	10303-64-7	83697	C03264	HMDB00746	1984478	1485549	1437784	1841839	1259643	1467455	1726350	2769674	1475980	1.70432e+06	1625764	1236251	1.73669e+06	1404771	1311121	1387504	1785346	1.88453e+06	1594648	1727952	1342571	1177512	1193549	1412537	1303067	1621608	1542766	1744225	1408012	1285291	1235422	2118561	1518989	1684503	1291358	1481357	1474500
299	alpha-hydroxyisovalerate	Amino Acid	Leucine, Isoleucine and Valine Metabolism	46537	LC/MS Polar	100001300	1052	117.056	600-37-3	99823		HMDB00407	92276648	53644864	72570168	82614376	85245712	73087648	91781464	67313864	91354504	94529304	96339184	97150120	85190056	87481720	79634672	79539448	82228224	84275912	74862000	90914432	57848500	58218208	64621264	65972704	58562284	59330256	61550444	63302004	84058704	88876600	86490288	95440424	85388784	92275344	83841496	77103088	83826096
347	alpha-ketobutyrate	Amino Acid	Methionine, Cysteine, SAM and Taurine Metabolism	4968	LC/MS Polar	796	940	101.024	600-18-0	58	C00109	HMDB00005	3.72966e+06		2.26384e+06	4.53801e+06	3.38869e+06	1.572e+06	1.04588e+06	1.78538e+06	2.67219e+06	2.64627e+06	1.80716e+06	2.11513e+06	3.84487e+06	5143313	5.2572e+06	3.94699e+06	4.37473e+06	4.3917e+06	3820039	5090821	1948005	1.78456e+06	2.20071e+06	2310946	1.96066e+06	2.2641e+06	2.52337e+06	3316200	5.64707e+06	3525675	2.76037e+06	3.6779e+06	3.1513e+06	2.82033e+06	3.3515e+06	3.47254e+06	3.76094e+06
43	alpha-ketoglutaramate*	Amino Acid	Glutamate Metabolism	62101	LC/MS Polar	100002397	1916	144.03	18465-19-5				14306277	10348588	16348991	16157534	10122067	20467792	14353651	12987389	12699829	12253847	12021973	8.21522e+06	15222783	14388069	11874449	11997048	11291486	11745706	10064012	12019941	12932153	12503252	13190054	10976153	10327880	10740114	11319517	9951706	13819206	11382946	12913049	13024130	12827293	13871564	12829206	10834440	12628411
1148	alpha-ketoglutarate	Energy	TCA Cycle	528	LC/MS Polar	93	2700	145.014	305-72-6;328-50-7;22202-68-2	51	C00026	HMDB00208	121303208	75614800	86347472	86210416	96006184	88045416	128893176	96457488	100998496	120086248	114629408	93133048	122986952	132298688	99130336	99650552	103036912	103634112	81482720	89858360	97483384	91262432	107552592	128365248	92896880	99442976	99270896	93416296	99641504	99146432	88452208	100152000	96027120	104546392	94081240	83028544	99320704
3630	alpha-tocopherol	Cofactors and Vitamins	Tocopherol Metabolism	1561	LC/MS Pos Late	1105	2522	430.378	59-02-9;10191-41-0	14985	C02477	HMDB01893	53471632	62451000	92367696	114442672	122462632	94222752	92955664	110180048	158389728	150217360	118965176	158226336	63963184	93492888	76973976	4008098	48951852	48574800	42859664	72917776	54555216	57211084	64489664	73943464	65423052	66212152	65267524	67582352	128813784	122243680	105871904	92753112	106621080	106213416	139051280	101027008	123218192
3432	adenosine 5'-monophosphate (AMP)	Nucleotide	Purine Metabolism, Adenine containing	32342	LC/MS Pos Early	209	1013	348.07	149022-20-8	6083	C00020	HMDB00045	1199149	480676	118292	156153	129700	143797	347812	251691	598696	875749	696789	217864	327344	325429	233705	3568115	916972	2135355	2490751	223596	459044	533756	429032	546735	296852	1236242	282712	186197	86880	93728		140284	162372	106288	147794	191313	112749
2758	andro steroid monosulfate C19H28O6S (1)*	Lipid	Androgenic Steroids	32827	LC/MS Neg	100002152	3871	383.153			C04555	HMDB02759			361874										186631	233540	156461	187396		102326		184848	160214	145413	253847	155782		217847	212919	235627	306252	286684	175669					99635
2733	androstenediol (3alpha, 17alpha) monosulfate (2)	Lipid	Androgenic Steroids	37207	LC/MS Neg	100002026	4712	369.174					416301	346417	223049	384424	583830	155061	161823	277482	98680	97050	88417	139332	369766	351781	311534	256059	260339	300433	239118	207027	291444	200489	204826	201114	200025	178520	189001	147879	145202	118915	97718	287756	246941	258998	245826	228126	182254
2734	androstenediol (3alpha, 17alpha) monosulfate (3)	Lipid	Androgenic Steroids	37209	LC/MS Neg	100002027	5180	369.174					3.44832e+06	995602	835236	3128936	1254271	1737757	1.9111e+06	948762	992945	1040480	876732	1.00944e+06	3.61625e+06	3.71714e+06	3044767	3010927	3117187	3229572	3091910	3302660	794691	769710	933070	949713	810140	851954	899825	882515	1414181	1450308	1403488	2538636	2332527	2551062	2670386	2543317	2307346
2729	androstenediol (3beta,17beta) disulfate (1)	Lipid	Androgenic Steroids	37202	LC/MS Neg	100001992	3740	224.062		87120982	C04295	HMDB03818	41880832	22194312	21280096	49386112	17743656	22388560	33111354	21268654	17405784	19523272	18336038	18699768	40224224	40279784	34061748	35976512	37203968	37701752	37331560	38966712	22570664	21034376	23381336	24131344	22109274	22994288	24509934	24593808	23207918	23904898	23941748	45502432	42933712	46887996	49405088	50384756	44508388
2730	androstenediol (3beta,17beta) disulfate (2)	Lipid	Androgenic Steroids	37203	LC/MS Neg	100001994	4065	224.062		87120982	C04295	HMDB03818	10275604	7900149	8653769	10650515	8437012	6021306	6824650	5717664	4436509	4729628	4334106	4238100	9624437	9249204	8.16326e+06	8698095	8388189	8.18073e+06	8292705	8242042	7300492	6995643	7425532	8285964	7.81131e+06	7.99844e+06	8247255	7.9008e+06	9856197	9681758	9763459	9677714	8460087	9779924	10079436	9532048	8973168
2726	androstenediol (3beta,17beta) monosulfate (1)	Lipid	Androgenic Steroids	37211	LC/MS Neg	100002028	4535	369.174	521-17-5	13847309		HMDB03818	5026191	3.27375e+06	1051582	4959817	2353299	2573306	2894982	1978474	1387782	1530787	1.59234e+06	1937347	5151368	5030905	4366701	5302287	5648261	6.10416e+06	6017613	5867471	2601673	2597496	3250678	3335823	3313966	3658399	3914845	3.84382e+06	1507425	1809316	1.9938e+06	4365403	4.12399e+06	4683734	4893436	5284646	4441122
2727	androstenediol (3beta,17beta) monosulfate (2)	Lipid	Androgenic Steroids	37210	LC/MS Neg	100002029	4500	369.174					211446	243269	148658	434681	187644	173984	326905	243098	200085	214835	184736	204306	205288	201620	153949	146080	189640	211675	183174	181802	285467	254371	300143	311896	290374	286483	279903	313343	211032	175048	206368	444682	428315	522020	438247	457991	401669
2710	androsterone glucuronide	Lipid	Androgenic Steroids	61846	LC/MS Neg	100002761	4953	465.249	1852-43-3	114833	C11135	HMDB02829	506471	851257	441018	710628	861068	270658	218803	438048	920773	850291	818682	1.00886e+06	558054	391980	347813	340275	354073	416881	338708	362612	1153657	745288	672074	665366	667904	648910	751000	694830	542356	488147	516949	619176	467631	524474	448220	499033	469028
2720	androsterone sulfate	Lipid	Androgenic Steroids	31591	LC/MS Neg	100001073	5022	369.174	2479-86-9	159663		HMDB02759	17713184	6294344	4545263	24336328	6.58693e+06	7636548	10928112	8395906	6.31216e+06	6393501	6.17303e+06	6362963	17493756	17663730	15047463	14764657	15629173	14870071	14902359	15782923	6836080	6482380	7657293	7384537	6160471	6926442	7294696	7045873	10569874	10426783	9990976	20403408	18987098	20743736	20863478	20788860	18803374
80	anserine	Amino Acid	Histidine Metabolism	15747	LC/MS Neg	100000044	1124.8	239.115	10030-52-1	112072	C01262	HMDB00194	598516	330257	1270007	338405	674394	972368	2222513	408194					334897	332137	57642							92335							473445	63409			65898
227	anthranilate	Amino Acid	Tryptophan Metabolism	57746	LC/MS Pos Early	1258	2606	120.044	118-92-3	227	C00108	HMDB01123			71168						56604	78602	87285				44987			38444		23211		23826			37480				57539		63794	47381			50221	30855	30264
1005	arabitol/xylitol	Carbohydrate	Pentose Metabolism	48885	LC/MS Polar	100006430	1932.4	151.061		6912	C01904		2.80556e+06	2539419	2.63741e+06	2.31509e+06	1.73357e+06	2.01515e+06	2.43782e+06	1.96391e+06	2165186	2.29994e+06	2221650	2416422	2.39502e+06	1.99299e+06	1.88959e+06	2.11972e+06	1.97437e+06	2155654	2252860	2283992	2.99569e+06	2.78569e+06	3.04635e+06	2.95732e+06	2.44031e+06	2.66754e+06	2.73818e+06	2334875	2.98999e+06	2.67959e+06	2.21535e+06	3.9673e+06	3.0995e+06	3.53444e+06	2.97956e+06	2.8258e+06	3.13507e+06
1007	arabonate/xylonate	Carbohydrate	Pentose Metabolism	48255	LC/MS Polar	100006115	2700	165.04					13096580	11594401	15826146	9940587	8170760	11912168	7553938	12050673	12354974	12778091	11834108	9074206	11595066	10885840	9527024	8.09787e+06	9224753	9971764	7952082	8829968	18696772	15655470	18926376	15491634	13151365	13314124	15943226	12366664	17849590	22105388	17069602	15620918	12961474	14048479	10775854	10753922	9447747
1219	arachidate (20:0)	Lipid	Long Chain Fatty Acid	1118	LC/MS Neg	893	6240	311.296	506-30-9	10467	C06425	HMDB02212	20716992	18954128	16855204	13508124	23066488	20475456	15080854	20782108	39031660	21303216	25940750	34298712	17191416	21802652	19020238	16805848	13659895	18431422	24800838	22297396	22328478	19438876	17953520	17039920	19979020	18557620	22741376	23482864	18472674	21736364	24368980	22364044	17947436	15574408	18622548	21450636	20436804
1252	arachidonate (20:4n6)	Lipid	Polyunsaturated Fatty Acid (n3 and n6)	1110	LC/MS Neg	229	5535	303.233	506-32-1	444899	C00219	HMDB01043	79321264	72491984	89138992	51643840	61239216	63020612	53859132	67592696	52780472	30911340	31906900	48652204	57378868	57652188	42183644	43649244	50702724	76296496	91500728	122512000	49939700	44577956	55576128	55954472	65875672	95696872	135406160	138196704	60342800	69839520	85085728	79808248	50541564	63873980	74080824	114159808	119350104
1495	arachidonoylcarnitine (C20:4)	Lipid	Fatty Acid Metabolism(Acyl Carnitine)	57518	LC/MS Pos Late	100015837	1353	448.342					654227	216473	397609	132604	156292	273513	158693	254482	161788	153651	104269	107596	1218857	658418	527842	899654	547646	684824	943652	853538	396512	346615	248078	279872	381476	418538	631103	465292	674845	540167	611898	218587		205676	172165	206187	235297
1535	arachidonoylcholine	Lipid	Fatty Acid Metabolism (Acyl Choline)	53261	LC/MS Pos Late	100009332	1390	390.337					75172		275048		53689	90652	90126	68146	105460	98384	76000	91100	219492	114074	90406	95419	138533	172317		223951	101666	84906	84369	55334	73774	80676	126771	97411	154277	137026	135891	189427	91232	116650	126361	131064	120184
1494	arachidoylcarnitine (C20)*	Lipid	Fatty Acid Metabolism(Acyl Carnitine)	57513	LC/MS Pos Late	100015833	1512	456.405				HMDB06460	219741	214483	284287	126970	195143	226122	240582	332582	355521	349119	292030	279474	333903	303910	247962	296643	233214	244298	200333	282977	207382	220177	208459	150717	206910	184184	230293	200374	327793	266889	250462	129138	115374		135543	147643	141839
401	argininate*	Amino Acid	Urea cycle; Arginine and Proline Metabolism	57461	LC/MS Pos Early	100002769	2150	176.103	157-07-3	160437		HMDB03148	1594716	1388903	1276010	4266661	881072	2372363	2659877	3095187	1.02094e+06	980286	670590	1058003	1851673	1.95458e+06	1625379	1914078	1489177	1731438	1682471	1723221	1056385	1.04151e+06	1173742	854398	888531	875573	1141869	1079746	2508259	2690646	2525634	2972652	2865977	2564056	3025259	2538098	2231117
368	arginine	Amino Acid	Urea cycle; Arginine and Proline Metabolism	1638	LC/MS Pos Early	231	2825	175.119	1119-34-2	232	C00062	HMDB00517	469818496	543418112	578284672	619335296	581717376	673266048	576028160	676639808	732503680	626999168	598103680	553116544	482333376	418691200	380524960	306602208	347432960	346069696	295591520	350446336	439567712	440317824	418370368	378519200	424840000	368337888	411148832	415174112	637411840	482614208	435534240	488979680	434738944	451651840	430564128	407854176	378750304
38	asparagine	Amino Acid	Alanine and Aspartate Metabolism	512	LC/MS Pos Early	917	1225	133.061	70-47-3	6267	C00152	HMDB00168	144203152	106757848	131298440	131489760	113620344	154576576	119946600	200040992	215484688	301625312	218783536	136378448	150751696	145810896	106476888	111240480	117257840	115867240	101276168	99121880	118304640	160260432	129175016	107915088	101559976	86024064	91424432	83927888	158355808	122498608	82826008	128215064	143462960	123795368	101392456	89095904	83580144
34	aspartate	Amino Acid	Alanine and Aspartate Metabolism	443	LC/MS Pos Early	234	1165	134.045	56-84-8	5960	C00049	HMDB00191	20446480	8815978	9331924	13969967	8760868	10042632	17790882	9585849	6888972	7285948	5639325	3965320	13550231	18117614	8976435	21333972	10838512	11668682	15073831	6690761	5079660	5746699	5125020	5786607	4.16064e+06	4983061	4.12422e+06	3642925	11508503	7857394	5479843	8879007	11842945	6450270	6590733	6014352	5159507
1348	azelate (C9-DC)	Lipid	Fatty Acid, Dicarboxylate	18362	LC/MS Neg	2029	1276	187.098	123-99-9	2266	C08261	HMDB00784	288473	517923	289309	418236	405745	1125956	360105	616026	420720	505131	526846	510084	565601	266506	316814	283774	380115	385870	237954	240771	709554	303369	257133	315589	135695	217929	248545	283707	656506	452387	251442	331135	237248	226825	194889	221825	241147
1226	behenate (22:0)*	Lipid	Long Chain Fatty Acid	12125	LC/MS Neg	314	6745	339.327	112-85-6	8215	C08281	HMDB00944	3481651	10434460	4404248	2138949	4832185	6490111	3642705	4.01261e+06	21544048	10508896	14836426	16585707	5638390	2849160	1440633	4293530	4.08896e+06	5400465	4308676	4563493	4498061	3849683	4463472	3263404	3697488	1872058	3.91167e+06	4.10877e+06	2976130	2783030	4564935	4441444	1486973	2738678	1823546	3716707	1580662
2525	behenoyl dihydrosphingomyelin (d18:0/22:0)*	Lipid	Dihydrosphingomyelins	57331	LC/MS Pos Late	100009026	3150	789.684				HMDB12091	5000053	5164155	9663774	16314875	8033223	12642454	19120190	7357834	12175943	12477225	11846120	13411574	5148656	5231199	4.01052e+06	4955557	3785925	5125096	4399674	5820740	4848489	4511603	5392998	4957147	5322071	5562515	6.37287e+06	5721497	11150246	10726822	10055186	14486104	10827224	10219435	13124681	13041794	11480591
2530	behenoyl sphingomyelin (d18:1/22:0)*	Lipid	Sphingomyelins	48492	LC/MS Pos Late	100006294	3083	787.669				HMDB12103	351182048	256939776	357956544	459479008	343584320	377185248	345831808	414550848	451812832	478176032	462393632	455122304	339352800	334624800	269384992	288467680	277607232	291554368	257738336	334808736	270349888	260285472	265058464	278337088	276048288	271391904	286416800	277460224	369650144	377478816	329539072	447681920	397747584	380179456	434395136	464408672	412709920
1497	behenoylcarnitine (C22)*	Lipid	Fatty Acid Metabolism(Acyl Carnitine)	57514	LC/MS Pos Late	100015832	1561	484.436					123990	216198	132341	200287	240722	327376	152654	267488	285759	357015	325309	308558	153331	152721	113853	133266	123600	115184		151125	112390	108173	124415	127235	97598	117347	122226		163990	175911	106469	107845	101317	119956	118410	122570	113582
3731	benzoate	Xenobiotics	Benzoate Metabolism	15778	LC/MS Neg	100000008	1750	121.029	65-85-0	243	C00180	HMDB01870	762500	1433673	741768	1765381	1269024	1667586	4512048	2635428	1922740	2686923	1.84127e+06	2469525	1417253	4.05974e+06	6536322	1975919	2275735	1.91737e+06	1736109	1087648	1304655	1353640	1098471	1861324	1669228	1874978	1737236	1480212	1690803	1815967	2006105	1333899	5009654	1.9983e+06	1400803	1562088	1586786
4880	benzoylcarnitine*	Xenobiotics	Chemical	43265	LC/MS Pos Early	100004555	3041	266.139	105450-08-6						77526				33930	59863	201071	188395	199645	165690											43494		51677		43760	46614		55528	80817
3527	beta-alanine	Nucleotide	Pyrimidine Metabolism, Uracil containing	55	LC/MS Pos Early	244	1905	90.055	56-41-7;107-95-9	239	C00099	HMDB00056	37547232	26247842	18034108	39428408	23052872	32209308	36598244	21286662	4183995	4633925	3350317	3697814	47440976	30491356	15011368	12696268	10306739	8968780	7743937	6508930	19011908	15970645	9865902	6854206	5.76398e+06	5720006	5439770	5045739	23068986	10723984	6.14922e+06	24078752	17623344	11962439	8859286	7688843	6360159
53	beta-citrylglutamate	Amino Acid	Glutamate Metabolism	54923	LC/MS Neg	100003271	530	320.062	73590-26-8	72715786	C20775		129461	107866	112336	47158	117543	68372	169020	132082	68070	88407	93944	71800	102341	79769		112576	66743	96265	59044	68580	75633	90175	69080	71233	67675	98568	57643	57965	121616	112734	119645	84464	81686	54122	66142	82963	68618
3701	beta-cryptoxanthin	Cofactors and Vitamins	Vitamin A Metabolism	57591	LC/MS Pos Late	100001977	2560	552.433	472-70-8	6384256		HMDB33844	1.62174e+06	1858860	1729182	10595362	4344036	3150929	3964846	7615266	5833157	6458768	4698714	6405100	2462420	2646002	2553825	1222401	1766412	2104677	1898901	2.64556e+06	2371032	2599797	2767086	4.08309e+06	3378858	3863564	3322365	3280912	3046320	2.88505e+06	2400379	8338360	9462864	9888610	12136317	8975727	10408653
3980	beta-guanidinopropanoate	Xenobiotics	Food Component/Plant	35101	LC/MS Pos Early	100001411	2145	132.077	353-09-3	67701	C03065	HMDB13222	397070	381132	380038	631213	347229	563228	472247	171341	120511	172504	133942	110358	248158	450262	239946	250636	211815	185581		214031	203104	206109	293910	183990	170002	132831	140160	125139	517521	409811	317520	565852	411195	339681	394907	383171	298424
278	beta-hydroxyisovalerate	Amino Acid	Leucine, Isoleucine and Valine Metabolism	12129	LC/MS Neg	1442	1027	117.056	625-08-1	69362		HMDB00754	7055571	4384957	5029796	7718823	4183454	5312819	3778771	3832726	4040266	4386312	4145306	3.10676e+06	7237679	5128304	4516243	4297631	4155258	6.09796e+06	4258169	5444038	3092362	3652132	3392931	4848389	3889907	3915462	4433436	4923195	5.3101e+06	3909531	4413099	6026253	5846395	7285382	4729966	5042919	5758392
6	betaine	Amino Acid	Glycine, Serine and Threonine Metabolism	3141	LC/MS Pos Early	799	1064	118.086	107-43-7	247	C00719	HMDB00043	1241442048	571246336	669660416	498995072	852335168	619386816	537874240	632219072	420070912	458469600	440930432	369800736	1387353728	1646540032	1383870976	1468105088	1435712512	1526563456	1411187200	1423004800	571727168	633401280	709612224	595605632	605804672	556639680	614429568	573438720	730530752	726529728	646164736	508754848	550769984	594502720	532088096	506165248	475704256
2612	beta-sitosterol	Lipid	Sterol	27414	LC/MS Pos Late	100001033	3054	397.383	83-46-5	222284	C01753	HMDB00852	264200	210861	173012	202476	218044	232648	232440	326631	571705	542660	461454	515053	304944	320972	213322	283227	265240	217143	238828	279274	193696	116766	163859	171082	154961	189588	185507	126376	164232	164587	166124	137367	97845	86260	145850	107434	119862
3954	betonicine	Xenobiotics	Food Component/Plant	38100	LC/MS Pos Early	100002153	1012	160.097	515-25-3	164642	C08269	HMDB29412								6105914	797974	1549676	1306507	1684067
3675	bilirubin (Z,Z)	Cofactors and Vitamins	Hemoglobin and Porphyrin Metabolism	43807	LC/MS Pos Late	1090	1840	585.271	635-65-4	5280352	C00486	HMDB00054	42822712	19729966	47638440	9831198	22965408	28994676	28785414	48568784	34463436	33698396	34836248	31776916	43725912	30850264	29261320		28394752	20484416	8171332	29393358	30387582	27192016	29978048	29167808	33175836	26720344	46595852	48444568	38454024	30264734	50512980	18490642	15239115	15150303	16706956	15826820	14173785
3676	bilirubin (E,E)*	Cofactors and Vitamins	Hemoglobin and Porphyrin Metabolism	32586	LC/MS Pos Late	100001950	1045	585.271	114-25-0	5315454			10253239	5062704	8497434	4.15823e+06	5418453	5817398	6871880	9947548	3.99708e+06	2852548	2967241	5276203	13920892	8772746	8098242		6280985	4496969		11846653	6596408	5411652	5814071	8070826	9143869	4521273	14193772	13893109	6557824	4747759	9950790	6680533	5890092	6124356	7143429	8471679	7725859
3677	bilirubin (E,Z or Z,E)*	Cofactors and Vitamins	Hemoglobin and Porphyrin Metabolism	47886	LC/MS Pos Late	100001951	1265	585.271		5799469		HMDB00488	134615	212716	652589	206092	371255	471586	414711	1163527	415975	299460	245024	491252	475754	371225	303060		170258			399720	324508	187339	365685	398299	487097	117090	870728	694282	853289	477500	806012	349811	217149	246606	273380	213948	294885
3678	biliverdin	Cofactors and Vitamins	Hemoglobin and Porphyrin Metabolism	2137	LC/MS Pos Late	250	1016	583.255	55482-27-4;55482-27-4	5353439	C00500	HMDB01008	13206005	1111392	2309371	633954	1.00234e+06	1377157	1671052	1477861	2188245	3489497	2680619	779633	2511839	2660952	1746002	5484961	2769887	4942384	5761720	2147449	1.8679e+06	1916749	1483321	1261102	1443130	6623703	2.01113e+06	2.01153e+06	1270384	956026	1632750	929709	691275	411290	788106	967717	890346
1424	butyrylcarnitine (C4)	Lipid	Fatty Acid Metabolism (also BCAA Metabolism)	32412	LC/MS Pos Early	100001054	2860	232.154	25576-40-3	439829	C02862	HMDB02013	3147080	1.80086e+06	3.23816e+06	7183932	24130770	4683784	4544662	2036147	2192588	2258031	2008243	2062207	3916890	4379613	3469803	3944068	4652609	4154104	4214187	4121323	1995903	1958142	2624084	3055310	3121893	2895414	2891676	2791650	3878928	4635692	5379898	9132719	9158185	9211685	11689117	13612826	12235090
1425	butyrylglycine	Lipid	Fatty Acid Metabolism (also BCAA Metabolism)	31850	LC/MS Neg	100001151	1470	144.067	20208-73-5	88412		HMDB00808	183151	203647	243242	109642	263886	213956			275013	156611	354945	172960	294579		221610	283899	288512	129469	118451	127062	141851	237503	452299	353787	199639		125284	156204	277876	185681	253466	264359	348868	483098	471988	330545	125591
3823	caffeic acid sulfate	Xenobiotics	Xanthine Metabolism	53254	LC/MS Neg	100009337	870	258.992				HMDB41708		192890	87977	393954	75615		309445	406829	2174838	1866998	2331610	2201240	46493	29267							431876	547389	722154	687889	388673	462180	335111	281117	386316	399328	181195	1140086	781182	735957	547651	360966	230555
3807	caffeine	Xenobiotics	Xanthine Metabolism	569	LC/MS Pos Early	849	2106	195.088	58-08-2	2519	C07481	HMDB01847		66008476	24041438	61597524	8.18109e+06	404293	65061700	27648322	165651632	182024976	167768640	127495504	698227	513113	503572	267319		192804			100202112	105810744	119760288	101777176	98696696	83390544	75097400	66067220	44219016	29242278	16341858	66249056	59977120	61840888	63639872	51079672	40184444
2614	campesterol	Lipid	Sterol	33997	LC/MS Pos Late	100001269	2873	383.367	474-62-4	173183	C01789	HMDB02869	834053	229627	281534	491818	265410	260104	518970	467800	1231477	1311799	1005223	955552	735515	807286	650247	845475	677908	785620	745965	840590	268934	244315	373110	342548	367270	415245	348200	228507	635411	460948	514344	361823	268463	316183	455399	247224	332412
1189	caprate (10:0)	Lipid	Medium Chain Fatty Acid	1642	LC/MS Neg	888	5090.7	171.139	334-48-5	2969	C01571	HMDB00511	51695916	27732952	37627444	17479698	28868276	30066304	24603982	75509464	269636960	51920624	65376864	53061312	30837494	24402444	24907702	20966776	29986000	34312616	37950352	37478320	31678660	25977110	33830312	41458400	42377672	48981104	73336184	66008980	29509706	28056284	30865928	32808110	28672840	30266188	26996598	44589264	40335948
1185	caproate (6:0)	Lipid	Medium Chain Fatty Acid	32489	LC/MS Neg	926	2713.7	115.076	142-62-1	8892	C01585	HMDB00535	4550603	3253466	3782825	2881874	3047922	3523406	2878495	4421025	12222355	3.84032e+06	4453312	3.75584e+06	6131703	3162461	2875237	2518245	6240432	5799209	2178774	2119716	3539513	2785787	2411610	5811132	3110853	3474877	3.66884e+06	3.4795e+06	3296136	3.61334e+06	3.70215e+06	3383183	2679387	5233687	2812718	2964931	2515779
1187	caprylate (8:0)	Lipid	Medium Chain Fatty Acid	32492	LC/MS Neg	932	4362	143.108	124-07-2	379	C06423	HMDB00482	23451556	17000210	26950562	9623689	17717540	23951912	16695207	48839968	127038096	30457700	31661668	22764438	33882696	13793587	11365465	10858528	30806414	23059368	13324455	13541310	17968560	17671636	14945998	26633682	17163670	19607272	23080742	25990512	19776328	19028094	12957736	17822444	9887385	19641498	11057627	22264148	12491806
1519	carnitine	Lipid	Carnitine Metabolism	15500	LC/MS Pos Early	100000007	1978	162.112	461-05-2	10917	C00318	HMDB00062	794940992	470746496	677620096	450295520	552950016	707731776	744050304	537704128	461981440	564959040	623488192	712716736	849030912	1035273920	929700800	976802560	1048469504	1218418432	1048673984	1090239872	445989440	541875520	647445184	605503936	640629696	626670656	667433344	626244032	756456960	986212864	956056448	498996096	625319744	698279616	776964416	702053888	688014528
3697	carotene diol (1)	Cofactors and Vitamins	Vitamin A Metabolism	57635	LC/MS Pos Late	100015966	1720	568.428					4145500	2738209	2986094	3542436	5451100	5095459	3139921	5016399	7401240	8151404	7152887	7177286	4401829	3854298	3965581	2553125	3870823	3807398	3.0838e+06	4402028	3194969	2541010	3109519	3407389	3512956	3485063	3820862	3549313	5162708	4443856	4014908	4870206	3789535	4474698	4811514	4466324	4250720
3698	carotene diol (2)	Cofactors and Vitamins	Vitamin A Metabolism	57636	LC/MS Pos Late	100015967	1904	568.428					919684	590221	650196	816807	1016338	1028816	574625	1268410	1596867	1878893	1618760	1620815	829964	945456	832315	900981	710548	1085752	966946	977354	698491	628137	767437	746335	616155	926282	769731	701545	843779	801127	700038	847484	822470	778878	776694	735946	776708
3699	carotene diol (3)	Cofactors and Vitamins	Vitamin A Metabolism	57637	LC/MS Pos Late	100015968	1948	568.428					161683		161662	448531	330210	275330	171567	484204	460562	553874	497705	506947	132344	163408		115106		125849	164349	136043	188655	178668	204787	214763	216355	233006	259743	248613	186764	154936	166788	503237	479540	479550	593586	452199	569191
3749	catechol sulfate	Xenobiotics	Benzoate Metabolism	35320	LC/MS Neg	100001605	1906	188.986	4918-96-1	3083879		HMDB59724	19680614	27821332	33711688	20099792	11686670	6521367	28097012	38421616	67047448	68757872	60727048	50295252	12748655	12943076	10720420	8405673	7951784	7.76669e+06	6.37823e+06	6810672	36427540	33363020	34795720	26727296	28665916	38906240	37454676	35494916	26745160	30117496	20508000	26107124	24364464	19753300	19557056	14201116	17932292
2480	ceramide (d16:1/24:1, d18:1/22:1)*	Lipid	Ceramides	57437	LC/MS Pos Late	100015727	3850	620.598					1291060	699603	1492486	720050	1137904	812968	1119629	1584565	3283786	3470930	3153975	2296273	1261383	1154378	928035	968327	901138	985143	889481	1.34006e+06	978692	844417	875220	823339	898503	980271	1121978	1180236	1.38452e+06	1377218	1561712	1231623	532673	645882	807612	969133	1035578
2476	ceramide (d18:1/14:0, d16:1/16:0)*	Lipid	Ceramides	57432	LC/MS Pos Late	100015735	2477	510.488					563708	470256	764212	412050	669623	686222	735087	924688	1.62832e+06	1548491	1464643	1470897	459527	397432	409118	417867	465912	506388	488887	587945	562231	533171	514108	504469	560066	544994	709035	702560	733675	663318	1031708	679007	558311	441926	565899	689104	715887
2477	ceramide (d18:1/17:0, d17:1/18:0)*	Lipid	Ceramides	57434	LC/MS Pos Late	100015737	3055	552.535					232489	50141	290633	94720	252094	111702	203730	144301	374029	329124	219423	301766	195299	212433	138459	187887	172666	178939	206550	226085	109870	110709	118066	98785	96578	151776	179520	145485	370225	381808	385728	188168	159019	133433	173777	169130	211014
2479	ceramide (d18:1/20:0, d16:1/22:0, d20:1/18:0)*	Lipid	Ceramides	57440	LC/MS Pos Late	100015755	3920	594.582					4179150	2088606	5018037	3707484	4844354	3590903	4088134	5563426	7311485	7493503	6668632	7373760	4058676	3618642	2812796	3039422	2903588	3078734	3118080	3998830	2445136	2293747	2300787	2042062	2043039	2086688	2462983	2418480	4639473	4240081	4409456	4683778	3596913	3414819	3841065	4001601	4175947
1511	cerotoylcarnitine (C26)*	Lipid	Fatty Acid Metabolism(Acyl Carnitine)	57516	LC/MS Pos Late	100015835	1649	540.499				HMDB06347	2207583	1353566	1658652	864050	1315249	2039125	1312793	2683408	1927949	1816853	1712267	1774202	1.95574e+06	1687230	1540085	1.79919e+06	1642586	1831601	1797518	2044701	1266331	1264009	1369419	1445641	1343423	1483379	1783974	1734371	1743217	1843201	1.83815e+06	1092385	884733	802659	934204	1085671	855358
4697	cetirizine	Xenobiotics	Drug - Respiratory	54745	LC/MS Pos Late	100009034	1052	389.163	83881-51-0	2678	C07778	HMDB05032									18574744	17973508	14803244	11711958
216	C-glycosyltryptophan	Amino Acid	Tryptophan Metabolism	48782	LC/MS Pos Early	100006379	2700	367.15	180509-18-6	10981970			330035	379783	475631	360644	362498	388385	287224	236537	435483	435658	440898	412583	271862	248900	213116	247042	240378	281776	296126	259302	378966	334007	397013	268916	299569	313806	374998	377390	438542	372663	457818	373792	286037	326002	370877	330160	332012
2785	chenodeoxycholate	Lipid	Primary Bile Acid Metabolism	1563	LC/MS Neg	1123	5264	391.285	474-24-9;474-25-9	10133	C02528	HMDB00518	5551301			64525384	19258510	10775170	42658728	5875847	1.02895e+06	1279663	1280440	817583	10925319	5869337	5383270	4.48878e+06	3039176	3.95455e+06	5443825	7303149	3533541		2.9253e+06	3.31265e+06								11518709	7163854	5831345	8396397	7498901	4788891
1731	chiro-inositol	Lipid	Inositol Metabolism	37112	LC/MS Polar	100001859	3191.2	225.062	643-12-9		C19891	HMDB34220	3.15705e+06	3.10765e+06	7413651		7.3726e+06	5913857			455982	1.09095e+06	799299	1.82783e+06	3.73401e+06	9449865	6728397	8402695	7324986	6.41554e+06	6190128	5209389	2.14952e+06	6.41499e+06	6719465	4816475	4147464	3.43446e+06	3.16658e+06	2.53048e+06	7004245	17885738	11430166
2782	cholate	Lipid	Primary Bile Acid Metabolism	22842	LC/MS Neg	136	5165	407.28	81-25-4	221493	C00695	HMDB00619	1.7422e+06	163892	251361	18358752	1037391	172190	6.20517e+06	2639514	1093592	919670	1771673	1375287	9943517	4366533	3520404	2793679	1589398	1883149	2525704	11324670	1.74637e+06	440786	484301	310115	298412	225660	265638	299701	181470	84896	260614	1.5805e+06	1056971	926963	1330554	502034	273563
2587	cholesterol	Lipid	Sterol	63	LC/MS Pos Late	266	2707	369.352	57-88-5	11025495	C00187	HMDB00067	335668544	218508736	334471520	298758432	276595648	301031136	311058624	289751616	369307968	397647872	378047008	357174240	299546336	310123008	250488608	293543936	266906256	273706816	291516992	299218720	196997536	191995824	227607248	217593760	226551296	240228112	248322240	241210912	361741440	378182720	346591616	306331488	265050272	248433440	307925024	321610720	287831360
1759	choline	Lipid	Phospholipid Metabolism	15506	LC/MS Pos Early	1256	1961	104.107	67-48-1	305	C00114	HMDB00097	50324212	38188832	43051544	60081032	48638116	64017452	41721056	46809632	71421112	85950568	69352192	66696620	67465032	83564056	59188192	66024620	59173800	71512352	74860568	59235032	46185544	56712692	58245552	63063708	54006512	55135704	59651556	53703448	54014728	54816848	50884768	56962896	66499088	63980700	56161840	58493920	51237852
4002	cinnamoylglycine	Xenobiotics	Food Component/Plant	38637	LC/MS Neg	100002253	3127	204.067	16534-24-0	709625		HMDB11621	136561	436050	252401	262099			29452	119726	2175619	1533149	1718112	2211370	118799	155048	133323	134884	138123	133562	153159	190221	780495	626428	685254	489508	418688	517761	843865	1008172	644952	1061172	1866564	670738	517754	687020	665747	764903	1030602
1471	cis-4-decenoylcarnitine (C10:1)	Lipid	Fatty Acid Metabolism(Acyl Carnitine)	38178	LC/MS Pos Late	100002259	1057	314.233	98930-66-6				4079167	3573193	8150967	4860019	10080327	7342919	5711949	4945246	2152550	1827943	1545507	2091365	3262916	2.63906e+06	2.25514e+06	2721461	2349651	3237758	3839681	4871901	1900274	3082609	2764404	3199664	3717765	5427920	5.62595e+06	6248193	3112596	5239975	8506755	4004988	3188898	3856606	5622511	5731554	5904966
1162	citraconate/glutaconate	Energy	TCA Cycle	47076	LC/MS Polar	100006438	2600	129.019					1.99582e+06	11958064	5225562	11261602	8.14463e+06	6.06897e+06	5.97952e+06	25675906	31159206	39811260	42891056	93026872	2194177	1.98623e+06	1.94955e+06	2.01858e+06	1875029	2.01796e+06	2.13591e+06	1.85608e+06	14789727	15952598	15892972	16077336	13849779	11497843	9786239	8799875	4722732	4.58819e+06	3.92586e+06	14856965	12055361	10433002	8.34198e+06	7642867	6277349
60	citramalate	Amino Acid	Glutamate Metabolism	22158	LC/MS Pos Early	100000998	1224	166.071	6236-10-08	1081	C00815	HMDB00426		62024					40173		178996	81590	85491	109345									61624	48345	44037	52880	70454			51185									48922
1142	citrate	Energy	TCA Cycle	1564	LC/MS Neg	1124	582	191.02	77-92-9	311	C00158	HMDB00094	377888480	429099264	506170368	347843648	362680256	405196800	395243040	434134080	467280640	498760000	480649856	417182336	423037792	348295680	355836320	376843232	379427616	410287104	382997504	468526720	415233056	389035424	462639040	370458304	372754304	385852192	428307552	427281760	464832928	433733568	415530944	386886592	322243712	346735872	340116160	373657152	360387488
376	citrulline	Amino Acid	Urea cycle; Arginine and Proline Metabolism	2132	LC/MS Pos Early	391	1520	176.103	372-75-8	9750	C00327	HMDB00904	114827416	115581240	168254432	181236496	101057800	129944944	163375440	183351056	97390416	125920248	131474512	130749640	100489120	134100008	118263224	104595176	100678576	116166480	100142432	109572456	102311072	107334680	139656400	129051288	126337864	110165248	125703584	121775376	162745968	184289568	176140928	137358912	138431424	174889520	164963424	140314576	126765576
2690	cortisol	Lipid	Corticosteroids	1712	LC/MS Neg	356	4710	361.202	50-23-7	5754	C00735	HMDB00063	1339069	1371915	2166313	1800045	2196240	710828	1347022	2015271	1990895	1359147	854546	2648141	944965	898903	842819	487903	404051	696584	474337	281648	1124718	584798	415114	755035	747798	1108329	583371	406021	1298496	924453	495565	734041	734201	547786	458723	223367	231399
2692	cortisone	Lipid	Corticosteroids	1769	LC/MS Neg	273	4575	359.186	53-06-5	222786	C00762	HMDB02802	366184	355187	304191	317195	390938	319745	435098	336170	244186	315632	269486	319961	498197	380122	310582	253863	315073	316618	316289	225493	367647	279110	244609	263355	304875	318574	358962	250761	259056	193085	195783	219552	200458	166735	118821	92637	66051
407	creatine	Amino Acid	Creatine Metabolism	27718	LC/MS Pos Early	1221	1947	132.077	57-00-1	586	C00300	HMDB00064	693351040	225454144	202149088	676044096	274735136	205361200	564575232	160597424	169755504	335449312	200063008	107801064	835588608	917376192	563609088	555384128	427121216	444815200	409250432	317434848	219878208	305625056	353921856	289731616	168669520	182821984	164827424	134244960	307207488	228939616	182379584	577148032	793914816	649706112	503838016	415512960	352307040
408	creatinine	Amino Acid	Creatine Metabolism	513	LC/MS Pos Early	275	2055	114.066	60-27-5	588	C00791	HMDB00562	420943744	479630144	553262848	479971552	457238752	405228736	518171712	506648672	424538560	413492992	389786400	408020512	413010496	410396960	361440960	373094816	349379712	368341952	354643808	374261152	446504864	426698944	442184512	383431296	431038240	404206144	412302400	425831008	544296000	499077472	492700448	438834272	405091744	436143680	448993760	429490720	412900000
446	cys-gly, oxidized	Amino Acid	Glutathione Metabolism	18368	LC/MS Pos Early	1224	2947	355.074	7729-20-6	333293			654601	619602	671649	353307	1035168	542950	536943	485883	606917	894122	622708	474051	396464	336750	245365	952530	459244	736771	672655	364588	669741	825406	644755	428485	687264	668578	854699	917831	546922	428762	473588	555339	378484	379884	361241	505967	402349
346	cystathionine	Amino Acid	Methionine, Cysteine, SAM and Taurine Metabolism	15705	LC/MS Pos Early	310	2270	223.075	535-34-2	439258	C02291	HMDB00099	749684	443727	614434	1462467	417473	2.05841e+06	865046	721958	327628	516840	613918	379156	577672	2124271	2082946	1586936	1.48728e+06	1400535	965393	844610	344749	628644	2099514	1828551	1.43468e+06	1188998	1001192	659010	709294	864660	710985	673431	1229269	2040176	1727307	1291897	829557
348	cysteine	Amino Acid	Methionine, Cysteine, SAM and Taurine Metabolism	1868	LC/MS Pos Early	800	1488	122.027	52-90-4;56-89-3	5862	C00097	HMDB00574	3.59058e+06	3.16516e+06	3903357	4424571	4693631	5108327	4336624	5179156	4994708	5769083	4968482	4739749	4388408	6857465	5555942	5074951	3596980	3917429	5735115	3743807	3.90688e+06	5500644	6831191	6101479	3747739	3199077	3500242	3335989	4982467	5583883	4372893	4097600	5809230	4993205	5054689	3733425	3306307
353	cysteine s-sulfate	Amino Acid	Methionine, Cysteine, SAM and Taurine Metabolism	22176	LC/MS Polar	100000808	2273	199.969	1637-71-4	115015	C05824	HMDB00731	5397524	2991328	3.40395e+06	3.96696e+06	3148147	3.05384e+06	4652909	5118285	5244271	6.31101e+06	6617508	3.84809e+06	3.76978e+06	5.65305e+06	3.99311e+06	3.97327e+06	3.51212e+06	3.15853e+06	2.29639e+06	2713448	3.93895e+06	3.78181e+06	4470349	4167927	2.46802e+06	3.13308e+06	2.42253e+06	2383207	4.05674e+06	5.00166e+06	5.27925e+06	4153549	5.05854e+06	4337827	3.25407e+06	2.71404e+06	3.0204e+06
359	cysteine sulfinic acid	Amino Acid	Methionine, Cysteine, SAM and Taurine Metabolism	37443	LC/MS Pos Early	100002113	597	154.017	207121-48-0	109	C00606	HMDB00996	101236	57582	50525				49383	69607	61073	107033	104179	84653	49054	101061	41434	90266	72604	48523	30599	33170	41622	52260	66129				31981	30512	35307	28199		74897	84057	76915	39606	58077
441	cysteine-glutathione disulfide	Amino Acid	Glutathione Metabolism	35159	LC/MS Pos Early	100001437	2465	427.095	13081-14-6	4247235		HMDB00656	2626629	921936	1366698	500339	1471373	863191	759650	693873	400378	811895	505495	158293	1043045	1213816	855873	8476182	1.72683e+06	3245373	5264053	938171	1.64688e+06	1.9891e+06	1338454	816836	1255589	2219344	1406185	1408346	1560071	776460	515015	466881	371796	419009	411662	307747	371395
444	cysteinylglycine	Amino Acid	Glutathione Metabolism	35637	LC/MS Pos Early	278	2132	179.048	19246-18-5	439498	C01419	HMDB00078	355008	557135	430258	623823	1.03644e+06	1.03224e+06	560922	638588	785943	880632	783097	703066	345891	745263	540683	769469	362233	406074	961169	386263	742359	1198263	1334668	1015783	728191	595390	790418	703736	700046	921751	563828	767704	910316	737076	814530	448052	427714
445	cysteinylglycine disulfide*	Amino Acid	Glutathione Metabolism	62103	LC/MS Pos Early	100002466	2547	298.053	70555-24-7			HMDB00709	8995975	8675012	12927176	7624297	14026875	8880685	9947341	11442483	10454247	14378629	11200557	7772657	5903947	7883920	5597369	8583395	6130097	7249233	6067872	5652182	9316604	11246230	9877489	7418339	8530260	8804792	7.74919e+06	8116741	11177272	8349556	6346118	9682360	10065284	9038752	8045252	7904119	7268751
354	cystine	Amino Acid	Methionine, Cysteine, SAM and Taurine Metabolism	56	LC/MS Pos Early	279	2000	241.031	56-89-3	67678	C00491	HMDB00192	35025368	31236696	48358180	26509186	32523754	26960088	35333804	44901640	30475024	37547584	38242172	22065056	25402208	30944102	23039324	16667992	18757332	18011624	10943632	20013920	27173380	31190020	30938468	19839588	19040884	18081860	17926888	18909504	33976240	23241480	19764196	33521446	39249552	31843128	27051078	26072970	22124724
3537	cytidine	Nucleotide	Pyrimidine Metabolism, Cytidine containing	514	LC/MS Pos Early	827	2124	244.093	65-46-3	6175	C00475	HMDB00089	103222	191208	204095	95868	127782	73731	148675	182277	2848888	1978707	1732035	2435343		46882						40271	160813	158172	117058	48211	66752	113665	122272	115637	341979	415173	263435	190411	152499	141444	167042	87797	105551
3538	cytosine	Nucleotide	Pyrimidine Metabolism, Cytidine containing	573	LC/MS Pos Early	881	2060	112.051	71-30-7	597	C00380	HMDB00630	102594	145022	39359	112446		52055	103550	149011	377508	460926	471712	380422	73666	83655	56658		33773				154350	111305	145090	79776	110900	84266	56724	84359	78884	73664	90113	126926	141660	59652	88107	104065	46637
1468	decanoylcarnitine (C10)	Lipid	Fatty Acid Metabolism(Acyl Carnitine)	33941	LC/MS Pos Late	100001251	1130	316.248	1492-27-9	10245190		HMDB00651	8423694	3726298	20249972	6058865	17090512	11405789	6789645	6728645	8019737	6214486	4540174	8949727	3.78177e+06	5097948	4217677	5651396	5424772	7723016	8734861	11918612	3420720	7120548	8458230	6767493	12102905	14840167	16520043	15666515	5468645	11313553	19689800	7020219	5.58624e+06	6668184	10225884	10552815	12362996
2708	dehydroisoandrosterone sulfate (DHEA-S)	Lipid	Androgenic Steroids	32425	LC/MS Neg	100000792	4745	367.158	651-48-9	12594	C04555	HMDB01032	73232128	56446148	23057436	56125672	41706116	37066904	36823832	39719152	23241064	24393024	22694876	25743590	80278864	77292496	69684384	72366784	75118992	73692232	73265792	77782616	51930728	49397452	57071752	58192624	55170264	56678580	59378360	59337616	33413006	34317680	34869156	48466760	45561456	50205372	50079872	51467968	46538688
3646	delta-CEHC*	Cofactors and Vitamins	Tocopherol Metabolism	62287	LC/MS Neg	100020416	3422	249.113	84599-16-6	11536125						19348			35815	21381	53097	55072	59430	61716
1518	deoxycarnitine	Lipid	Carnitine Metabolism	36747	LC/MS Pos Early	100001662	2052	146.118	6249-56-5	134	C01181	HMDB01161	22387470	19104880	22423724	20106866	19951380	25689358	23344616	15258100	15586492	17493938	17051400	17923504	38733280	38785852	30522918	33928100	28976580	32735974	31372964	27543888	17153160	19614432	21494388	18299804	22595694	21138864	21920464	21647292	25827842	27701534	36659032	18692112	20667604	23089878	23777880	22415398	22834244
2802	deoxycholate	Lipid	Secondary Bile Acid Metabolism	1114	LC/MS Neg	302	5294	391.285	83-44-3	222528	C04483	HMDB00626	4087872	9178513	23456462	16081583	5802530		15974552	5352874	1.67229e+06	1101146	1116916	959245	9428080	5230713	5097623	3930377	2926618	3994016	5880511	9136764	5495861	7931785	2650124	2412434	9841257	6008232	4709308	4048522	23139490	20342674	7.59509e+06	4919801	3.59045e+06	3.12933e+06	4042789	2.83504e+06
2358	diacylglycerol (16:1/18:2 [2], 16:0/18:3 [1])*	Lipid	Diacylglycerol	54966	LC/MS Pos Late	100010940	2733	608.525					1274952	436183	1233515	222703	788972	756118	1125347	276867	597276	261549	495656	167266	1523645	1199613	1098659	1546305	1474346	1426355	1173990	1275258	670165	316696	449672	298142	406188	347497	298360	269985	1266131	1293703	1620913	823557	582389	705562	1056845	1374315	1111376
1256	dihomo-linoleate (20:2n6)	Lipid	Polyunsaturated Fatty Acid (n3 and n6)	17805	LC/MS Neg	1231	5730	307.264	2091-39-6	6439848	C16525	HMDB05060	20200500	12565035	13467670	8367724	14584145	9058328	13498765	10147955	13870040	5567808	5433861	10787149	8179558	10761954	7.09424e+06	8241246	8832609	16313594	28666440	23388632	12361174	9614336	12966780	15577857	14913930	18469630	30127444	27125992	6340771	10830700	15537192	15215421	9176578	11026151	15149117	23685190	24032356
1251	dihomo-linolenate (20:3n3 or n6)	Lipid	Polyunsaturated Fatty Acid (n3 and n6)	35718	LC/MS Neg	100001739	5596	305.249	17046-59-2	5280581	C03242	HMDB02925	24786162	19000868	21249268	13848734	18511146	12579466	18340968	17702274	18725664	9652232	9698231	15759411	14069953	16252553	11852998	12278791	13572712	23845106	32498394	33012282	17854254	14523450	18038448	19206356	21082064	28204564	38851548	42028708	14454235	17212320	21722216	25784214	18123840	20561218	25141140	33909516	34778252
1499	dihomo-linolenoylcarnitine (C20:3n3 or 6)*	Lipid	Fatty Acid Metabolism(Acyl Carnitine)	57521	LC/MS Pos Late	100015840	1392	450.358					518414	248494	354685	128455	161943	212067	171336	304193	210209	199229	165480	144115	752553	577269	386152	668538	464926	573609	703788	561609	470817	334617	295114	351917	293785	410618	559778	424757	399387	378006	420418	300204	191073	136653	198804	180246	257551
1500	dihomo-linoleoylcarnitine (C20:2)*	Lipid	Fatty Acid Metabolism(Acyl Carnitine)	57520	LC/MS Pos Late	100015839	1436	452.373					325419		214896		123272	187495	113353	201838	142320	121402	93518	74595	335090	224002	122213	319665	174401	190486	324642	278069	198746	178988		116506	130365	188399	235227	210840	209952	164263	267021		70698		82253	69007	107003
3984	dihydrocaffeate sulfate (2)	Xenobiotics	Food Component/Plant	62524	LC/MS Polar	100020822	1328	261.007					8111182	1.65759e+06	1.05802e+06	2.59941e+06	617488	175705	1.85722e+06	3.57633e+06	3.2101e+06	2.42615e+06	2.58112e+06	8970928	1.40166e+06	1.30913e+06	1.16695e+06		911811		1.10096e+06	1.27747e+06	3033551	2898047	3.4471e+06	3.08672e+06	4844477	9412654	8720675	8.34958e+06	625384	2.45433e+06	3.68235e+06	3.45338e+06	2.42615e+06	2272595	1.467e+06	1.0228e+06	6590463
4026	dihydroferulic acid	Xenobiotics	Food Component/Plant	40481	LC/MS Neg	100003432	1928	195.066	1135-23-5	14340			288140	53662	196829	90939	152777		181473	322915	129188	148368	116726	280461	133155	97748	93364	81663		140329	238414	381649	84566			37338	287742	487786	445960	362278	74812	359188	300578	84053	70448	63193		19955	96093
3494	dihydroorotate	Nucleotide	Pyrimidine Metabolism, Orotate containing	601	LC/MS Polar	923	1910	157.025	155-54-4	648	C00337	HMDB03349	885160	844913	1.49511e+06	1.49551e+06	1.51878e+06	1.9017e+06	1.71986e+06	2.02214e+06	1.87916e+06	1.40652e+06	1.30885e+06	1.66293e+06	2.12753e+06	1.78362e+06	1486997	333485	1.13739e+06	832648	656734	1.5756e+06	1.98512e+06	1499619	1.59807e+06	1.9286e+06	1.68413e+06	905741	1.87732e+06	1.67145e+06	1701996	1.65783e+06	1.4421e+06	2.00562e+06	1.817e+06	1.96462e+06	1.83594e+06	1.60439e+06	1.80725e+06
382	dimethylarginine (SDMA + ADMA)	Amino Acid	Urea cycle; Arginine and Proline Metabolism	36808	LC/MS Pos Early	100001810	2850	203.15	102783-24-4	123831	C03626	HMDB01539	18743384	16300632	17872040	16025805	17355304	20286624	16055750	20065888	23897804	22145864	21403716	20882486	18186332	15761359	12571846	14949740	14735384	16356946	15470715	14519243	17201600	15794312	17000836	15836001	16408896	15864038	17203278	16553978	19564068	15200450	15062461	18060784	13979782	14686055	16050909	16925264	13331715
5	dimethylglycine	Amino Acid	Glycine, Serine and Threonine Metabolism	5086	LC/MS Pos Early	806	1104	104.071	1118-68-9	673	C01026	HMDB00092	22672812	14772658	17473470	14951426	13341874	17239608	14409901	14411176	16895064	17547624	17527060	19265716	21112380	20538238	17022336	18098358	19509626	20650176	18518418	18118452	15012126	15044273	16928452	16663313	17095000	14100223	15578283	15618184	18741540	17156840	15644734	12796255	10513848	11374421	11587098	11182477	10341826
1255	docosadienoate (22:2n6)	Lipid	Polyunsaturated Fatty Acid (n3 and n6)	32415	LC/MS Neg	100001182	6034	335.296	7370-49-2	5282807	C16533	HMDB61714	653948	625186	592422	426332	777061	565861	637790	585265	708169	286812	317590	477475	396857	474790	315093	327451	396724	557172	888712	731508	522787	413027	508209	506868	779354	636664	1010107	849036	321721	426457	548247	689745	420239	485635	551788	829553	804903
1363	docosadioate (C22-DC)	Lipid	Fatty Acid, Dicarboxylate	39837	LC/MS Neg	100002952	5291.8	369.301	505-56-6	244872	C19625		809086	2098083	916122	1715127	1034259	1322098	1.7751e+06	2370094	808543	954996	818498	823978	664040	696045	802647	747320	678946	629520	736451	812306	669213	669933	773156	649496	765669	653369	648283	579942	878102	917352	751310	637982	744378	630044	522280	578726	646164
1242	docosahexaenoate (DHA; 22:6n3)	Lipid	Polyunsaturated Fatty Acid (n3 and n6)	44675	LC/MS Neg	100000665	5525	327.233	6217-54-5	445580	C06429	HMDB02183	76633728	59932332	52201468	15263218	29991396	23197460	48810936	31286370	49220928	23686172	22358320	40942308	35211680	39445592	27160278	31454276	38120672	68776008	97905200	120134792	43990288	41551632	60775376	61044504	84277288	100416664	162486400	159082560	28037844	38229800	50601144	30709392	19546292	25532568	28969198	51062132	55359868
1241	docosapentaenoate (n3 DPA; 22:5n3)	Lipid	Polyunsaturated Fatty Acid (n3 and n6)	32504	LC/MS Neg	100001181	5571	329.249	2234-74-4	6441454	C16513	HMDB06528	12681001	9186081	11787835	5627295	6684242	3880777	9583996	5710330	9282575	4256185	4320768	7827670	5364523	6230150	4499781	4964543	5371401	10746731	17689968	18394264	7487731	5905635	8469026	9884159	11781389	16248970	26260628	26459914	5985462	8097753	12189919	8890641	6039004	7888343	9528156	17280192	18805874
1254	docosapentaenoate (n6 DPA; 22:5n6)	Lipid	Polyunsaturated Fatty Acid (n3 and n6)	37478	LC/MS Neg	100001580	5624.5	329.249	25182-74-5	6441454	C16513	HMDB01976	5690610	4494914	3.02654e+06	3512769	5564896	3.63899e+06	3644416	4214562	3.75294e+06	1.60503e+06	1919051	2826799	3.03976e+06	4436178	3754087	3956569	4.13952e+06	7117754	10264036	13077664	3.9047e+06	3701850	5394742	4948121	7.94155e+06	9257869	14327663	14681942	2476527	3326798	4.87099e+06	7381611	4231561	4796181	6109130	10880699	10256454
1352	dodecadienoate (12:2)*	Lipid	Fatty Acid, Dicarboxylate	62276	LC/MS Neg	100020478	5146	195.139					2245551	1741353	2330741	1634411	1806620	1587172	2344638	1628905	1830512	1092836	945264	1869054	1141307	1577479	959161	1158475	1706939	2751752	3340178	4051077	576702	1052977	1465920	1611374	1.96851e+06	2473766	3182251	3024059	726190	1530458	2875374	1530524	980891	1691541	2487105	2937571	4002997
1354	dodecanedioate (C12-DC)	Lipid	Fatty Acid, Dicarboxylate	32388	LC/MS Neg	100001102	2990	229.145	693-23-2	12736	C02678	HMDB00623	573874	545394	679620	351985	277227	448378	431747	1147427	5236298	2790588	1389371	674039	245970	308304	479312	156955	317421	146973	333919	310702	358023	379913	481865	413160	450929	461785	730415	777522	543235	617574	536406	385929	300306	336984	384741	485827	544605
1357	dodecenedioate (C12:1-DC)*	Lipid	Fatty Acid, Dicarboxylate	61864	LC/MS Neg	100019972	2700	227.129					114948	265141	287413	67389	75202	129086	141097	215380	464555	360283	261869	174984	120195	81426	83767		87168	159892	74560	101308	162066	105413	130756	158816	117045	178079	184874	190199	120909	154395	166224	50598	51126	32489	30814	141623	162744
186	dopamine 3-O-sulfate	Amino Acid	Tyrosine Metabolism	48407	LC/MS Neg	100006361	1556.2	232.028		122136	C13690	HMDB06275	687272	850928	669833	885099	485600	1854365	568952	566838	707861	691994	630567	557596	688897	523837	442374	448238	595564	523154	426127	349202	681928	605482	757276	681607	594553	431883	460455	373969	848101	703887	498401	658986	553414	580429	449785	394925	296559
896	Fibrinopeptide A, des-ala(1)*	Peptide	Fibrinogen Cleavage Peptide	31548	LC/MS Neg	100001323	2535	731.317									86843					47231	138195				55334	175034	622414	421579	1241115	145359		492626	49566	58362	94229	70587							165307	74308	24817	170578	93044
4851	ectoine	Xenobiotics	Chemical	35651	LC/MS Pos Early	100001635	1980	143.082	96702-03-3	126041	C06231		878424	1824677	708214	3004641	985193	1.66507e+06	2251400	927997	431206	695985	595643	616587	498922	600812	589835	570376	327979	534891	617272	613579	686311	918697	609958	547541	697559	646137	743269	544768	656292	656388	629191	1698057	1228622	1191060	1335105	1224408	707756
4852	EDTA	Xenobiotics	Chemical	22163	LC/MS Pos Early	100001002	875	293.098	60-00-4	6049	C00284	HMDB15109	7937614336	7486449664	7009804800	7683059712	8354384384	7471973376	7500953600	7111981056	6718428160	7021571584	6980805120	7060986880	7267961856	7489240576	7590817792	7501835776	7003973632	7155924480	10321348608	7319675904	7300164096	6958666240	6872425984	6889573376	7086594048	6885530624	7238376448	7280770560	7775226368	7605942272	7882554880	6650350080	6611174912	6661961728	6971923456	6984528896	6405904384
1362	eicosanodioate (C20-DC)	Lipid	Fatty Acid, Dicarboxylate	39831	LC/MS Neg	100002951	5200.9	341.27	2424-92-2	75502			1836853	2675156	1383602	4015527	1442233	2933933	2362283	2481041	1302045	1345444	1218121	1333637	1541415	1553734	1524517	1406175	1529534	1462125	1448711	1461071	1257749	1204317	1241150	1202057	1204532	1275234	1284874	1184870	1.57171e+06	1.42301e+06	1249456	1.54008e+06	1415453	1.45058e+06	1456699	1570106	1408919
1240	eicosapentaenoate (EPA; 20:5n3)	Lipid	Polyunsaturated Fatty Acid (n3 and n6)	18467	LC/MS Neg	2050	5450	301.217	10-2005-9;10417-94-4	446284	C06428	HMDB01999	14443861	13077868	10800063	5611202	4997782	4703382	11356872	4425436	8109765	5544351	4889196	7676817	7870389	8229494	5740987	6372965	7138140	11275041	15632943	15939336	9365651	8596947	10583134	10421697	16675645	17428376	29869762	30741844	8805697	9715035	13062523	9286198	6252949	7438656	10074527	13665794	15088813
1222	eicosenoate (20:1)	Lipid	Long Chain Fatty Acid	33587	LC/MS Neg	100001335	5950	309.28		5282768	C16526	HMDB02231	35762376	19876332	23598796	12665893	31677920	23090718	16921716	18521160	58854544	17971688	19680840	40368204	18783064	24825732	15675536	16879728	18280816	31481432	56744344	44066208	24756214	17533788	25262642	27706080	25705136	30144938	49255480	43251640	12973114	18971828	29618604	24942784	15239168	18726976	25873932	41348484	41939112
1501	eicosenoylcarnitine (C20:1)*	Lipid	Fatty Acid Metabolism(Acyl Carnitine)	57519	LC/MS Pos Late	100015838	1484	454.389					577487	191552	456422	118036	242395	254579	208671	300492	374255	407378	301508	292834	620103	477996	378235	555932	392073	382834	691029	547095	393123	297984	353220	298450	289839	277636	376893	333218	406553	337557	462135	164789	161044	133246	239095	233867	256190
2712	epiandrosterone sulfate	Lipid	Androgenic Steroids	33973	LC/MS Neg	100001287	4855	369.174	22229-22-7	9929317			6146639	3620498	1897951	9359009	1.97413e+06	2121485	2768549	2920187	3.9794e+06	4.16248e+06	4052980	4.06744e+06	6897058	6300679	5429508	5364843	5925644	5506547	5325264	5819505	4423944	4194503	4810229	4670442	4261526	4344362	4761740	4803333	4.1192e+06	4003415	3886783	8894631	8007743	8874939	9091795	8793151	7914014
4035	ergothioneine	Xenobiotics	Food Component/Plant	37459	LC/MS Pos Early	100002154	850	230.096	58511-63-0	3032311	C05570	HMDB03045	7803245	1423995	820567	1653003	991014	1405459	3282713	2931009	487098	712121	640887	343540	3584846	4770805	3612604	20252200	5243354	9683804	15099277	3111252	1912231	1.86798e+06	2099404	1741859	1566595	2080180	1482547	1363125	1118783	1120985	989824	1254377	1204769	1308348	1397504	1297898	1110436
1227	erucate (22:1n9)	Lipid	Long Chain Fatty Acid	1552	LC/MS Neg	1087	6355.6	337.311	112-86-7	5281116	C08316	HMDB02068	7990470	7492502	9640698	1654446	24182264	28873486	4091867	10913363	16601210	5906490	5795646	10925429	10375141	10881361	6293019	5199228	2891294	6926774	9474751	9236177	6210488	6371505	9596696	8056728	7709426	7.23946e+06	8640183	9067593	5405558	4373957	5624882	4197568	3434418	3306031	3.99318e+06	5462177	7146480
4037	erythritol	Xenobiotics	Food Component/Plant	20699	LC/MS Polar	100000846	1491	167.056	149-32-6	222285	C00503	HMDB02994	1.43837e+06	1.68688e+06	1.98267e+06	1.71615e+06	1.28856e+06	1.37841e+06	1.75044e+06	1084842	1.26347e+06	1.85469e+06	1.90811e+06	1.44316e+06	1.53042e+06	1.34938e+06	1.23154e+06	1.10459e+06	1156544	1.09953e+06	1118182	1.22434e+06	1.6385e+06	1.69826e+06	1.65391e+06	1.56896e+06	1.46752e+06	1.45317e+06	1.35907e+06	1.36644e+06	1.87618e+06	1.74958e+06	1.51773e+06	2.12595e+06	1.79561e+06	2149767	1.80938e+06	1.5794e+06	1.75953e+06
1135	erythronate*	Carbohydrate	Aminosugar Metabolism	42420	LC/MS Polar	100001320	2186	135.03	88759-55-1	2781043		HMDB00613	138726400	150952480	171081600	161663152	123405120	170164848	140903232	145235488	160140608	150063008	148997872	151425504	141911136	134631456	121568952	129971600	121294448	130490680	100865712	141076304	166397744	154263952	168720016	167356256	141417760	150623936	152346976	152349216	165202864	162556944	141664448	155616064	153717392	167858096	144834144	136029248	159941408
309	ethylmalonate	Amino Acid	Leucine, Isoleucine and Valine Metabolism	15765	LC/MS Polar	2054	2785	131.035	601-75-2	11756		HMDB00622	14696028	14157679	13031689	50416116	66625264	18722114	16826888	9665816	16780830	18451648	17234022	14995015	13299869	15373673	13079788	13027146	13092920	13629819	11762474	14493715	15096205	15202499	16304163	17434968	15938933	15750255	17011748	17490872	12193971	11078867	12181011	50265072	53775756	55664092	53983788	55308072	59115156
2723	etiocholanolone glucuronide	Lipid	Androgenic Steroids	47112	LC/MS Neg	100005403	4915	465.249	3602-09-03	270605		HMDB04484	198607	490183	137385	293292	137599	55574	100508	225380	340074	317038	312874	456584	174495	153627	106006	82109	109339	113201	142361	124574	478118	295164	287658	323637	368792	334013	361014	376814	155213	132029	124577	360428	297328	296296	291094	329146	313375
4234	eugenol sulfate	Xenobiotics	Food Component/Plant	48715	LC/MS Neg	100006171	3782	243.033	95480-60-7	180632			268085	122191		4708278	429641	451252	213728	165794	254525	240105	184301	115986	1108700	647021	396605	373700	368096	440877	402951	335400	175605	128551	115100	128213	175979	207771	176644	121779	90059			3.66733e+06	2182809	1941057	1314732	1044414	718784
4042	ferulic acid 4-sulfate	Xenobiotics	Food Component/Plant	47114	LC/MS Neg	100005389	1200	273.007	86321-29-1	6305574		HMDB29200	551206	597249	407158	1539187	270317	232330	2263669	610578	2113460	1570181	1177312	901656	655153	282321	230677	160455	208868	244237	168991	182036	582129	325130	294410	202147	192104	248905	143631	104445	314439	172455	72696	427008	338383	250101	253352	141276	131364
911	Fibrinopeptide B (1-13)**	Peptide	Fibrinogen Cleavage Peptide	62813	LC/MS Neg	100020908	2482	696.772																				94271	92668	132617	407479			177110											38623
4652	fluoxetine	Xenobiotics	Drug - Psychoactive	44619	LC/MS Pos Late	1382	1025	310.141	59333-67-4	3386	D00326				2359851																										1251347	1039342	922473
75	formiminoglutamate	Amino Acid	Histidine Metabolism	43493	LC/MS Pos Early	100002500	1880	175.071	816-90-0	439233	C00439	HMDB00854	2768676	454054	1040277	1.68425e+06	672696	2294658	1390134	795218	731926	1187013	1319216	697709	1315491	4667127	3510960	2563921	1.69888e+06	1548879	1.47007e+06	821234	371723	722963	2210810	1940511	1577780	905521	764369	549392	950518	990977	553909	708275	1396797	2142007	1793240	1396657	795563
1058	fructose	Carbohydrate	Fructose, Mannose and Galactose Metabolism	48195	LC/MS Polar	878	2065	225.062	57-48-7	5984	C00095	HMDB00660	35397256	38661608	24228790	66044076	11611055	13663320	71918584	34516956	9979778	7.68209e+06	16867396	12608495	51243336	15979278	11364569	11116498	10460162	9835128	7.70075e+06	9646777	54250092	17661474	14550664	15710124	9331864	10806346	11225924	11784637	27352620	25467880	10929167	27617196	14368556	16096197	12064119	8416833	12849590
1152	fumarate	Energy	TCA Cycle	1643	LC/MS Polar	330	3084	115.004	100-17-8	444972	C00122	HMDB00134	1.7034e+06	1.93414e+06	1.5838e+06	1.78897e+06	1.74385e+06	1.75596e+06	3001758	1.88865e+06	2.17171e+06	2080186	2.1988e+06	1.82562e+06	2.53343e+06	1.34728e+06	1.59142e+06	1.44323e+06	1424638	1.52805e+06	1.49715e+06	1.8807e+06	2.35735e+06	1553855	1.83679e+06	1.87548e+06	2.0665e+06	1.42273e+06	2.1096e+06	2.18497e+06	2.09163e+06	1.83347e+06	1565612	2.68744e+06	1.74183e+06	2.0216e+06	1.8086e+06	1.88112e+06	2.46008e+06
1084	galactonate	Carbohydrate	Fructose, Mannose and Galactose Metabolism	27719	LC/MS Polar	100001026	3085	195.051	299-28-5	128869	C00880	HMDB00565	5800528	7671441	9750952	7889140	8065823	8568531	3.51761e+06	18255358	7581100	8765798	9061148	6.15492e+06	6676724	7713670	6.5216e+06	5.90445e+06	6042526	6409846	3.30696e+06	4621512	6927621	8482282	8.26675e+06	9390229	7.65136e+06	6.89047e+06	8378184	5.9584e+06	8983163	5895032	9502468	10009776	10910921	11270073	9444302	7.75919e+06	9519524
3638	gamma-CEHC	Cofactors and Vitamins	Tocopherol Metabolism	44876	LC/MS Neg	100002094	3843	263.129	178167-75-4	133098		HMDB01931	408301	152014	617228	356836	157983	189764	260670	376556	550239	533984	491483	499809	209847	300924	240976	198986		69103	194603	239027	181368	160862	158333	86641	141448	137009	114443	130413	490029	509910	370666	290975	245059	209096	270922	224482	214955
461	gamma-glutamylalanine	Peptide	Gamma-glutamyl Amino Acid	37063	LC/MS Pos Early	100001843	1986	219.098	5875-41-2	440103		HMDB29142	265339	451594	1065553	804611	615026	639249	689342	959150	303129	706721	418311	362167	400328	664385	549194	138661	307937	330674	179256	422151	408622	629539	481461	515326	554834	293316	289758	303470	1234030	1213481	667800	536367	796702	753329	505249	484763	501918
469	gamma-glutamyl-alpha-lysine	Peptide	Gamma-glutamyl Amino Acid	55015	LC/MS Pos Early	100010901	2784	276.155		65254			3661285	2137641	5534927	3434735	2672420	3157665	2467401	2770750	2687481	2334368	2243090	1528458	2639488	2670157	2154817	1900743	1876472	2057986	1936841	1849628	1810771	1955388	2276954	1793999	2164569	1672347	1730033	1769285	6109527	4333294	4104936	2902614	2183493	2285173	2232375	1964732	1568742
478	gamma-glutamylcitrulline*	Peptide	Gamma-glutamyl Amino Acid	62104	LC/MS Pos Early	100020241	1644	305.146					364706	552672	1431091	1074781	537715	678369	879286	959106	217074	535742	544102	535787	379864	714807	576946	205938	406672	400940	173534	519071	485873	552585	735946	605966	668550	390671	691292	658834	1001561	1387195	1254793	614546	743933	1077448	721678	669350	644404
470	gamma-glutamyl-epsilon-lysine	Peptide	Gamma-glutamyl Amino Acid	33934	LC/MS Pos Early	100001262	2725	276.155	17105-15-6	7015685		HMDB03869		314897		433640	292484	281290	404454	360147	384803	361777	220170	252012	266727	379135	282270	224036	196110	248755		230878	240837	245728	240653	370303	398102	273797	246470	187906		369439			292260	332496	269013	343256	300063
463	gamma-glutamylglutamate	Peptide	Gamma-glutamyl Amino Acid	36738	LC/MS Pos Early	331	1775	277.103	1116-22-9	92865	C05282	HMDB11737	1437057	616944	2311324	1005551	948511	737379	1505268	628718	599290	789761	668568	431866	909210	1863760	1.00825e+06	1151822	894007	874200	791619	771542	422961	599721	649691	311849	492404	406864	474829	416861	1.75007e+06	1638465	1537007	827607	1097317	644136	619757	576505	462770
464	gamma-glutamylglutamine	Peptide	Gamma-glutamyl Amino Acid	2730	LC/MS Pos Early	1140	1430	276.119	10148-81-9	150914	C05283	HMDB11738	22474980	26964232	41121600	24682568	25092326	24205130	23818572	28707214	27289320	28877444	24521064	20293390	21937164	25878684	20044038	17959088	24692312	24841900	16457453	26546892	24391092	28833136	29016392	22898008	28658424	22916120	28699734	29781906	41862032	38270640	37326004	21751356	23740332	26592118	23289832	22745748	21586124
465	gamma-glutamylglycine	Peptide	Gamma-glutamyl Amino Acid	33949	LC/MS Pos Early	100001294	1535	205.082	1948-29-4	165527		HMDB11667	4527180	6.81309e+06	18325836	7.68093e+06	8016468	5213317	5759646	7221707	5699695	8316516	8.35274e+06	5988892	4526897	6.46092e+06	5129575	4781600	5383600	5227127	4406528	5202421	4227095	6.30038e+06	6.96318e+06	6292226	5504283	4895321	4958081	5007062	15082167	17682594	15588002	5347045	7264491	8732581	7555275	6899650	6045332
466	gamma-glutamylhistidine	Peptide	Gamma-glutamyl Amino Acid	18245	LC/MS Pos Early	1235	2740	285.119	37460-15-4	7017195			350522	436762	865705	576514	504570	335285	425763	295011	449708	471583	350293	779258	318923	397830	357953	270517	334652	392345	274884	362521	371976	371379	415820	719116	926406	487252	475339	390967	830908	854671	830161	415244	542081	628529	522322	906025	774543
467	gamma-glutamylisoleucine*	Peptide	Gamma-glutamyl Amino Acid	34456	LC/MS Pos Early	100001485	2940	261.144		14253342		HMDB11170	1422068	879927	2059076	1839839	1252979	1103552	953259	979613	739431	680086	635763	433411	861179	891918	725733	880066	900462	789362	811766	828951	615709	625365	703218	641651	848553	600421	666430	651192	2224077	1297796	1415091	1332038	1113888	960360	915213	1076160	782589
468	gamma-glutamylleucine	Peptide	Gamma-glutamyl Amino Acid	18369	LC/MS Pos Early	1268	2991	261.144	2566-39-4	151023		HMDB11171	3747472	2206480	4456348	3955560	2431579	2817658	2284679	3161670	2096783	1916204	1580702	1182514	2347349	2304072	1852612	1.99905e+06	1943675	2241049	1860735	1.90852e+06	1506567	1593721	1847390	1699408	2079480	1634352	1833731	1793794	4.78792e+06	2760829	3423165	3263652	2858374	2505811	2307539	2331483	1953332
471	gamma-glutamylmethionine	Peptide	Gamma-glutamyl Amino Acid	44872	LC/MS Pos Early	100001313	2640	279.101	17663-87-5	7009567		HMDB29155	1849605	1482757	3.28472e+06	3.01906e+06	2039690	2478974	1620412	2959915	1.68937e+06	1380096	1086167	731781	1.84932e+06	1.82391e+06	1375261	802718	1241171	1106284	942468	1241105	1153624	1220566	1315939	1245964	1404913	951001	1096786	1039825	3342261	2507210	1.92416e+06	1943489	1789335	1.52549e+06	1353886	1216320	1224005
472	gamma-glutamylphenylalanine	Peptide	Gamma-glutamyl Amino Acid	33422	LC/MS Pos Early	100000491	2992	295.129	7432-24-8	111299		HMDB00594	542800	571413	821136	576499	485208	688865	423162	645013	519189	481323	471147	382590	395762	352972	207722	352123	304004	355018	315189	302588	452552	409328	484442	389428	449835	297121	438294	344296	733739	542775	581633	556016	443022	412219	416333	442717	279027
473	gamma-glutamylthreonine	Peptide	Gamma-glutamyl Amino Acid	33364	LC/MS Pos Early	100001314	1750	249.108	5652-48-2	76078708		HMDB29159	1574479	1621971	2297874	2379913	1.8007e+06	1648853	1.72756e+06	1779642	1887070	2255556	1994499	1401501	1302514	1.63657e+06	1238377	1214145	1209881	1165952	887494	995007	1145173	1287072	1425169	1299555	1280019	1119525	1183504	1024834	2290148	2085772	1.57463e+06	1340252	1.67452e+06	1.64726e+06	1.6102e+06	1398037	1114762
474	gamma-glutamyltryptophan	Peptide	Gamma-glutamyl Amino Acid	33947	LC/MS Pos Early	100001295	2975	334.14	66471-20-3	3989307		HMDB29160	123437	94291	149227	76941	91743	125366	68433	100917	105644	108423	98164		73063	94350	65385	78372	70050	61202	98972			61693		66733			101817		83287	49028	78430	85481	57376
475	gamma-glutamyltyrosine	Peptide	Gamma-glutamyl Amino Acid	2734	LC/MS Pos Early	1102	2518	311.124	7432-23-7	94340		HMDB11741	995687	637834	1597294	1202256	568828	1028642	660084	1204772	903225	891511	853993	519641	722291	596310	528505	634138	586605	658912	539515	563092	609860	592362	665191	602514	727135	446058	537183	515059	1227814	874217	927992	1120043	819899	658335	719676	830678	580891
476	gamma-glutamylvaline	Peptide	Gamma-glutamyl Amino Acid	43829	LC/MS Pos Early	100001126	2700	247.129	2746-34-1	7015683		HMDB11172	5215860	3475248	7.85614e+06	7138979	4588936	3073742	3.80073e+06	2339817	3263970	3343090	2956297	2345819	3268124	3.94474e+06	3242142	3663081	3331377	3664670	3342394	3343663	2785040	2890699	3285452	2926731	3384895	3131136	3107599	3160893	8.29765e+06	6418871	6668615	5148258	5154499	4894661	5137537	4513028	4202863
3652	gamma-tocopherol/beta-tocopherol	Cofactors and Vitamins	Tocopherol Metabolism	52473	LC/MS Pos Late	100008998	2384	416.364					3087902	3344345	4249673	3292487	4487665	4487220	5565296	2214620	7916883	6741364	7.15183e+06	6662397	4546401	4542341	3333365	2290517	2906084	3187699	3542230	4895587	3262063	3268408	3210623	2329447	2830799	2525712	3071122	2758216	5198952	4362185	5014819	2812207	1978468	1688742	2052510	2754057	2136557
4022	genistein sulfate*	Xenobiotics	Food Component/Plant	62061	LC/MS Neg	100020207	3616	349.002					34079					101043		160918	735983	662640	607153	3186902																	106024	31677		31329
180	gentisate	Amino Acid	Tyrosine Metabolism	18280	LC/MS Polar	100000447	905	153.019	490-79-9	3469	C00628	HMDB00152	412041	1.53568e+06	1.06393e+06	611792	347535	573355	1.38787e+06	1.46795e+06	2.18934e+06	1.56786e+06	2.02317e+06	1.17752e+06	561930	770370	455360	392652	380840	357849	366711	370727	2.03737e+06	2.56074e+06	2.62731e+06	1909133	2.27769e+06	1.01557e+06	1.6272e+06	1.85923e+06	1.11153e+06	767010	1.70734e+06	1.32892e+06	608528	521552	699427	556907	299968
3958	gluconate	Xenobiotics	Food Component/Plant	587	LC/MS Polar	338	2922	195.051	527-07-1	10690	C00257	HMDB00625	1.90226e+06	1.72023e+06	425061	2399596	2.73099e+06	1.24639e+06	1.42205e+06	377371	1.68371e+06	5.66726e+06	5873431	1.72023e+06	1.4393e+06	4575329	4206006	3.54413e+06	3.27765e+06	3.58721e+06	1.72894e+06	2.04723e+06		3.5669e+06	3.75373e+06	1.9413e+06	3.07678e+06	1.12458e+06	2558152	696763	2.63241e+06	3.23453e+06	4.1857e+06		981853	992632		1.00418e+06
948	glucose	Carbohydrate	Glycolysis, Gluconeogenesis, and Pyruvate Metabolism	48152	LC/MS Polar	572	2342	225.062	50-99-7	79025	C00031	HMDB00122	1764379520	1640729600	1862522624	1681822848	1619537280	1566939904	1515322752	3776766720	1368877824	1521712256	1699399552	1817148928	1329817984	1586913792	1478704000	1445123456	1418047232	1470327552	1317280384	1510618240	1481555840	1425855232	1576256000	1665128576	1576897024	1542238976	1584065920	1526203648	1709117056	1740639616	1731259520	1915623936	1929963264	1753042432	1633116544	1561259520	1595952768
1112	glucuronate	Carbohydrate	Aminosugar Metabolism	15443	LC/MS Neg	100000257	639	193.035	207300-70-7	444791	C00191	HMDB00127	327531	709689	896711	586010	259292	585026	432349	527543	572704	490606	672070	434656	573362	344223	296500	395867	419990	526943	153032	411262	610373	592505	642391	456905	413835	451054	494646	515145	614172	624463	635158	765079	399110	497360	404923	630560	423095
4952	glucuronide of C10H18O2 (1)*	Partially Characterized Molecules	Partially Characterized Molecules	61881	LC/MS Neg	100019990	2728	345.156						76611	69335	102019	24435		38305														81506	55447	40970	43709	35545	43901	34398	20538	53108	64013	42640
4958	glucuronide of C10H18O2 (7)*	Partially Characterized Molecules	Partially Characterized Molecules	61887	LC/MS Neg	100020014	3790	345.156					475217	719357	340905	813392	238750	391551	1023094	251039					694536	205138	137210	118202	133672	167137	133039	172217	741908	224647	131919	100741	168295	183798	167573	115505	461271	323198	157212
4126	glucuronide of piperine metabolite C17H21NO3 (4)*	Xenobiotics	Food Component/Plant	62291	LC/MS Neg	100020492	3992	462.177						282873		602104		800241	545658	434066					359040	460551	334995	513201		529275	565739	540476	603965	531564	668807	530578	398522	605668	514536	569417	457152	512106	511320	306698	267616	255956	336416		190745
41	glutamate	Amino Acid	Glutamate Metabolism	57	LC/MS Pos Early	561	1500	148.06	56-86-0	611	C00025	HMDB00148	352928224	178081408	363351456	278148992	251035008	204969696	447683424	210789888	228441120	212230768	188493232	175073616	285774816	472233664	265903696	271045440	218416864	207886336	210224656	170119920	110516320	145990704	137077296	153285248	117091272	112390352	107086816	98991528	333798304	316889504	247817152	221578064	297156352	191192560	192752608	162661056	136481984
42	glutamine	Amino Acid	Glutamate Metabolism	53	LC/MS Pos Early	563	1291	147.076	56-85-9	5961	C00064	HMDB00641	1649872256	1654857088	1700236800	1525416960	1505128576	1552077440	1659485824	2000775296	1855472384	1990776576	1728106752	1721664000	1537821440	1572476544	1345251456	1474932992	1615054592	1716343808	1541357824	1651847168	1661018240	1663625856	1654278016	1557232896	1749010944	1571266048	1742974976	1708770688	1946384000	1800485888	1744467200	1510820736	1519311488	1746536704	1580363520	1540514560	1496503680
1329	glutarate (C5-DC)	Lipid	Fatty Acid, Dicarboxylate	396	LC/MS Polar	339	2900	131.035	110-94-1	743	C00489	HMDB00661	1.16575e+06	823146	2230817	1.27355e+06	1126598	854048	3.32635e+06	1284521	466420	593565	593307	737451	884950	670228	697805	1.1081e+06	1052159	1.46406e+06	1.35214e+06	1.14529e+06	660809	436419	371744	516123	446089	657317	548664	579651	827827	637640	456973	974619	676588	793945	629431	673116	768651
107	glutarylcarnitine (C5-DC)	Amino Acid	Lysine Metabolism	44664	LC/MS Pos Early	100001593	2393	276.144	102636-82-8	71464488		HMDB13130	981031	815524	465444	319329	1619443	1071383	638341	973524	655957	573168	546289	757659	865690	920341	628238	715181	664306	625948	885969	805473	863755	702338	804389	872765	660612	787510	674560	700098	583080	518073	283357	562478	484086	641917	723268	457703	575039
968	glycerate	Carbohydrate	Glycolysis, Gluconeogenesis, and Pyruvate Metabolism	1572	LC/MS Polar	1052	2070.4	105.019	600-19-1	752	C00258	HMDB00139	71118008	56175348	76828624	69154976	46545520	73716832	74734096	68812600	71564736	91811552	98493016	79069600	91699560	111128688	111292592	87243464	87461696	88157360	38166596	88013344	68629480	72572144	89189856	87084488	74101336	63850040	66451376	66448492	80579096	96961808	78547224	78324480	73651336	89068432	78029488	73301896	74509416
2314	glycerol	Lipid	Glycerolipid Metabolism	15122	LC/MS Neg	1254	758	91.0401	56-81-5	753	C00116	HMDB00131	9983059	18911604	16450919	14473686	9111966	11680226	13344488	7.9971e+06	10987162	5658068	6450514	8707855	8930328	7592501	9200806	8601344	13035158	14936300	25530212	10842601	14117522	8.37336e+06	9713329	17874124	11595455	11599615	19876528	14552482	7.41076e+06	8844124	11752023	14798095	12130768	24122886	28582558	22531496	20294924
2315	glycerol 3-phosphate	Lipid	Glycerolipid Metabolism	43847	LC/MS Pos Early	100000258	580	173.021	29849-82-9	754	C00093	HMDB00126	387607	292662	229069	465600	262330	503458	597840	316203	336589	885528	576603	201142	710840	1489008	604781	482109	317676	270615	261893	217695	460524	1263936	2328824	515359	561180	275317	355393	307736	392473	338139	325694	356539	989188	1072621	390302	395074	244705
1767	glycerophosphoethanolamine	Lipid	Phospholipid Metabolism	37455	LC/MS Pos Early	100001620	659	216.063	33049-08-0	123874	C01233	HMDB00114	3319886	3924668	3015870	2515473	2.04723e+06	3178359	3385954	3363609	4477416	3.90349e+06	3144794	4155499	4263358	7.29231e+06	2654535	2880128	2705272	2877168	2201005	2930557	2481429	3363641	3102607	1640257	1547799	1833771	1887992	2099179	4542515	3.95054e+06	2766233	2730159	5303852	3137065	2235995	2048974	1773030
1769	glycerophosphoinositol*	Lipid	Phospholipid Metabolism	47155	LC/MS Polar	100001621	3850	333.059	16824-65-0	167572					508451		428133	341835		718146	372506	225692	181575	691229																	580039	1119450	237027
1763	glycerophosphorylcholine (GPC)	Lipid	Phospholipid Metabolism	15990	LC/MS Pos Early	100000269	672	258.11	28319-77-9	71920	C00670	HMDB00086	72023456	99440568	85136608	24529956	45121788	92783264	49523032	107567616	98046104	80726336	74615800	125569416	47757936	56611600	28522368	34645752	33624764	42442196	28489092	45372800	46406624	48413752	35680040	23558886	22382316	28893110	32429744	37135252	163655360	143204960	49974788	46144520	43743036	40007456	38646580	30926732	29361592
1	glycine	Amino Acid	Glycine, Serine and Threonine Metabolism	58	LC/MS Pos Early	340	1375	76.0393	56-40-6	750	C00037	HMDB00123	62786480	70132248	80717872	71776816	77844680	60542120	74994160	92045672	77871152	106218928	97100824	74089320	62624300	83331272	67252272	69135960	66714200	67913696	62327760	56429416	57105592	78059344	79198480	69544208	63194208	56579284	59200760	55317876	86080752	93975616	72095552	56003556	74570352	81649304	70214728	59914484	55084960
4988	glycine conjugate of C10H14O2 (1)*	Partially Characterized Molecules	Partially Characterized Molecules	62146	LC/MS Neg	100020254	4335	222.114					354313	232811	699445	572736	231035	109411	427968		190306	321193	324840	384676	413549	530804	513781	465833	518437	463011	417104	338008	351924	241756	263067	293091	202017	217489	183599	232850	994993	647211	527976	438792	347830	349303	468546	589048	651001
2794	glyco-beta-muricholate**	Lipid	Primary Bile Acid Metabolism	62066	LC/MS Neg	100020214	4762	464.302					131834	73357	250130	49828		204688	228514	304178	123680	118772	158676	36096	152604	180587	184445	248263	186705	108335	71701	180032	140249	97632	107120	56149	72251	32447	133033	80078	66036	96739	34627	90545	29127	34713	77821	20668
2786	glycochenodeoxycholate	Lipid	Primary Bile Acid Metabolism	32346	LC/MS Neg	1628	5236.1	448.307	16564-43-5	12544	C05466	HMDB00637	8301296	16736894	6759397	22766104	17067074	35158344	8491753	27244778	55758344	51394000	38885392	9945941	19052382	23248392	21980168	11664007	11925743	8749721	7.05368e+06	18603952	20727274	23814508	11901156	8774336	13084508	9259549	11404077	12415060	4756796	7013009	3.68268e+06	18723748	18570556	18507996	9044091	14276532	7.97207e+06
2797	glycochenodeoxycholate glucuronide (1)	Lipid	Primary Bile Acid Metabolism	52983	LC/MS Neg	100009264	4806	311.666					481316	590999	820023	839633	140954	967047	363794	408170	300536	388427	439951	202173	573711	745209	663823	696938	637476	587930	507835	643682	465617	562206	624294	483149	422432	376264	431116	369239	944929	1191394	944684	256929	233177	331570	264753	269767	198244
2799	glycochenodeoxycholate sulfate	Lipid	Primary Bile Acid Metabolism	52974	LC/MS Neg	100006641	4820	263.628					1058483	482920	329669	2330418	434083	2440497	795718	755024	1751575	1493773	1428351	1023943	937468	1166504	1109536	1127349	1072159	793357	457510	688402	628302	525559	731163	687228	379430	277645	413117	370021	188190	160133	107968	1362991	1156193	1398964	1331569	1540192	867638
2783	glycocholate	Lipid	Primary Bile Acid Metabolism	18476	LC/MS Neg	342	5163	464.302	475-31-0;863-57-0	10140	C01921	HMDB00138	1902849	4415310	1159686	1870010	1681382	4843785	1869307	10181009	18052494	12423361	9085535	1530920	3663859	3602178	3814950	2406293	2038365	1366970	1137143	3619819	4267126	3163822	2212115	1090467	1366158	1745612	2.06456e+06	2102356	1174920	1628461	484288	2685555	1505062	2112856	1158381	1088418	782786
2800	glycocholate glucuronide (1)	Lipid	Primary Bile Acid Metabolism	52977	LC/MS Neg	100009259	4533	640.334							122835																										214813	208176	159512
2838	glycocholenate sulfate*	Lipid	Secondary Bile Acid Metabolism	32599	LC/MS Neg	100001989	4750	254.623					8030533	2541983	4930610	7568212	2487182	5326952	3439649	4355248	2014334	2330654	2259491	1833077	7642457	9622955	8271767	7429959	6902032	6090031	5275713	5618081	2025957	2448865	2954213	2796716	2068676	1688786	1624411	1559850	4883792	4726243	3.62656e+06	4268453	4772060	5499867	4844986	4375208	3391124
2804	glycodeoxycholate	Lipid	Secondary Bile Acid Metabolism	18477	LC/MS Neg	100000436	5281	448.307	360-65-6	3035026	C05464	HMDB00631	3423922	14238295	11113723	4267809	2.02417e+06	13134702	4150710	21913456	9503345	8555693	5825778	1.90839e+06	7516063	9114973	10812038	5256230	4345261	3686754	2.95934e+06	7624001	11408438	13650367	8752611	4331714	5394395	5566866	6522254	5.58552e+06	10492486	14285895	6285182	4849286	4536532	6.1382e+06	2511357	4.00894e+06	1641637
2843	glycodeoxycholate sulfate	Lipid	Secondary Bile Acid Metabolism	52975	LC/MS Neg	100006642	4875	263.628					1487262	718634	2099288	785625	110970	1.72613e+06	540058	1254330	949032	877120	849798	485645	1067527	1085935	1075380	1155755	992389	834237	493905	809101	730069	611987	969902	737571	653037	373014	518867	453294	1267408	1287846	941393	493989	405455	456101	447863	451777	229561
2829	glycohyocholate	Lipid	Secondary Bile Acid Metabolism	42574	LC/MS Neg	100004083	5020	464.302					107367	97251		36764	36314	241882	66092	271283	399231	354011	473503	101565	158197	188887	172949	205597	155415	102673	49659	176808	151478	107620	177029	76968	75410	49696	184710	101171				109202	33457	55846	113955	44331	40017
2811	glycolithocholate	Lipid	Secondary Bile Acid Metabolism	31912	LC/MS Neg	100001064	5357.1	432.312	474-74-8	115245	C15557	HMDB00698	228532	556513	511295			118854	133469	235188	537421	232628	173544	65928	562217	193852	161973	70381				200496	382960	328463	209415	234286	277806	127544	111083	202424	681595	872229	218682	708236	262638	105680	210632	389344	118524
2812	glycolithocholate sulfate*	Lipid	Secondary Bile Acid Metabolism	32620	LC/MS Neg	100001657	5011	255.631	15324-64-8	72222	C11301	HMDB02639	5566005	5292145	5854261	2357877	387113	5353566	1898670	2410760	3197634	2757991	2123623	1.88892e+06	3247046	3239462	2544006	2708521	3011002	2545579	1743002	1730194	3.74242e+06	3206679	3638653	3934476	3150963	2014807	2052532	2080004	4379229	4.15105e+06	2914232	5409720	5159994	5132572	4312691	6328273	4336699
2506	glycosyl ceramide (d18:1/20:0, d16:1/22:0)*	Lipid	Hexosylceramides (HCER)	57595	LC/MS Pos Late	100015882	3414	756.635					2014164	963125	2.05793e+06	1760608	1393593	1826897	1370127	3428993	3946067	4.09084e+06	3918112	3699837	1761748	1.89047e+06	1420947	1.87144e+06	1525074	1640902	1502253	1.85071e+06	1058003	1139250	1336137	1299027	1300065	1349735	1496463	1464673	2006557	2.03447e+06	1869486	1782740	1345229	1303861	1631699	1754118	1563388
2509	glycosyl ceramide (d18:1/23:1, d17:1/24:1)*	Lipid	Hexosylceramides (HCER)	57448	LC/MS Pos Late	100015751	3667	796.666					304793	210636	419653	148929	239293	259703		330751	586268	850269	685739	706417		330004	282456	275131	252359	188934		266516	111366	276537		234999	233182	267812	355813	346158	498936	466352	396112	279672	207538	194664	209112	185040	218618
2510	glycosyl ceramide (d18:2/24:1, d18:1/24:2)*	Lipid	Hexosylceramides (HCER)	57453	LC/MS Pos Late	100015745	3380	808.666					2170278	1353658	2332628	1566111	1714697	1481717	1146301	1671240	2325740	2006198	2502154	2273138	1951610	2174662	1648327	1948036	1622550	1893315	1745155	1.91912e+06	1338845	1383602	1502921	1529539	1679622	1873897	1.81948e+06	1783200	2236777	2216902	2.06577e+06	1759826	1387241	1171702	1418672	1872851	1401926
2492	glycosyl-N-(2-hydroxynervonoyl)-sphingosine (d18:1/24:1(2OH))*	Lipid	Hexosylceramides (HCER)	57444	LC/MS Pos Late	100015752	3839	826.677					1647614	559044	1704670	785997	791050	1104386	1212786	565602	1907560	2278607	2007403	1737621	1604348	1247676	1296306	1414224	1203867	1293170	1452011	1381919	473583	545843	624938	478449	602229	611775	599554	509443	1922230	1774989	1883651	918867	617871	678402	757288	950341	729419
2496	glycosyl-N-behenoyl-sphingadienine (d18:2/22:0)*	Lipid	Hexosylceramides (HCER)	57421	LC/MS Pos Late	100015625	3420	782.65					2279625	1087220	1567567	1783519	1791431	1787358	1027914	3114055	2365346	3178923	2379000	2151785	2152844	2080478	1480341	2144347	1771077	1973438	1795666	1994750	1010363	1416787	1419970	1369578	1788155	1480432	1.90472e+06	1814118	1994779	1675832	1619647	1730321	1463537	1413330	1835483	1.9615e+06	1586641
2488	glycosyl-N-behenoyl-sphingosine (d18:1/22:0)*	Lipid	Hexosylceramides (HCER)	57371	LC/MS Pos Late	100015622	4058	784.666					13019924	6821542	9338186	8900839	8989379	10675163	6770381	15472589	15969347	16741550	16759157	15688567	11155808	11293849	8068821	11343224	10109154	10264915	10152168	11341250	7.68602e+06	7910559	9328099	7661818	8833593	8258712	9904937	9961794	9250762	9731757	9542058	10441793	8160504	7.3175e+06	9287003	11325668	8216575
2491	glycosyl-N-nervonoyl-sphingosine (d18:1/24:1)*	Lipid	Hexosylceramides (HCER)	57369	LC/MS Pos Late	100001878	3990	810.682					14131879	10288236	14160530	9822019	11102380	9749853	7667035	11360074	17223330	17717950	16273054	16827380	11743449	12370298	9618251	12665066	10388694	11712647	11625597	13654755	9816735	10057852	11007716	10927854	11691209	11473057	12884776	12215684	14253676	13475841	13994904	10917379	8900995	7.78012e+06	9429317	11072783	8676793
2485	glycosyl-N-palmitoyl-sphingosine (d18:1/16:0)	Lipid	Hexosylceramides (HCER)	53013	LC/MS Pos Late	100009272	2623	700.572					2792583	2440232	3172506	3.83707e+06	4615343	3177514	3.80843e+06	5732811	8178959	7.8617e+06	5222373	7.70333e+06	2811883	4310055	3640916	2700475	2468538	2711025	2570528	2433759	2297042	2450019	2462620	3653886	2554946	3649775	2740249	2624356	4994871	4607975	3193115	2696425	3.83348e+06	3707995	4351933	2496018	3777571
2486	glycosyl-N-stearoyl-sphingosine (d18:1/18:0)	Lipid	Hexosylceramides (HCER)	52234	LC/MS Pos Late	100001882	3053	728.604					952012	533899	1066260	778011	521969	751185	654958	591500	891992	1032453	1315959	985017	826619	721080	521950	805291	663233	807129	695513	801271	642101	536808	620071	510303	724091	469672	728427	682504	764972	928372	944311	1065530	730899	678252	797851	1162344	793479
2497	glycosyl-N-tricosanoyl-sphingadienine (d18:2/23:0)*	Lipid	Hexosylceramides (HCER)	57445	LC/MS Pos Late	100015748	3724	796.666					861902	468866	593640	403605	643097	433868	353268	921809	1.36435e+06	1315202	1257741	1171433	610511	675306	465326	619544	576315	643993	862054	737292	607085	454315	808291	484298	699747	587331	637016	604840	651661	589021	583327	427301	335405	368517	427613	490375	439985
2819	glycoursodeoxycholate	Lipid	Secondary Bile Acid Metabolism	39379	LC/MS Neg	100002911	5033	448.307	64480-66-6	12310288		HMDB00708	647872	623881	855678	1423125	1098526	281307	1043205	3024614	1373147	1249220	1093450	294580	1189941	1305804	1343784	1016223	965319	709848	607255	1617496	559659	553081	501801	272241	344137	342184	487858	437205	668041	908090	387863	1407792	1016516	1578126	947970	1275267	805365
3752	guaiacol sulfate	Xenobiotics	Benzoate Metabolism	46111	LC/MS Neg	100004208	2344	203.002		22473		HMDB60013	4826630	5717948	6104643	4649237	4383084	2799557	4743521	4744224	7151436	7256155	5996728	4988762	3776665	2572975	1731938	1553913	1158182	1274841	1187100	1121072	6777983	5373602	5228291	4198072	4290925	4891697	5050284	5037738	3609208	3041744	2178586	5330575	3.90006e+06	3616433	2829633	2515302	2404903
406	guanidinoacetate	Amino Acid	Creatine Metabolism	43802	LC/MS Polar	344	2884	116.047	352-97-6	763	C00581	HMDB00128	314282	422712	687552	471710	471515	603153	460029	529968	517440	894812	1.09694e+06	608335	278388	839669	1.12789e+06	1.01254e+06	708437	565034	398156	379757	381054	552651	1.03848e+06	1.14685e+06	636268	455615	444937	345241	747179	1.67653e+06	802574	354158	1.09621e+06	2494062	2.69855e+06	1.82039e+06	952744
436	guanidinosuccinate	Amino Acid	Guanidino and Acetamido Metabolism	32446	LC/MS Pos Early	100001212	1892	176.067	6133-30-8	97856	C03139	HMDB03157	168257	207358	269184		44113	85258	40543	118621	176368	234667	627972	222607	180622	202851	165932	275212	245328	221208	233549	228759	254117	368227	1014223	335342	538615	162237	404729	367704	78514	107926	255832	136462	57584	77385	123964	203581
3628	gulonate*	Cofactors and Vitamins	Ascorbate and Aldarate Metabolism	46957	LC/MS Polar	100001586	2750	195.051	20246-53-1	9794176	C00257	HMDB03290			5382611	1.88236e+06	3500879	2.95843e+06	2.81746e+06	3.80286e+06	2.91818e+06	4864950	4.04693e+06	795544	3.18939e+06	2.7568e+06		5.32079e+06	2.1561e+06		2.06479e+06	2.95819e+06	3869793	2.99448e+06	4239007	3.42419e+06	3.9387e+06	2.35018e+06	2.81706e+06	3.77517e+06	4.08334e+06	1.66162e+06	3.96363e+06	4789495	4.20901e+06	5.75985e+06	4421556	3.43779e+06	3616556
3674	heme	Cofactors and Vitamins	Hemoglobin and Porphyrin Metabolism	41754	LC/MS Pos Late	100001386	1124	616.176	14875-96-8	26945	C00032	HMDB03178	29365548	1805477	1324839	1550097	1055842	676180	2212674	323924	5915802	12762790	9524016	599780	2732511	4490661	2709886	81376088	12928391	27969246	33887376	3162917	3.65307e+06	4250005	2404703	2053888	1305685	19366112	903373	841091	732362	585168	571489	665911	767789	387927	541487	1072244	732687
1234	heneicosapentaenoate (21:5n3)	Lipid	Polyunsaturated Fatty Acid (n3 and n6)	57658	LC/MS Neg	100015797	5514	315.233	24257-10-1	11998573			210871	79673	130343		156585	95934		81856												81486			77361	100453	141670	130045	335327	250903
1186	heptanoate (7:0)	Lipid	Medium Chain Fatty Acid	1644	LC/MS Neg	925	3670	129.092	111-14-8	8094	C17714	HMDB00666	1086955	981339	752236	718713	573939	870421	751977	757031	3306403	805791	893769	1139294	3.48368e+06	763053	693587	672802	1205799	1419562	496512	503667	700709	616810	678300	1686127	872251	761392	691287	630813	791240	1016745	748259	785741	724295	4482386	638159	761138	538231
1343	heptenedioate (C7:1-DC)*	Lipid	Fatty Acid, Dicarboxylate	61866	LC/MS Polar	100019981	2816	157.051					955489	320584	1.00528e+06	495641	369041	647624	526272	461847	1.60304e+06	1.66619e+06	1.61773e+06	1.71175e+06	507336	494333	390685	444993	382587	417777	312861	427740	636619	804954	973460	834889	794900	857764	746018	856214	877320	935094	725404	516878	625676	657152	704750	548669	832530
1235	hexadecadienoate (16:2n6)	Lipid	Polyunsaturated Fatty Acid (n3 and n6)	57652	LC/MS Neg	100009394	5398	251.202	28290-73-5			HMDB00477	4.3411e+06	4.09246e+06	2984120	1836876	3.42357e+06	2.86971e+06	4010428	2282998	3301067	1269199	1.9729e+06	2426372	1.85143e+06	2405939	2144484	2.35699e+06	2376877	4809948	8639804	6111358	1.95361e+06	1694808	2313191	2674085	3193469	4449104	7046899	6163582	1438456	2490965	3765702	3196899	1824700	2576835	4884889	5916193	6282890
1358	hexadecenedioate (C16:1-DC)*	Lipid	Fatty Acid, Dicarboxylate	61862	LC/MS Neg	100019975	4380	283.191					779836	1163092	799410	1599477	294957	1220109	909790	1330554	1306281	1205048	1.02809e+06	674051	660386	463055	389405	467892	530599	456417	439869	546556	512367	372713	509298	497429	421216	453829	489583	539921	908852	685136	639810	424292	255394	332785	273659	322018	335979
1463	hexanoylcarnitine (C6)	Lipid	Fatty Acid Metabolism(Acyl Carnitine)	32328	LC/MS Pos Early	100000781	3358	260.186	6920-35-0	6426853		HMDB00705	893755	649416	1715765	843688	996175	1134728	1322745	901779	1062448	874061	795025	898491	943899	1078992	866866	1168031	1153599	1394744	1.62764e+06	1772572	615368	872809	995951	802421	1088649	1207236	1392755	1395250	887872	1617679	2167763	1055946	878440	953019	1569306	1976740	1.78775e+06
1431	hexanoylglutamine	Lipid	Fatty Acid Metabolism (Acyl Glutamine)	54907	LC/MS Neg	100001733	2780	243.135					65058	29256	128583	76040	83093	76719	108714	71179	366788	301052	170146	128746						24441	36094	62265	42912	39299	57470	58548	48864	30882	54307	70610	59448	61306	102721	83146	41353	53123	110035	196033	223503
1442	hexanoylglycine	Lipid	Fatty Acid Metabolism(Acyl Glycine)	35436	LC/MS Neg	100001527	2900	172.098	24003-67-6	99463		HMDB00701	40673	80455	83542	62803	72317	55701	72807	58461	109828	114228	124066	72114	61104	41593	64188		61406				99252	90644	109615	116541	57893	42959	81758	87650		77774	91450	95270	80738	126307	124004	92820	85127
3717	hippurate	Xenobiotics	Benzoate Metabolism	15753	LC/MS Neg	100000014	2106.9	178.051	495-69-2	464	C01586	HMDB00714	30355016	34671720	84834664	21982536	9198903	11269999	23260210	51020180	205728304	159179488	137769824	131619344	13937988	11760210	9929203	10391278	10790363	11250205	12027693	13998052	71257376	45802908	39327544	33829928	76590552	104348584	113300088	102107056	56304792	91113664	66767788	48714120	25106302	27194988	24218652	24672264	48700912
65	histidine	Amino Acid	Histidine Metabolism	59	LC/MS Neg	355	755.9	154.062	5934-29-2	6274	C00135	HMDB00177	57622876	53260648	55358904	49828480	48262228	54054436	53850140	55690848	54834920	52384096	46740200	49224424	62904712	49609840	43864084	45480064	53630892	54065012	52803576	55348208	51749272	47504728	55085204	50382644	48189984	49422408	53350180	51333708	61274820	49773968	50662268	56154136	45552552	49424752	49741848	48479076	44066680
4061	histidine betaine (hercynine)*	Xenobiotics	Food Component/Plant	62278	LC/MS Pos Early	100004059	2094	198.124	534-30-5	3083620			349843	56993	64851	89173	40103	72503	104971	68686	82000	87758	78119	98525			98528	772338	128647	190785	148598	71492	30659	73735	64280	56695	56213	58460	33517		56102	40869		34503		37419	18709
377	homoarginine	Amino Acid	Urea cycle; Arginine and Proline Metabolism	22137	LC/MS Pos Early	100000961	2882	189.135	156-86-5	9085	C01924	HMDB00670	26341370	10715653	18525262	17622492	17548736	24268028	28270106	15935993	15255533	14067945	13786236	11371247	25484164	23159800	20021284	21687306	21207346	21926260	22924780	21546736	11328158	10497717	11673323	9635888	11318748	10247913	11553494	10817018	24305544	19577592	19502896	26732124	20445428	20731552	21736416	23084048	19101040
378	homocitrulline	Amino Acid	Urea cycle; Arginine and Proline Metabolism	22138	LC/MS Pos Early	100000963	1908	190.119	1190-49-4	65072	C02427	HMDB00679	441851	256548	463712	173935	295660	263656	352541	467453	595963	665420	911156	558258	461915	342233	271133	455280	423931	451528	452167	454076	518733	478753	605748	387258	544241	338393	525271	486095	351583	353384	494227	290549	188372	212482	278034	363462	246043
4064	homostachydrine*	Xenobiotics	Food Component/Plant	33009	LC/MS Pos Early	100001550	1750	158.118	1195-94-4	441447	C08283	HMDB33433	884717	1289756	3484080	1060262	1683643	857865	1627889	877179	1632031	1497765	1502749	1506716	961010	903692	693693	735033	689616	685228	652032	621205	2007752	1826877	1.86392e+06	1543076	1624582	1450206	1552700	1493724	1894416	1.5986e+06	1434337	1049773	906418	942489	961451	839852	723325
171	homovanillate (HVA)	Amino Acid	Tyrosine Metabolism	1101	LC/MS Neg	117	1649	181.051	306-08-1	1738	C05582	HMDB00118	69900		94487	69909	88606	71542	60885	44050	536852	426531		167431	75867		88760		83910	76674	158432	64099	40803		38078						79353	86141	77915		80861	101219	86212	71710
71	hydantoin-5-propionate	Amino Acid	Histidine Metabolism	40473	LC/MS Polar	100002514	2080	171.041	5624-26-0	782	C05565	HMDB01212	3.67834e+06	969209	1.53789e+06	3.52557e+06	1.13749e+06	1.41701e+06	971491	1.47459e+06	1130968	1.63953e+06	1.60146e+06	811171	1.49888e+06	1.88923e+06	1.55471e+06	1.09702e+06	1.00179e+06	784330	502839	482627	617351	771405	1255828	1725585	1.11464e+06	962654	693754	680012	1.04545e+06	632701	400249	1.62137e+06	1.91062e+06	2.18526e+06	1502562	1.11533e+06	1.1466e+06
4712	hydroquinone sulfate	Xenobiotics	Drug - Topical Agents	35322	LC/MS Neg	100001604	1395	188.986	123-31-9	161220	C00530	HMDB02434	331890	133681	188470	97773	135388	125658	263393	214270	528472	497498	471167	568669	87619	57465	35951	29805	37435	31953		30463	209007	147404	158458	90657	112218	106583	103511	71917	226262	265252	120819	335059	185703	175465	117711	106128	74006
40	hydroxyasparagine**	Amino Acid	Alanine and Aspartate Metabolism	62060	LC/MS Pos Early	100020205	1149	149.056		97663	C03124	HMDB32332	532323	662768	910726	918137	661436	800779	768437	591640	604478	655854	648368	603450	513304	532360	476528	465909	455187	612042	460285	478581	671791	672093	740501	721008	695779	620758	664227	613683	828417	876403	698391	720652	729908	790979	775448	718560	668060
1365	hydroxy-CMPF*	Lipid	Fatty Acid, Dicarboxylate	62277	LC/MS Neg	100019794	1516	255.087					15887788	26477944	17257436	186138	4088686	4654895	20799614	2505936	8072614	8247957	12612378	8275334	22413698	11641363	9931094	14660319	20034608	21231800	15044241	16627813	22858020	21568108	27563366	20414196	23306636	18320038	25592012	26939584	11406370	10958582	16826292	257251	124541	186981	169086	232448	150037
393	trans-4-hydroxyproline	Amino Acid	Urea cycle; Arginine and Proline Metabolism	32306	LC/MS Pos Early	1001	1064	132.066	51-35-4	5810	C01157	HMDB00725	39329000	128433304	42465640	166308528	54670748	85252240	127537808	93207416	36898204	59100852	41118588	23403354	49245572	58057808	41161744	39790032	40050440	38514124	32781916	30666880	65937892	106964184	82240416	65389116	55493616	43336800	43787684	39092752	71673248	66059384	37799584	36798876	48330308	43641376	33956560	29424744	26685522
2828	hyocholate	Lipid	Secondary Bile Acid Metabolism	34093	LC/MS Neg	100001279	5046	407.28	547-75-1	92805	C17649	HMDB00760	148218	125124	61065	516510	122367	193610	565938	392632	86064	65196	48790	169387	314199	265698	219564	207554	181990	183328	203491	327577	149706	71777	80630	80547	86800	90321	82718	78978	60541	66261	67039	154431	155202	174400	129956	161721	119214
360	hypotaurine	Amino Acid	Methionine, Cysteine, SAM and Taurine Metabolism	590	LC/MS Polar	358	2763.4	108.012	300-84-5	107812	C00519	HMDB00965	105743	174835	103314		103712	139055		128346	64502.1	117703	97014.5	58513.9	183771	248470	145914	176058	235308	273194	231004	267682	162704	250033	289674	239611	233260	217721	185799	153360	160632	108125	153657
3415	hypoxanthine	Nucleotide	Purine Metabolism, (Hypo)Xanthine/Inosine containing	3127	LC/MS Neg	171	1291.2	135.031	68-94-0	790	C00262	HMDB00157	4.05605e+06	12097778	2576369	1.03441e+06	2179799	1221571	1.85758e+06	2455496	5241352	4.16691e+06	4247332	1712256	5620754	4296050	3061444	4006766	3508434	3621686	4631369	2845639	3.42384e+06	2566660	2941597	3006553	1615134	2157505	915399	1727835	2898631	1627332	1336119	4055554	2610859	1977266	2662492	2.09524e+06	1448004
76	imidazole lactate	Amino Acid	Histidine Metabolism	15716	LC/MS Pos Early	100000263	2040	157.061	14403-45-3	440129	C05568	HMDB02320	4179498	4229027	1957859	4744291	1724988	2193657	2146246	3178176	4868130	5707930	4542989	3803888	2012657	3.91516e+06	1470660	2652927	2407588	2553142	1155507	2601782	4012366	4242211	4502095	3489880	3264975	3051976	3286960	3274756	2914276	2097119	1889353	4388709	4226801	4372216	4254980	3567126	3394525
74	imidazole propionate	Amino Acid	Histidine Metabolism	40730	LC/MS Pos Early	100003434	2263	141.066	1074-59-5	70630		HMDB02271	419876	420170	1368873	471774	437638	451420	312485	298486	468791	465554	298329	428074	429435	266730		183817	213933	267874	296853	152726	548254	385526	432688	365826	323402	404609	279170	359867	1462313	1171489	950198	289759	404865	267105	198839	195702	229506
4860	iminodiacetate (IDA)	Xenobiotics	Chemical	21025	LC/MS Pos Early	100000900	830	134.045	142-73-4	8897	C19911	HMDB11753	50037296	48013476	42436280	48664880	53919340	46203088	43579424	40710124	41361292	42169904	39182912	33157828	57204292	55979392	51001460	51624304	44948344	36147684	67513416	30634650	43364928	43616880	40471072	41977732	32532948	33704256	35987152	30790952	50631648	37487072	38844024	41427720	41681064	42080724	44531668	32959032	33170564
241	indoleacetate	Amino Acid	Tryptophan Metabolism	27513	LC/MS Neg	100001034	2200	174.056	6505-45-9	802	C00954	HMDB00197	3.39826e+06	4112578	4894751	7224343	1.68596e+06	1676053	2683118	2539481	2878635	3540096	3.49731e+06	3360273	4999805	4749369	3.69149e+06	3748084	4.0147e+06	3938069	3004628	2919185	9336000	8.17584e+06	8907723	8950391	7669558	8.20232e+06	8649825	8764529	6900671	5842317	4537416	4929743	4270102	5032542	4109998	3680984	2774224
4881	indoleacetylcarnitine*	Xenobiotics	Chemical	62279	LC/MS Pos Early	100020479	3114	319.165					272551	99076	260155	222235	53608		248948		69811	119381	172431	122547	336923	430475	298424	411526	401670	452061	542918	445631	255362	280884	326583	270872	380263	300947	423947	403778	376061	511112	608571	251859	203635	152761	285852	402571	220769
245	indoleacetylglutamine	Amino Acid	Tryptophan Metabolism	42087	LC/MS Pos Early	100001731	2185	304.129		25200879		HMDB13240		44963	95603	157377			63175			22516											179743	129705	92612	70640	89923	76854	90700	90022	190833	107501	66594	167106	140753	110182	96705	86124	63973
240	indolelactate	Amino Acid	Tryptophan Metabolism	18349	LC/MS Neg	100000463	2286	204.067	832-97-3	92904	C02043	HMDB00671	8507311	11040840	7991715	10246748	9756275	6708003	9439403	11575943	12316408	14454030	12351382	12990286	8512469	8967592	7578146	7529181	7090880	7012023	7129086	7231586	9987230	9208583	11600364	12031625	9316813	10560457	10534252	10453814	9796888	9450461	8493041	8685692	7462951	8617180	8028955	7514123	5886487
243	indolepropionate	Amino Acid	Tryptophan Metabolism	32405	LC/MS Neg	100001083	2795	188.072	830-96-6	3744		HMDB02302	3226590	3024228	2634276	1214719	912430	5462499	2917284	2632724	2.00651e+06	2187405	2123860	2495304	1941109	1908430	1657793	1793623	2.02567e+06	2320985	2177701	2388894	1109334	1094589	1380957	1.82254e+06	1664982	1789126	1.89715e+06	1.8415e+06	2949517	3057278	2225153	1730778	1389412	1622850	1474652	1329597	1154390
4068	indolin-2-one	Xenobiotics	Food Component/Plant	43374	LC/MS Pos Early	100004318	2575	134.06	59-48-3	321710	C12312		387624	275441	309869	217208	86385	88997	301964	105374	293621	222123	264529	191383	396673	560183	319888	362057	264948	225381	296450	268625	154363	197155	159512	88758	150166	115860	149396	182127	234317	369599	303130	282810	233799	197350	183065	129680	174290
3414	inosine	Nucleotide	Purine Metabolism, (Hypo)Xanthine/Inosine containing	1123	LC/MS Neg	361	1602.1	267.073	58-63-9	6021	C00294	HMDB00195	38794	129376						39462					59367	53532	31714	32790	30663			28707				18896				18562				33100			20305
323	isobutyrylcarnitine (C4)	Amino Acid	Leucine, Isoleucine and Valine Metabolism	33441	LC/MS Pos Early	100001055	2810	232.154	25518-49-4	168379		HMDB00736	5856584	3273887	3944870	4373374	1937830	4752100	6212294	4158383	3654137	4204428	3703885	3743076	5740641	6146363	4165342	4800084	4605423	6445057	4989037	3356900	2949187	3350998	3457159	3006804	3484278	3346673	3152547	2922218	4351947	3878240	3654103	2522359	2568328	2491282	2759820	2353833	2006700
324	isobutyrylglycine	Amino Acid	Leucine, Isoleucine and Valine Metabolism	35437	LC/MS Neg	100001590	1420	144.067	15926-18-8	10855600		HMDB00730	277410	386432	218546	327638	173950	249404	416082	221915	346263	344537	363652	350241	338307	376678	303528	282607	335948	287265	180259	236470	321743	312940	371422	458137	353722	214128	312811	363361	313846	230620	231220	369601		392123	344699	294973	185797
1147	isocitric lactone	Energy	TCA Cycle	54724	LC/MS Polar	100009239	2970	173.009	4702-32-3	98259			2.35316e+06	1.89919e+06	1.636e+06	3029750	1.97398e+06	2.129e+06	3.14407e+06	883190	1579675	1631446	1.4049e+06	1.05819e+06	2.02414e+06	1.47922e+06	1.35769e+06	1.41938e+06	1.43608e+06	1.48104e+06	1.1514e+06	1.07042e+06	2.05795e+06	2.20883e+06	2.10042e+06	2.07419e+06	1.30509e+06	1.07857e+06	944193	1092980	1.40785e+06	679642	1.44383e+06	1.26793e+06	1.18486e+06	1.26578e+06	985502	873817	934170
4240	isoeugenol sulfate	Xenobiotics	Food Component/Plant	48997	LC/MS Neg	100006089	3893	243.033					1511667	184435	1347861	734273	1170988	1181854	508675	521926					844513	634540	465673	498603	357679	407878	292039	182536	221179	177994		167994	96745	137705	86816		340302	158701		479169	358504	373586	196268	323359	138655
294	isoleucine	Amino Acid	Leucine, Isoleucine and Valine Metabolism	1125	LC/MS Pos Early	376	2800	132.102	73-32-5	6306	C00407	HMDB00172	1482723712	1039283264	933801728	1480093952	1211565696	1290089600	1289737600	1378388864	1103010560	874421312	696530944	669584704	1307776768	1243810688	1064456896	1099846272	1078929024	1078271744	973743424	1053389952	872042304	776658944	814738240	872216704	946380608	837868352	838617344	802719040	1181217792	709297728	698130624	1273177856	1082909952	943163904	930787904	891673344	823328512
2818	isoursodeoxycholate	Lipid	Secondary Bile Acid Metabolism	57577	LC/MS Neg	100002488	4809	391.285	78919-26-3	127601	C17662	HMDB00686	185331	265981	830577	645261	1150568	178720	251084	482294	284180	279589	231766	170611	239016	215318	186830	196087	212339	238529	236841	293086	213342	217193	206179	194538	237589	302718	297437	272384	703803	773660	640479	726161	615679	750218	625709	630116	654963
269	isovalerate (i5:0)	Amino Acid	Leucine, Isoleucine and Valine Metabolism	44656	LC/MS Neg	100000708	1564	101.061	503-74-2	10430	C08262	HMDB00718	3016338	1415621	2200882	4269627	1507743	1198764	1525397	1837583	2164003	4589708	2912947	2133014	3810474	2344241	2031564	1739995	4368723	4410938	1.54205e+06	1.01375e+06	1515826	1173487	1305762	4550820	1802142	1904048	1506936	1328392	1998272	1364597	1145322	2555165	2359423	3109157	1.47513e+06	1.7444e+06	1457460
271	isovalerylcarnitine (C5)	Amino Acid	Leucine, Isoleucine and Valine Metabolism	34407	LC/MS Pos Early	100001393	3085	246.17	31023-24-2	6426851		HMDB00688	5128045	1469089	3.18148e+06	3899491	2561418	3.17395e+06	3.1712e+06	2476224	2005026	3083494	2903560	1807099	3883095	4283378	2965266	3.53807e+06	3.15716e+06	3.95743e+06	3.83062e+06	1.91825e+06	1.67818e+06	1829334	2149501	2133474	2103535	1.72694e+06	1851563	1378881	3.7535e+06	2289971	2428525	2974625	2451111	2010406	2321607	2423462	1.57332e+06
270	isovalerylglycine	Amino Acid	Leucine, Isoleucine and Valine Metabolism	35107	LC/MS Neg	100001452	1950	158.082	16284-60-9	546304		HMDB00678	244730	250388	259260	262157		210699	324878	375320	177802	328552	522235	353478	242535	261026	177121	160623	327062	197841	178158	168332	333967	224248	351385	283059	282069	206701	199934	204846	184674	220140	170800	240838	282803	258193	199934	129407
224	kynurenate	Amino Acid	Tryptophan Metabolism	1417	LC/MS Neg	98	2224	188.035	492-27-3	3845	C01717	HMDB00715	832329	667752	555731	1.68068e+06	944295	1.62883e+06	888964	891028	741387	719214	582305	385133	929739	520434	334783	443238	556090	728213	637827	632211	682661	458294	391988	360199	488283	493918	609309	571131	687215	251393	322947	1.51713e+06	970728	649810	644986	895800	857311
220	kynurenine	Amino Acid	Tryptophan Metabolism	15140	LC/MS Pos Early	100000265	2739	209.092	2922-83-0	161166	C00328	HMDB00684	10244131	10398149	12847964	12591743	12898473	13391277	9167358	12010505	19574056	22269344	20244854	17396748	9255497	9027490	6745371	7392829	6191276	7.52899e+06	6640180	6382457	10649504	9333437	10216736	8192539	9667812	8804224	9533865	9773017	13166395	10214619	9548026	12560687	10437324	10732308	10019925	9080404	7954419
965	lactate	Carbohydrate	Glycolysis, Gluconeogenesis, and Pyruvate Metabolism	527	LC/MS Polar	482	1468.8	89.0244	79-33-4	612	C00186	HMDB00190	687948672	692796608	414903712	478875488	453675488	1258243584	1136253568	605485888	549418624	490506080	495956224	584483008	739976512	542331648	449187712	477127616	474478304	485184192	431837728	439958592	697807680	441350176	444768096	555697856	410916768	442128576	441735456	341570176	460086848	443422592	389481760	637057088	417991104	335026720	328399872	356841312	297883872
2515	lactosyl-N-behenoyl-sphingosine (d18:1/22:0)*	Lipid	Lactosylceramides (LCER)	57422	LC/MS Pos Late	100015623	3842	946.719					855756	572409	604063	953041	640155	571927	490817	551381	1193196	1324747	1150181	1035128	825936	661592	605416	685916	645161	743456	609930	814438	368963	437033	492551	423899	494183	486622	577071	499293	623207	662117	607534	1152853	812701	882102	911013	1125387	923013
2516	lactosyl-N-nervonoyl-sphingosine (d18:1/24:1)*	Lipid	Lactosylceramides (LCER)	57370	LC/MS Pos Late	100015620	3778	972.735					4708748	2587580	3900732	4957794	3837758	3528616	2491636	3554488	6926046	7527167	7069262	6848251	3.98418e+06	4238833	3220783	3682320	3410150	3903421	3561424	4288243	2490137	2481122	3016245	2742520	2987525	2783549	3380641	2940001	3963566	3649488	3725892	5646330	4559976	4515908	5467806	5589392	4664144
2512	lactosyl-N-palmitoyl-sphingosine (d18:1/16:0)	Lipid	Lactosylceramides (LCER)	53010	LC/MS Pos Late	100009030	2527	862.625	4201-62-1				18127560	15953706	13958763	15353455	17103072	17966510	12648603	16336854	26439138	26040012	26975944	26297102	15653233	15132035	13401029	14896664	13853626	13428600	14448637	15584045	14791037	14116526	14753559	13628647	16206770	15068837	17913106	17037090	14323769	14527287	13465125	17125864	14322679	14000132	15659654	15754629	15075370
357	lanthionine	Amino Acid	Methionine, Cysteine, SAM and Taurine Metabolism	42002	LC/MS Pos Early	100003892	1730	209.059	3183-08-02	98504				199983	150129	115539		226983	226158	101411	522952	516990	530904	422177	67322	217925	136396	208525	266240	371286	198557	304527			148185		286197	253937	352215	176962	117493	258933	307044	57422		131239		84750
1192	laurate (12:0)	Lipid	Medium Chain Fatty Acid	1645	LC/MS Neg	181	5300	199.17	143-07-7	3893	C02679	HMDB00638	45204896	24776144	32579814	18528056	29758586	27047508	33001212	52851240	277768320	56986388	51936892	85271248	23060908	29016006	24659308	25616012	26523900	39185036	62060688	54432836	28028574	28101492	37910088	48447448	57100544	77722000	110236976	103347208	23503716	29948606	48394168	44837096	31203456	47548296	68268632	81956320	95433568
1472	laurylcarnitine (C12)	Lipid	Fatty Acid Metabolism(Acyl Carnitine)	34534	LC/MS Pos Late	100001392	1235	344.28	25518-54-1	10427569		HMDB02250	3.36821e+06	1183089	4663336	1700003	4651532	4196465	1813488	2228872	3499437	2854859	1717168	2994511	1416556	1691124	1440209	1789902	1643358	2498016	2414017	3.7295e+06	1421597	2151584	2615323	2195686	3244426	4078513	5150496	5292595	1957699	3167753	4648303	1923132	1735633	1955875	2765799	2665186	3575694
259	leucine	Amino Acid	Leucine, Isoleucine and Valine Metabolism	60	LC/MS Pos Early	397	2864	132.102	61-90-5	6106	C00123	HMDB00687	1879748352	1097995136	1122760832	1751120256	1306750848	1427792128	1412855680	1690400640	1342021632	1019013632	829699136	803726976	1578131840	1468354432	1153883904	1152918016	1207160832	1239533312	1176738560	1198908672	988849024	881190592	1004274560	1002923904	1062616256	998236608	1024697408	991768192	1469851904	839734656	898923136	1605917440	1309135616	1141198080	1135260544	1064596800	1050302784
3916	levulinate (4-oxovalerate)	Xenobiotics	Food Component/Plant	22177	LC/MS Neg	100000765	934.6	115.04	123-76-2	11579		HMDB00720	205430	940728		944523	351513	355092	835006	943912	1466423	1643737	1385250	1359998		332049	497880						898698	766122	853669		683041	556077	686226	460169					452769	848025	615240	590210	534348
2532	lignoceroyl sphingomyelin (d18:1/24:0)	Lipid	Sphingomyelins	57330	LC/MS Pos Late	100006298	3437	815.7	60037-60-7				276813120	200140768	281232352	344445952	283089056	320046304	261620480	299656864	346622080	353732576	358218176	344342848	235082800	230536480	173792416	225523072	194370272	200495792	206826176	242180576	189199472	183928704	192872208	191154688	191622016	211811744	215911232	225027136	296442016	280657696	267152496	380217248	294139616	269384224	324903936	359926720	304915552
1508	lignoceroylcarnitine (C24)*	Lipid	Fatty Acid Metabolism(Acyl Carnitine)	57515	LC/MS Pos Late	100015834	1603	512.467					1102621	917889	1067510	1138854	1012422	1961214	1104859	1983424	1615333	2076246	1855326	1722454	1200201	937913	860262	1100091	817823	1022043	890830	1000201	876218	807671	826669	890880	922187	961436	966933	941889	1288651	1176561	988281	830556	737308	784031	769303	758013	828204
1247	linoleate (18:2n6)	Lipid	Polyunsaturated Fatty Acid (n3 and n6)	1105	LC/MS Neg	180	5535	279.233	60-33-3	5280450	C01595	HMDB00673	767658560	933315776	676027008	545164928	831562816	620389056	815946176	497577824	998644160	323329536	340155904	769119232	462168384	572166720	408570624	474341632	549438272	1014658752	2095356800	1541669504	459362592	331620480	490651264	605304896	622554112	904577984	1433931264	1196751232	419058208	672932672	1245129088	697871616	389083552	579237440	1100565376	1686424704	1627264256
1249	linolenate [alpha or gamma; (18:3n3 or 6)]	Lipid	Polyunsaturated Fatty Acid (n3 and n6)	34035	LC/MS Neg	100001337	5450	277.217		5280934	C06426	HMDB03073	125359040	78750456	99870176	44079832	81107944	56491164	82114160	46226132	137181568	28011818	25536104	63664068	95640112	103893672	69338360	85523080	96081392	192731376	421981920	291708736	63203584	44180076	77665744	80877760	93827376	127168320	198110240	177647664	54844832	85354600	171489488	86207072	48322208	75440112	161435504	239238416	259329536
1479	linolenoylcarnitine (C18:3)*	Lipid	Fatty Acid Metabolism(Acyl Carnitine)	57511	LC/MS Pos Late	100015831	1310	422.326					616579	308607	581052	194254	340761	367664	319675	262578	279903	273922	185625	173869	1223598	878662	614646	929896	597295	799036	1002514	1036389	430818	398867	337322	363530	423701	482571	582983	522179	539863	566603	635335	227752	197496	185044	310229	374380	445481
1713	linoleoyl ethanolamide	Lipid	Endocannabinoid	52608	LC/MS Neg	100006726	6150	322.275	68171-52-8	5283446		HMDB12252	211649	229043	222598	67280	143129	153415	133632	107311	144826	78198	64919		182819	120950	40833	82188		106753	219074	125896	186823	74598	78327	45414	177457	89860	223747	197554	116595	63883	99546	152565	64240	80138	49296	141951	107100
2409	linoleoyl-arachidonoyl-glycerol (18:2/20:4) [1]*	Lipid	Diacylglycerol	54955	LC/MS Pos Late	100010922	2590	658.541				HMDB07257	711429	1047330	864661	207245	132428	2068773	365336				243300		704005	96856		934864	879132	672607	418941	679165	293655	383084	367006		267655		316325	245665			765356	439810				401099
2410	linoleoyl-arachidonoyl-glycerol (18:2/20:4) [2]*	Lipid	Diacylglycerol	54956	LC/MS Pos Late	100010923	2650	658.541				HMDB07257	3256184	4124369	2977547	3786222	2452859	4286314	3959868	2242956	1415497	1821158	1013533	1218879	3308402	3001361	2299528	3664538	1996832	2754378	3176056	4098787	1036207	1277786	1068298	957955	927388	1160091	973613	1123651	2531385	3404903	4155251	3194758	1.8662e+06	1858437	2477500	2433219	2760616
1478	linoleoylcarnitine (C18:2)*	Lipid	Fatty Acid Metabolism(Acyl Carnitine)	46223	LC/MS Pos Late	100003151	1430	424.342	36816-10-1	6450015		HMDB06469	4242761	3.70112e+06	3376056	1836413	3990732	4282660	3576748	4808567	2842043	3022122	2184355	1.92141e+06	6310470	4816896	3250919	5423330	3680309	4.17252e+06	5593582	5356228	3351008	3170266	2701082	3157707	3122311	3.63054e+06	4652266	3754867	3.71286e+06	3940190	4049996	2741701	2.00934e+06	1646592	2623098	2439706	2753428
1531	linoleoylcholine*	Lipid	Fatty Acid Metabolism (Acyl Choline)	57463	LC/MS Pos Late	100015760	1388	366.337					175882	86953	452066	136046	110264	148542	284595	156335	541502	451603	404031	526742	426186	251778	202413	173192	269499	368882		392250	226188	182055	155006	111371	106606	145631	243385	147161	394612	264935	221828	290369	125984	189802	170875	199295	200482
2413	linoleoyl-docosahexaenoyl-glycerol (18:2/22:6) [1]*	Lipid	Diacylglycerol	54949	LC/MS Pos Late	100010928	2450	682.541					2077352	912875	1118395	274355	506209	857255	1659492	624557	375469	279970	192309	205592	1712563	1193683	880733	1076671	1013537	1122421	680669	1299270	495100	438298	467317	347156	451003	405970	457641	452330	945484	780565	1281216	253280	175260	247924	242382	334241	341321
2414	linoleoyl-docosahexaenoyl-glycerol (18:2/22:6) [2]*	Lipid	Diacylglycerol	54950	LC/MS Pos Late	100010929	2500	682.541				HMDB07266	2159537	968942	1.03609e+06	404578	627035	814223	1465612	654002	469685	407186	301269	398020	1514817	1290066	841829	1108528	1104753	1062436	1.76784e+06	1269401	566835	386099	384608	356117	377066	556146	610696	567592	933592	834736	1177362	332541	254695	274455	372670	534815	511252
2401	linoleoyl-linolenoyl-glycerol (18:2/18:3) [1]*	Lipid	Diacylglycerol	54963	LC/MS Pos Late	100010926	2426	632.525				HMDB07249	1301177	467956	1465356	218936	667981	590755	1125342	256554	299223	243578	169711	88822	2500070	1.76313e+06	1335430	1474684	1568415	1400503	708023	1172895	429483	314461	353549	136726	267405	261254	242757	235669	1.34301e+06	1060606	1132477	250953	188680	191029	174880	265919	348688
2402	linoleoyl-linolenoyl-glycerol (18:2/18:3) [2]*	Lipid	Diacylglycerol	54964	LC/MS Pos Late	100010927	2478	632.525				HMDB07250	2610033	1302664	2476022	801185	1769468	1.93322e+06	1610536	1714561	1029379	943148	484627	575468	4041181	3.91462e+06	3148574	3096860	3044166	2843592	2816314	2489257	904285	677142	663174	514204	609328	542916	560225	492521	3538844	1.8052e+06	2849362	1.0317e+06	757611	908254	1180571	1675767	1071618
2399	linoleoyl-linoleoyl-glycerol (18:2/18:2) [1]*	Lipid	Diacylglycerol	54968	LC/MS Pos Late	100010941	2720	634.541				HMDB07248	8462205	7527784	8886883	3.90315e+06	11073717	10532835	12178486	8470017	3.58143e+06	2522759	2.04028e+06	2451714	10602730	9206577	6939014	6878914	7509790	6586863	3750295	7476120	2981286	2053435	2.00093e+06	2.05487e+06	2232633	2324616	2630957	1.92227e+06	8287435	9168804	11469909	2566995	2327127	2294719	3140228	3265725	3932908
2809	lithocholate sulfate (1)	Lipid	Secondary Bile Acid Metabolism	62526	LC/MS Neg	100020823	4811	227.12					268564	204021	105950	177017		207680	98207	72808	77439	96583	58207	86230	123754	137484	132255	114717	97112	96625	75812	120951	74704	66487	125599	107516	85021	125006	109761	101058	73563	88855	149494	292937	300396	356523	344171	336387	315744
3681	L-urobilin	Cofactors and Vitamins	Hemoglobin and Porphyrin Metabolism	40173	LC/MS Pos Late	100002568	901	595.349	34217-90-8	5280818	C05793	HMDB04159	185739	136123		376047			37168	87404	84962	31190			166522	163465	122227	216016	98206	167903	177187	450752	92280	82120	47101	67047	96348	121308	85090	87860				139897	114706	97541	114671	171424	269019
92	lysine	Amino Acid	Lysine Metabolism	1301	LC/MS Pos Early	407	2850	147.113	56-87-1	5962	C00047	HMDB00182	790967360	530895392	713986752	617845888	598822272	676140288	618025600	698451904	699354048	597799232	540471296	432687968	723767872	638030784	544989888	556495040	521705024	538066560	551960384	508982112	526396512	507957312	497168736	456473504	473457984	426896256	470333152	465541792	849758400	659328064	558579328	595018304	488171520	509723104	489950688	439844704	392435936
1153	malate	Energy	TCA Cycle	1303	LC/MS Neg	409	615.6	133.014	6915-15-7	525	C00149	HMDB00156	20894632	24287094	22273104	17719224	18647712	22542686	32796268	26716116	26518838	28990408	27299888	20173792	25117764	15394764	15499515	20087912	18053602	20385820	15861659	19084138	25190222	17912372	21028710	17871672	16359505	18719706	18858788	19683864	25809396	18679452	15930207	24319780	15952600	16226837	14810635	18326728	19612222
1341	maleate	Lipid	Fatty Acid, Dicarboxylate	20676	LC/MS Polar	100000707	2640	115.004	110-16-7	444266	C01384	HMDB00176	1.81377e+06	4.13131e+06	2.04553e+06	5442300	3.31656e+06	2.47081e+06	3.31171e+06	5.45709e+06	9073160	12111382	15885704	10562470	1.83878e+06	1.26944e+06	1.70585e+06	1.7649e+06	1.98215e+06	1.81493e+06	1.43702e+06	1.71366e+06	6292277	7.12848e+06	6362241	7492694	5.00302e+06	3.48731e+06	3131636	2.41492e+06	2.24957e+06	1.98943e+06	1.90355e+06	5104651	4.79362e+06	4795543	3.41641e+06	3.00013e+06	3284479
1063	mannitol/sorbitol	Carbohydrate	Fructose, Mannose and Galactose Metabolism	46142	LC/MS Polar	100001740	2320	181.072		5780	C00794	HMDB00247	2593931	2515686	3.04627e+06	2644712	2283298	2.07636e+06	2.80423e+06	4.35251e+06	4.78862e+06	3.71029e+06	2.73433e+06	2.38233e+06	3.13165e+06	3.19484e+06	2.96767e+06	4.16895e+06	3.57196e+06	3256194	3.18108e+06	2.23883e+06	3.3193e+06	3.35502e+06	3.77403e+06	3.25175e+06	2.46346e+06	2.47883e+06	1.94524e+06	1.71564e+06	4096306	3.62423e+06	2.32021e+06	5568825	5408077	4944759	3984471	3.05382e+06	3102804
1064	mannose	Carbohydrate	Fructose, Mannose and Galactose Metabolism	48153	LC/MS Polar	803	2200	225.062	3458-28-4	18950	C00159	HMDB00169	20747066	20486622	25605788	28896852	29671724	19815950	23588104	52588368	26739206	26344838	33837692	48691500	16507769	18243598	17188400	22449396	19331726	21669972	23391882	24420410	21527548	23314024	30488606	27952666	28246930	32710022	29332066	30850102	21722428	28771208	34007520	38317760	37932804	43044136	39894684	37653316	45067356
1203	margarate (17:0)	Lipid	Long Chain Fatty Acid	1121	LC/MS Neg	891	5731	269.249	506-12-7	10465		HMDB02259	43115244	26593156	33903244	23011132	30079312	29700010	29530290	29062364	68125920	27058276	33537638	45479412	26234794	30642992	24043438	28952070	31131308	65385372	71632784	64856600	35815188	29796404	36025396	35668816	40562964	48249280	74114336	99834896	30807552	38880056	55338096	41644180	28470274	29610004	38528484	59166400	58623136
1509	margaroylcarnitine (C17)*	Lipid	Fatty Acid Metabolism(Acyl Carnitine)	57512	LC/MS Pos Late	100004054	1424	414.358	106182-29-0			HMDB06210	357130	125263	316726	91023	282790	161599	248537	234080	427141	428299	313144	371080	340168	282414	212011	278337	219610	245414	184020	269380	269332	179451	172459	244986	272710	283527	311102	351622	456987	340177	445426	151206	157706	201670	203050	213230	234003
1258	mead acid (20:3n9)	Lipid	Polyunsaturated Fatty Acid (n3 and n6)	35174	LC/MS Neg	100001472	5650	305.249	20590-32-3	5312531		HMDB10378	4624590	3.2104e+06	2.82168e+06	2593005	2705459	1.68632e+06	1979679	1859509	1.95911e+06	1201506	1.23656e+06	1733161	2503554	2567427	1598223	2.18251e+06	2.52358e+06	3.4178e+06	3.14091e+06	5141975	2578483	2295386	3088531	2873615	3378756	4198785	7.27566e+06	4.1288e+06	1.85642e+06	2495649	3.95253e+06	5940673	2860710	3937618	3822763	8647976	5910751
329	methionine	Amino Acid	Methionine, Cysteine, SAM and Taurine Metabolism	1302	LC/MS Neg	415	1147	148.044	63-68-3	6137	C00073	HMDB00696	29241690	20042792	24208920	27966672	21780992	29001496	21707706	32339132	21335256	18245928	17030932	13313839	31134922	22180802	19387548	18627392	22506640	21179040	18556972	18199928	16667117	15629498	17942560	18617804	16285935	15038389	15799701	15244786	25390752	17347900	14698797	22155896	17950500	19926120	15787283	15707738	13894076
333	methionine sulfone	Amino Acid	Methionine, Cysteine, SAM and Taurine Metabolism	44878	LC/MS Pos Early	100004635	1250	182.048	820-10-0	69961			713314	600613	1098240	516682	693861	538718	831863	869627	1307743	1453994	1315229	1215251	792727	792042	671717	757924	760953	812646	663316	762798	682300	678795	782925	782379	797858	722966	767253	748045	1136037	1127840	967136	569100	480283	582742	580399	499477	448828
334	methionine sulfoxide	Amino Acid	Methionine, Cysteine, SAM and Taurine Metabolism	18374	LC/MS Pos Early	100000039	1272	166.053	3226-65-1	158980	C02989	HMDB02005	9283297	5936477	7.03486e+06	9970211	5051177	7359892	6862907	8994408	8567619	8858762	7453181	5395802	8993506	8634445	6196246	5978051	6865367	6606630	4115366	4816078	5502860	5624084	6468752	7038901	6.91393e+06	4945086	5305160	4650917	7.51122e+06	5010878	3.94081e+06	8395394	7827362	6796075	5877488	4787344	4746013
4201	methyl glucopyranoside (alpha + beta)	Xenobiotics	Food Component/Plant	46144	LC/MS Neg	100005864	1070	193.072					1102445	1232382	1044575	1566788	907790	1.49282e+06	1829278	316540	4250283	4050944	3774597	2759257	1925063	1644698	1373722	1316929	1442058	1417447	1198819	1022684	1242380	1183356	1088816	1001199	797402	701756	702896	646088	927666	1041895	818026	103805	107723	113632	125883		217054
4090	methyl indole-3-acetate	Xenobiotics	Food Component/Plant	1584	LC/MS Pos Early	1104	3380	190.086	1912-33-0	74706		HMDB29738	186513	239503	393510	467952	112749		172795	158586	222404	161564	186889	265285	178553	213410	93060	188608	93490	182964		166802	410590	451093	378962	225085	213449	385643	347383	279854	695573	575389	427336	452640	309877	310892	442727	301864	218063
3782	methyl-4-hydroxybenzoate sulfate	Xenobiotics	Benzoate Metabolism	48429	LC/MS Neg	100006116	2873	230.997					124326	1017340	1264049	71998	839108	704267	9140395	116149	1146271	1235973	1248020	1216082	522152	465812	342922	337043	292915	279907	270591	251440	1058875	893849	985107	979595	815937	808178	803303	778622	2778990	2385256	1.97488e+06	112411	87464	96112	94134	107005	71658
1430	methylmalonate (MMA)	Lipid	Fatty Acid Metabolism (also BCAA Metabolism)	1496	LC/MS Polar	418	3078.4	117.019	516-05-2	487	C02170	HMDB00202	10043874	7844305	9723830	15194694	6604640	14335899	6818250	7468906	6.51287e+06	7.96779e+06	7222273	7.32754e+06	7.37226e+06	8592967	6857207	6.17152e+06	6934041	7.38523e+06	5.07657e+06	6249554	6.84616e+06	6821513	7.23547e+06	6496316	5859228	5690680	6.93122e+06	5772257	10957417	10411628	8.08928e+06	18255060	16432037	16347098	15922256	13090985	13394969
4866	methylnaphthyl sulfate (2)*	Xenobiotics	Chemical	61873	LC/MS Neg	100020006	4163	237.023								95826	78254																											82039	53159	111794	104721	92486	93248
310	methylsuccinate	Amino Acid	Leucine, Isoleucine and Valine Metabolism	15745	LC/MS Polar	2051	2800	131.035	498-21-5	10349		HMDB01844	1.30079e+06	1.75789e+06	918654	1.20433e+06	1415115	1.09295e+06	1.68067e+06	1.21733e+06	2129527	1.74698e+06	1.68025e+06	1.54396e+06	811554	1.05558e+06	1.07812e+06	859910	817837	982591	1.09255e+06	1.19089e+06	1.71222e+06	1.46788e+06	1.24956e+06	1.03595e+06	1514752	1.03076e+06	1392762	1.27226e+06	962965	875722	769302	2.17295e+06	1.16795e+06	1.05626e+06	829451	1.04587e+06	1.03176e+06
1730	myo-inositol	Lipid	Inositol Metabolism	1124	LC/MS Polar	363	3506.3	225.062	87-89-8	892	C00137	HMDB00211	21751752	12135881	14102017	16587302	16362729	15405261	12285609	14346409	18186868	25696280	17100342	17893652	20416644	17576738	15240711	15942826	18958030	18034134	13336296	12697165	13736672	19096536	14958992	18980066	11751193	12345034	10505670	9796604	17765032	21105512	19163770	12566261	15310470	16438578	12593179	10066823	15269878
1195	myristate (14:0)	Lipid	Long Chain Fatty Acid	1365	LC/MS Neg	519	5440	227.202	544-63-8	11005	C06424	HMDB00806	214013040	111205064	150910512	101978664	138004400	143670656	129332088	210923024	534001696	178561376	207482544	260117088	98689224	127796176	112382440	117835528	128698432	200785568	361649536	278030880	129059360	112569504	167660128	194796624	220685408	311466784	445687328	411616896	123263104	148998704	243578208	205674784	143111936	180445424	276244352	366608448	407902624
1196	myristoleate (14:1n5)	Lipid	Long Chain Fatty Acid	32418	LC/MS Neg	100001198	5346.9	225.186	544-64-9	5281119	C08322	HMDB02000	21274770	9274675	14239225	6041466	13003304	9650707	11393192	14478711	42138836	13070283	14455408	26613404	6870905	10140824	7236350	9639377	12516785	22000842	41093088	33204370	10576925	11700593	16577361	17475836	25656656	35537904	48869740	45063540	7804223	12533867	21030788	23132850	13851259	22092590	39262016	51601396	57022352
1483	myristoleoylcarnitine (C14:1)*	Lipid	Fatty Acid Metabolism(Acyl Carnitine)	48182	LC/MS Pos Late	100006051	1316	370.295	889848-55-9	90659872			4675011	2138999	5423662	2213969	7816672	7019934	2139922	2277712	2401737	2154147	1365162	2621639	2305404	2304806	1.92523e+06	2506030	2289375	3178121	4414352	5824530	1448505	2596679	2972066	3036212	3371818	3.97608e+06	5562606	5716159	2.0851e+06	3.70127e+06	5633280	2568596	2823528	2367852	3980739	4.07601e+06	5699212
2523	myristoyl dihydrosphingomyelin (d18:0/14:0)*	Lipid	Dihydrosphingomyelins	57365	LC/MS Pos Late	100009038	2060	677.559				HMDB12085	1773152	2103412	2646394	1837077	2219793	3031073	3843440	3814488	8907086	10632073	9274749	9416768	1939131	2016443	1.83765e+06	1.82782e+06	1.6887e+06	1853870	1732815	2038246	2558379	2344538	2466773	2534985	2635033	2597140	2974794	2857021	3.1458e+06	3359526	2833621	2378426	2321407	2.07089e+06	2735406	2606496	2438025
1473	myristoylcarnitine (C14)	Lipid	Fatty Acid Metabolism(Acyl Carnitine)	33952	LC/MS Pos Late	100001270	1350	372.311	18822-89-4	6426854		HMDB05066	1997437	697846	1805011	298306	1580434	1673484	1313783	1270617	2622380	2404926	1658141	1645968	949993	1287683	851782	1438529	1052238	1503577	1212614	2124343	1198421	1080673	1247405	1504406	1421425	2192742	2507569	2224255	1481829	1719401	2099064	962930	1200758	948017	1381017	1605351	1.96746e+06
2367	myristoyl-linoleoyl-glycerol (14:0/18:2) [1]*	Lipid	Diacylglycerol	57407	LC/MS Pos Late	100015683	2679	582.509					136885		163714		121590	79784	262958	118582	431051	225004	185961	129563	152121	248553	240324	252913	357218	245773	134794	205646	113029		106685	123259	127405	81590			289113	435935	274698	193792	178517	204370		215924	181299
2368	myristoyl-linoleoyl-glycerol (14:0/18:2) [2]*	Lipid	Diacylglycerol	57408	LC/MS Pos Late	100015684	2720	582.509					208872		153429			68463	113774		263901	136099	255722		247110	166842	156914	319148	335826	286415	239177	225916	132108	56583	85163		123314				233910	197622	343725	154368		93760		263712	110457
4093	N-(2-furoyl)glycine	Xenobiotics	Food Component/Plant	31536	LC/MS Neg	100001086	1525	168.03	5657-19-2;5657-19-2	21863		HMDB00439	333030	5108203	497534	5268226	561078	356379	8512811	4764015	15070357	13267212	7386632	2254078	397453	403169	302791	236644	156101	123035	92726	86262	10791329	6509390	4825498	3371596	1590696	1203810	682181	542833	674575	286093	96264	7.46163e+06	4743183	3380281	1921349	1155578	721898
117	N,N,N-trimethyl-5-aminovalerate	Amino Acid	Lysine Metabolism	57687	LC/MS Pos Early	100015962	2186	160.133					20983956	14260943	20308716	19543308	13351150	16499501	24081028	17265604	30468822	31298660	28247202	28783028	20800504	20170002	15912279	16377395	12692085	13409684	13721430	12334703	14203136	13117548	14698515	12698378	12376947	12862029	13454769	13913336	23707928	19991340	17595620	21473116	18435214	19184882	19704772	18679170	18337276
3603	N1-Methyl-2-pyridone-5-carboxamide	Cofactors and Vitamins	Nicotinate and Nicotinamide Metabolism	40469	LC/MS Pos Early	100001468	1250	153.066	701-44-0	69698	C05842	HMDB04193	8768845	6546429	6798410	12128750	4572432	7369253	7676854	5934286	5940935	14189115	21311778	39073008	9357080	18109336	20210456	25980094	28463396	32540048	33839160	35826952	11030742	15937503	25241148	29271258	31468564	31453984	34331944	37129320	19283152	29943500	45315768	10685407	18251596	24511772	28564124	29216410	28333828
3604	N1-Methyl-4-pyridone-3-carboxamide	Cofactors and Vitamins	Nicotinate and Nicotinamide Metabolism	57584	LC/MS Pos Early	100001469	1260	153.066	769-49-3	440810	C05843	HMDB04194	6182085	4393060	4480984	6341402	2683581	4508038	5523193	3135040	3423771	6286182	14010088	24074680	6481344	10555523	10589923	16214162	17314152	22624946	20250870	21561870	8308416	11106476	14695818	15197422	18396060	16107984	21007558	20963704	11703749	17042278	21933864	8127819	11053141	10000507	15644174	19146744	17742424
3421	N1-methylinosine	Nucleotide	Purine Metabolism, (Hypo)Xanthine/Inosine containing	48351	LC/MS Pos Early	100001409	1430	283.104	20245-33-4	65095		HMDB02721	154472	143200	171016	149693	178659	131856	91517	167252	200722	243537	213710	242719		73466	128369	134665	131336	148267	124275	120531	151897	116104	135728	120725	152376	183646	216617	149150	175094	194720	121053	244685	208533	230161	200136	186095	184308
3482	N2,N2-dimethylguanosine	Nucleotide	Purine Metabolism, Guanine containing	35137	LC/MS Pos Early	100001412	2210	312.13	2140-67-2	92919		HMDB04824	162028	159670	182575	256191	214221	182549	187833	200653	172436	188189	188200	203326	143174	161682	107649	150559	135603	162990	159553	145761	185868	177423	172255	174490	187126	178445	194369	189253	244610	194631	171683	269000	218920	232592	228399	232436	221081
390	N2,N5-diacetylornithine	Amino Acid	Urea cycle; Arginine and Proline Metabolism	43591	LC/MS Neg	100004575	1367	215.104	39825-23-5	10398396			25937		44811	70494	31610	146151	24511	63668	71415	63116	100130	107862	46727	29457	29148	33357	33666	20694				32228	58685	31436	45587	27398	24682	25894	53634	61691	59960	62474	54732	64002	73031	55426	48080
3541	N4-acetylcytidine	Nucleotide	Pyrimidine Metabolism, Cytidine containing	35130	LC/MS Pos Early	100001413	1580	286.103	3768-18-1	107461		HMDB05923	96097	199347	98584	245722	106928		106848		163500	190005	191865				130917		68085	125177	127439		283588	120803	251505	225135	336310	215132	235469	141301	77048		144644	108150	116147	231801
99	N6,N6,N6-trimethyllysine	Amino Acid	Lysine Metabolism	1498	LC/MS Pos Early	189	2825	189.16	23284-33-5	440120	C03793	HMDB01325	15074535	20251804	12272164	25414472	13576679	16972900	22533666	13445245	11049307	9595583	8600913	8323604	13221629	13048597	10666011	13761320	11831786	14978761	14652482	14876476	12414907	9986358	10514970	9392338	10784335	11175973	11843341	11936637	16216582	15579332	12610781	15068244	11939327	12423510	12375460	11750076	10595455
94	N6-acetyllysine	Amino Acid	Lysine Metabolism	36752	LC/MS Pos Early	100001734	2131	189.123	692-04-6	92832	C02727	HMDB00206	2916805	2698657	2485364	3.59402e+06	2525028	3028676	2756444	2.65215e+06	3216399	3373958	2959669	2666516	1955538	2254930	1938848	2115121	1899949	2027091	1750006	1.80426e+06	2388640	2328709	2409331	2389135	2271110	2066964	2.02752e+06	2147482	2.74868e+06	2259554	1936579	2723885	2691114	2485089	2681790	2028853	2088300
3455	N6-carbamoylthreonyladenosine	Nucleotide	Purine Metabolism, Adenine containing	35157	LC/MS Neg	100001415	2164	411.127	24719-82-2	161466		HMDB41623		48369	51628	47331	25751	29852			37909		22761							21531		29718	33372	22886	27793	21357	25631		22000	32035	37720		31437	38438	36159	34028	34063	35443	40016
70	N-acetyl-1-methylhistidine*	Amino Acid	Histidine Metabolism	43255	LC/MS Pos Early	100004299	2100	212.103		193270			53239	55520	51737	430214	107676	42162		135337	74658	56902		42788		85042	93312			38264			53571	30255	103354	32892		24166	30625		94475	66157	41221		302949	394343	411485	169342
1414	N-acetyl-2-aminooctanoate*	Lipid	Fatty Acid, Amino	62059	LC/MS Pos Late	100020204	884	202.144		95555		HMDB59745	61591	111020	188208	131832	117756	117684	87003	240219	108211	305398	306848	249507	116564	110213	111909	107263	87114	81620	59876	68899	91557	125851	173526	134483	97190	92790	89804		175448	243230	177153	51967		32675	49137		38177
69	N-acetyl-3-methylhistidine*	Amino Acid	Histidine Metabolism	43256	LC/MS Pos Early	100002204	2056	212.103	37841-04-6	193270			124269	235490	56161	1062960	272949	129932	135732	101148					128887	214350	220189	231793	178655	214039	162485	163042	140938	177750	213869	150685	162026	178109	203724	201730	182802	186934	194846	1184258	757095	876237	987450	1137903	1129372
30	N-acetylalanine	Amino Acid	Alanine and Aspartate Metabolism	1585	LC/MS Polar	1110	1564.8	130.051	97-69-8	88064	C02847	HMDB00766	16617723	15264626	32919148	19889976	15917704	20056022	17486666	14896959	18237172	20318732	19881498	23490278	16308092	15017907	14297651	14974210	15435860	16233666	15515633	15474014	17118308	17096022	19397290	21049618	18676200	19295524	18868798	18128034	33220896	31076846	31080160	20834976	18333308	22655664	20491948	19707052	21709700
3969	N-acetylalliin	Xenobiotics	Food Component/Plant	45404	LC/MS Pos Early	100005367	1348	220.064					71826			172586	53850								316131	428125	384594	344608	348535	320851	264811	210946	198046	213711	251011	322995	288729	227790	189121	148165	729690	662578	508760	444311	360429	415529	420207	293912	256709
383	N-acetylarginine	Amino Acid	Urea cycle; Arginine and Proline Metabolism	33953	LC/MS Pos Early	100001266	2245	217.13	155-84-0	67427	C02562	HMDB04620	671779	695336	794728	2090442	933087	781532	922486	1450808	978983	953046	1090128	1328831	613418	975634	880153	930666	902010	1012884	827707	752257	571820	639840	739558	793588	925436	838969	856392	775920	980457	1364743	1342190	1672644	1588345	1884802	2376874	2262417	1867200
39	N-acetylasparagine	Amino Acid	Alanine and Aspartate Metabolism	33942	LC/MS Polar	100001257	2250	173.057	4033-40-3	99715		HMDB06028	579162	254200	271479	873045	270766	400582	379492	645390	386805	721112	918954	831998	265214	726959	651994	627486	489578	455308	413303	306238		699276	1.36241e+06	973234	779642	700562	495007	399390	392143	705827	504290	748888	1.03615e+06	2.00231e+06	1.31092e+06	1.02407e+06	762696
35	N-acetylaspartate (NAA)	Amino Acid	Alanine and Aspartate Metabolism	22185	LC/MS Neg	100000787	620.5	174.041	997-55-7;997-55-7	65065	C01042	HMDB00812	1760441	1.7896e+06	1853095	1647941	1452126	1662803	1527210	1383214	1554460	1.75929e+06	2097572	1813385	1981254	2179427	1995158	2385066	2029957	1638315	1735328	1.87251e+06	1611974	1596439	1845762	1287280	1542952	1422441	1629878	1679563	1630540	1524247	1747414	1928367	1621455	1414794	1745039	1868752	1418367
3528	N-acetyl-beta-alanine	Nucleotide	Pyrimidine Metabolism, Uracil containing	37432	LC/MS Neg	100002102	773	130.051	3025-95-4	76406	C01073		489290	625360	495291	365731	645929	685067	509759	1039363	447482	534657	201563	529439	943922	557171	624268	424323	551502	490032	600728	663678	706765	586504	457551	568920	409959	552234	608627	771200	640451	615695	644838	463813	620539	661841	638293	453551	450755
79	N-acetylcarnosine	Amino Acid	Histidine Metabolism	43488	LC/MS Pos Early	100004046	2141	269.124	56353-15-2	9903482		HMDB12881	2407553	951286	2375668	1.89358e+06	1.98029e+06	2.4042e+06	2.06809e+06	1.83155e+06	1.68016e+06	1490529	1415603	1560324	1586854	1982051	1857570	1901694	1827062	1782125	1.63027e+06	1817554	1027793	1.03495e+06	1.04202e+06	907733	1185663	864593	912103	1.02909e+06	2260315	1.94092e+06	1677432	1591861	1.58605e+06	1712806	1.68378e+06	1635207	1329531
386	N-acetylcitrulline	Amino Acid	Urea cycle; Arginine and Proline Metabolism	48434	LC/MS Neg	100001577	940	216.099	33965-42-3	656979	C15532	HMDB00856			67155	765281	93389		42485	161646		125515	324401	327646		144681	259750	314634	258411	270906	177204	148343		33426	261857	285145	370742	257801	231323	187348	85764	493145	540316	447558	471820	1037453	1.69059e+06	1.79675e+06	1273911
1137	N-acetylglucosamine/N-acetylgalactosamine	Carbohydrate	Aminosugar Metabolism	46539	LC/MS Pos Early	100006435	715	222.097		24139		HMDB00215	510838	405108	429203	375897	299459	379218	326532	300800	457742	492916	458313	345989	367477	301647	263168	606473	411893	500181	508671	298898	437083	328876	385231	425996	398930	308110	373883	305515	283027	320967	313641	399443	309037	415716	420336	364752	384545
1134	N-acetylglucosaminylasparagine	Carbohydrate	Aminosugar Metabolism	48149	LC/MS Pos Early	1215	1212	336.14	2776-93-4	123826	C04540	HMDB00489	54945	41155	84983	71934	107667	72484	59338		86966	103641	107212	109819	46042	52401	41822	58389			51363	29547	46897				38553	49080			67099	94827	75735	71753		103512	51623	90733	59130
44	N-acetylglutamate	Amino Acid	Glutamate Metabolism	15720	LC/MS Pos Early	100000282	1050	190.071	5817-08-03	70914	C00624	HMDB01138	205958	151955	338106	184685	198814	286399	255741	213459	391381	727256	936561	490252	212853	601219	547348	652395	676223	444721	343910		172794	459588	568353	584452	514530	286632	262535	160715	435750	921185	586602	208239	526647	669731	548728	501616	350399
45	N-acetylglutamine	Amino Acid	Glutamate Metabolism	33943	LC/MS Polar	100001253	2140	187.072	2490-97-3	182230	C02716	HMDB06029	664562	362315	750557	2.03726e+06	531761	762360	543036	651262	941955	1.04197e+06	885568	709222	464896	736983	475709	882824	616407	617964	250392	422739	541047	522323	1.2588e+06	1.21092e+06	692720	714219	450844	597715	676127	840211	693204	881659	871634	2.09509e+06	1450593	919996	1.0553e+06
2	N-acetylglycine	Amino Acid	Glycine, Serine and Threonine Metabolism	27710	LC/MS Pos Early	100001006	826	118.05	543-24-8	10972		HMDB00532	1867772	3061704	3907962	1.41271e+06	3.10157e+06	2157673	1.58275e+06	1682000	3402422	3197705	2397049	4.10697e+06	1512695	1758538	2215363	1290025	2.05319e+06	2014622	1592967	2654892	2320534	2529794	3787236	3958308	3.60513e+06	2336409	3392559	3897936	3780412	4733427	5071806	1919756	1815161	2350472	2341708	2791273	2106146
68	N-acetylhistidine	Amino Acid	Histidine Metabolism	33946	LC/MS Polar	100001293	2088	196.073	39145-52-3	75619	C02997	HMDB32055	385473	418127	686246	827799	456012	318447	243820	240758	324225	259941	313219	349114	372934	334807	303894	329053	285913	392557	248466	304728	301055	447111	577079	699146	570751	551091	454568	555245	571290	642635	695909	500068	545118	709556	569580	380962	538886
296	N-acetylisoleucine	Amino Acid	Leucine, Isoleucine and Valine Metabolism	33967	LC/MS Neg	100001276	2325	172.098	3077-46-1	2802421		HMDB61684	258568	223351	242037	231562	142630	225890	224857	203330	141391	148776	153502	158974	277880	230291	194341	271731	299387	281704	200654	210086	158585	178005	200873	219968	184848	185343	150504	146795	273181	208450	319532	256051	218951	264202	207676	228932	158755
416	N-acetyl-isoputreanine*	Amino Acid	Polyamine Metabolism	62309	LC/MS Pos Early	100020487	2305	203.139					1263792	914712	1503525	769833	598551	1047651	801819	1206079	1.89302e+06	1858572	1742107	1269367	890316	810601	556099	874399	496953	657628	700094	369709	1043882	834237	703119	633630	653076	699093	687919	713825	1482605	991273	811716	1316983	1033414	1086574	988932	852689	870098
260	N-acetylleucine	Amino Acid	Leucine, Isoleucine and Valine Metabolism	1587	LC/MS Neg	1082	2400	172.098	1188-21-2	70912	C02710	HMDB11756	270363	204725	219876	344448	180397	190460	271491	257082	151703	231391	237789	177699	252302	176848	209775	241575	262818	238770	174535	166070	177545	166874	221677	249934	212757	175221	177033	128436	264848	236257	238691	340285	291283	398173	279253	302205	208640
330	N-acetylmethionine	Amino Acid	Methionine, Cysteine, SAM and Taurine Metabolism	1589	LC/MS Neg	1083	1787	190.054	65-82-7	448580	C02712	HMDB11745	509317	702073	1312626	991778	722453	644042	699975	490428	623391	848641	981607	785171	498835	524140	552566	708631	830819	694286	644643	406245	612088	643813	997030	1106038	845954	738740	692608	591862	1431879	1.62128e+06	1609516	730465	694307	869778	836459	794319	636645
1123	N-acetylneuraminate	Carbohydrate	Aminosugar Metabolism	32377	LC/MS Pos Early	1162	660	310.113	131-48-6	439197	C00270	HMDB00230	738068	1096979	1153670	1041496	764572	890102	749601	554146	1192591	1453696	1249511	1124332	808044	682394	652886	778901	707284	764906	725799	749367	900516	829730	957725	894612	794467	783878	920102	960973	950899	956847	1234812	1096621	1.00586e+06	1188036	1161842	1100557	1.04339e+06
119	N-acetylphenylalanine	Amino Acid	Phenylalanine Metabolism	33950	LC/MS Neg	100001256	2597	206.082	2018-61-3	74839	C03519	HMDB00512	182470	186443	142455	534387	257422	184050	274867	191510	203840	320584	330209	267942	172329	205632	188187	214820	229535	192739	185236	130160	180063	215880	295156	291375	231002	175951	156279	128809	164822	187845	219160	512252	523793	570570	484095	405734	332598
426	N-acetylputrescine	Amino Acid	Polyamine Metabolism	37496	LC/MS Pos Early	192	2230	131.118	18233-70-0	122356	C02714	HMDB02064	390382	329785	536928	443611	460340	331819	416096	379311	544633	566882	532976	654026	394314	401980	350773	454544	459140	569794	602784	528676	341800	342974	367731	400680	428422	459029	499018	461732	572198	551121	606668	488614	442221	445878	520239	509590	522946
4209	N-acetyl-S-allyl-L-cysteine	Xenobiotics	Food Component/Plant	47136	LC/MS Neg	100005818	2237	202.054	23127-41-5	152467						57439									221212	394997	349056	309278	271500	199642	146125	105059	71334	122238	186768	151459	84078	51989	63253	16424	145251	204081	71364	136141	150497	183392	129446	103470	67312
10	N-acetylserine	Amino Acid	Glycine, Serine and Threonine Metabolism	37076	LC/MS Pos Early	100001851	800	148.06	97-14-3	65249		HMDB02931	797249	592354	1241797	959731	574412	1.02501e+06	813839	463720	680834	1.03474e+06	1.00981e+06	790899	663644	877548	623608	700970	834222	677867	349676	647493	669980	695478	828181	1108377	876623	859257	711589	766721	1143832	1218606	1226538	552109	824711	958426	1066399	875648	826623
362	N-acetyltaurine	Amino Acid	Methionine, Cysteine, SAM and Taurine Metabolism	48187	LC/MS Neg	100005466	800	166.018		159864			268789	244375	278644	223436	287516	231765	303235	495487	131876	128650	107611	109057	223723	226537	234449	238377	176431	224352	242764	262557	251483	258819	300883	224665	200938	258488	218492	219011	253581	249270	214582	255105	187140	231784	188883	261639	187766
4186	N-acetyltheanine	Xenobiotics	Food Component/Plant	62711	LC/MS Polar	100020514	1494	215.104							57077																										399776	599583	313377
17	N-acetylthreonine	Amino Acid	Glycine, Serine and Threonine Metabolism	33939	LC/MS Pos Early	100001274	1040	162.076	17093-74-2	152204			1360668	1118664	2146727	1242586	1279662	1444870	1200615	1222212	1311062	1.35216e+06	1.37451e+06	1288171	1183496	1120244	997715	1147528	1070012	1116667	1055726	1126278	1359388	1066791	1409558	1.35482e+06	1428143	1277565	1265650	1281452	1965869	1956435	2011699	1229494	1134553	1306538	1284916	1285196	1301852
210	N-acetyltryptophan	Amino Acid	Tryptophan Metabolism	33959	LC/MS Neg	100001254	2630	245.093	1218-34-4	700653	C03137	HMDB13713	107636	69482	63001	168786	83856	62750	217993	58362	50603	118901	147007	116141	89176	213973	219742	245296	230931	163307	99011	62137	66389	198362	317406	298049	176042	124752	85533	61860	96385	232509	176052	181555	248032	301302	248090	176285	117071
135	N-acetyltyrosine	Amino Acid	Tyrosine Metabolism	32390	LC/MS Neg	100001104	1680	222.077	537-55-3	68310		HMDB00866				275601			107834		77787	129262	143772		131123			144117	181355	135805	66725			149564	198995	147025	111578	74300	64522		118802	242348	146253	296634	321133	426288	310315	241635	151755
317	N-acetylvaline	Amino Acid	Leucine, Isoleucine and Valine Metabolism	1591	LC/MS Neg	1084	1704	158.082	96-81-1	66789		HMDB11757	361808	343036	485279	367272	317653	344963	407873	301769	296053	372708	340671	275217	344325	369553	302816	303263	338305	375024	297237	282774	337912	282022	363168	359330	353257	301797	305925	304962	476818	447291	529192	393308	313170	399763	401833	344731	272852
2462	N-behenoyl-sphingadienine (d18:2/22:0)*	Lipid	Ceramides	57372	LC/MS Pos Late	100015624	3911	620.598					5167993	1845262	4236920	3775315	5369305	3263937	3391404	5212374	3.80797e+06	4283910	3490979	4011679	4640722	4219529	3198033	3407901	3027584	3110908	3318748	4.11609e+06	2146149	2224888	2.06272e+06	1691685	1822959	1863403	2176174	2188088	4217415	3362275	3599660	5194908	4116687	3749112	3.88949e+06	4374035	4453433
388	N-delta-acetylornithine	Amino Acid	Urea cycle; Arginine and Proline Metabolism	43249	LC/MS Neg	100004523	858	173.093		9920500			1598236	1846500	1.65428e+06	1369943	767338	7968681	1867858	1249100	1732183	1773718	1842919	1604924	2.08453e+06	1578568	1339289	1276030	1486624	1556301	1392023	1430100	1.89881e+06	1606325	1735353	1511967	1473619	1385700	1.52169e+06	1437339	1756656	1.50305e+06	1361823	888686	679656	724240	668096	664336	559294
1230	nervonate (24:1n9)*	Lipid	Long Chain Fatty Acid	52674	LC/MS Neg	100001231	6804	365.342	506-37-6	5281120	C08323	HMDB02368	4226939	5844724	5613384		326254	5781879		535163	2879842	928677	4401919	276501	6810893	32602		3654374	5218527	6461937	5256051	6326894	5258870	4969501	5982905	3453594	4679762		5948740	6665890	185843	138884	4555556	3295428		1579801		3731596
226	N-formylanthranilic acid	Amino Acid	Tryptophan Metabolism	43549	LC/MS Neg	100004561	2150	164.035	3342-77-6	101399	C05653	HMDB04089	405570	162030	397352	304268	145528	134072	190823	339592	388302	418869	351241	444058	414165	393046	238379	362811	361371	344497	266462	276149	160157	145336	159140	180211	170360	186211	144161	166211	522547	436022	474816	331075	258006	262303	248982	249243	224654
331	N-formylmethionine	Amino Acid	Methionine, Cysteine, SAM and Taurine Metabolism	2829	LC/MS Neg	194	1543.8	176.039	4289-98-9	439750	C03145	HMDB01015	1650892	1811439	3133803	1930399	1483371	1.98693e+06	1632434	1547422	1777092	2260773	2409456	2.08834e+06	1858191	1528889	1520122	1748230	1.97408e+06	2064844	1868053	1738177	1590040	1500287	1.96609e+06	2.07934e+06	1942398	1678698	1.87062e+06	1753160	2998809	2863748	3118243	1798730	1581844	1945862	1927626	2023708	1628710
189	N-formylphenylalanine	Amino Acid	Tyrosine Metabolism	48433	LC/MS Neg	100006056	2360	192.067	13200-85-6	759256			70692	91490	131560	117614		103778	86649	128861	140448	143824		80756	153970	99894	75779	98253	112876	107171	63982	60551.9	88335.2	70545	115378	70402	72724.5	95425		81519		77993	92668	121061	58905	83587.5		78914
3584	nicotinamide	Cofactors and Vitamins	Nicotinate and Nicotinamide Metabolism	594	LC/MS Pos Early	432	1942	123.055	98-92-0	936	C00153	HMDB01406	2987511	1600625	1321865	1170778	1082233	891858	1672337	1517466	603397	1102705	904242	938438	918481	5018404	5426275	10800330	6800507	9015292	10330447	9960988	863475	3148264	2337275	2096363	2886806	4039819	3500381	2453670	809886	6118072	6441249	877805	2385979	2489560	2581516	2120947	2235585
392	N-methylhydroxyproline**	Amino Acid	Urea cycle; Arginine and Proline Metabolism	62068	LC/MS Pos Early	100020215	1145	146.081					879078	584483	836426	1311431	1045518	623566	475431						950972	1161210	1069731	1121893	1293131	1186808	887930	1131960	1268287	980816	1519442	1363449	1571837	1297629	1342270	1549898	969760	1536561	1280489	506334	538953	445393	881185	467888	649169
4350	N-methylpipecolate	Xenobiotics	Bacterial/Fungal	47101	LC/MS Pos Early	100005383	1932	144.102	41447-17-0	11286529			1164109	5463375	927225	2229440	3282902	1493478	3627851	5832022	2975609	3108000	3.62712e+06	2789438	1034675	1067337	781381	814379	837809	886535	883601	993849	6107453	5608014	5588207	4529698	4775164	4006268	5124290	4722720	1129218	1010926	821407	2915702	2106958	2283376	2119706	2190299	2068647
398	N-methylproline	Amino Acid	Urea cycle; Arginine and Proline Metabolism	37431	LC/MS Pos Early	100001956	1335	130.086	475-11-6	557			101201952	118109344	74676920	157218624	89504288	109520720	155904672	31222666	6.19139e+06	6590060	6314554	6911153	167267856	165230560	136125760	129451048	120129768	131541000	111830512	109695872	126262472	127320088	128245040	115953216	110857056	98559552	99479248	90229496	81472104	103310632	78721184	26357768	23296030	24557040	22615894	22207350	19908384
363	N-methyltaurine	Amino Acid	Methionine, Cysteine, SAM and Taurine Metabolism	42989	LC/MS Polar	100004056	1650	138.023	107-68-6	7882			379882		338934			911530	251002						671018	1.33222e+06	1.04351e+06	973933	832896	932961	896469	1.10957e+06	364139	442142	1.00339e+06	685929	468661	370745	307961	241066	936281	760444	653708	167770	194376	409618	249186	211676	187607
2463	N-nervonoyl-sphingadiene (d18:2/24:1)*	Lipid	Ceramides	57442	LC/MS Pos Late	100015699	3858	646.613					8631802	3126306	7197062	3.86031e+06	6.6189e+06	3533474	4517568	5030574	5644802	6.05838e+06	5141782	4310050	8350431	7595786	6029689	6815185	5990263	5985639	6080351	7768401	4369401	4058350	4213368	3.38691e+06	3.94494e+06	4219867	4696770	4717360	7017972	6.06092e+06	6735334	5547270	4103975	3646040	4193497	4778503	4680248
1725	N-oleoylserine	Lipid	Endocannabinoid	57664	LC/MS Neg	100015641	5600	368.281					133119	135920	103377	55083	91225	110246	104859	128665	140008	1492409	822500	309914	137761	891473	547299	370031	342604	219489	143496	236098	100676	541997	528822	402549	392025	395249	308281	356315	154813	486806	306116	85871	411245	327340	229633	286787	269314
1215	nonadecanoate (19:0)	Lipid	Long Chain Fatty Acid	1356	LC/MS Neg	892	6068	297.28	646-30-0	12591	C16535	HMDB00772	3.56367e+06	2717017	2910265	2204189	2938472	2651945	2771135	3407396	6506370	2870992	3065712	4162090	2882156	2819606	2368326	2666242	2887756	3501797	3990455	4.18343e+06	3103513	3042146	3124368	3150850	4408391	3391102	4784371	5070839	2847063	2867670	3.93732e+06	3093369	2393047	2341288	2321188	3228565	3438940
4653	norfluoxetine	Xenobiotics	Drug - Psychoactive	37252	LC/MS Pos Late	100003769	1008	296.126	83891-03-6	4541		HMDB60551			1364750																										866577	832906	824867
1448	N-palmitoylglycine	Lipid	Fatty Acid Metabolism(Acyl Glycine)	42092	LC/MS Neg	100003686	5580	312.254	2441-41-0	151008		HMDB13034	361186	382429	356603	317328	362444	312091	357260	342486	473527	464594	383389	376666	263591	358272	343147	308591	284906	302883	285194	420911	442744	406736	421183	428136	500751	531893	547231	545169	394138	398860	432200	362582	338694	292993	362922	347093	425908
2472	N-palmitoyl-heptadecasphingosine (d17:1/16:0)*	Lipid	Ceramides	57430	LC/MS Pos Late	100015731	2645	524.504					384884	228451	530632	244770	452133	381216	411757	488641	918572	882646	807824	810418	385234	349377	252037	318586	288145	344010	369305	424428	315585	243175	278631	257519	299364	319130	331159	391559	614718	568104	683330	345520	307244	276573	348067	423906	379708
1727	N-palmitoylserine	Lipid	Endocannabinoid	57659	LC/MS Neg	100015640	5557	342.265	58725-46-5;474943-14-1	6453686			223882	244396	330277	256244	313723	276581	285600	348319	351786	1497260	999958	376229	339677	1017478	642318	602132	525715	475725	132037	419051	328123	840142	832902	626755	734968	475339	314272	374136	419860	889746	417352	159539	744860	475239	382825	252368	361119
2460	N-palmitoyl-sphingadienine (d18:2/16:0)*	Lipid	Ceramides	57416	LC/MS Pos Late	100015609	2490	536.504					1027086	681411	1060464	753798	1259620	927451	1046832	943949	878660	900667	925913	871270	890886	711666	667139	801460	828075	825835	939294	1090470	784764	801713	723258	639576	738338	756795	956702	962754	1019674	889044	1194334	1119297	879877	745027	766247	1025714	1045744
2443	N-palmitoyl-sphinganine (d18:0/16:0)	Lipid	Dihydroceramides	52604	LC/MS Pos Late	100009028	3090	540.535	5966-29-0	5283572		HMDB11760	694365	827446	733233	1035968	854239	1163327	1720124	1108474	2934265	2852584	2764928	2990228	863499	1046589	1110288	1729069	1748108	1520102	1487527	1758897	754813	623784	1033594	1108132	1493745	1424853	1.49928e+06	1341166	1258504	1647886	1671518	775762	643852	744603	934590	1145954	1222640
2451	N-palmitoyl-sphingosine (d18:1/16:0)	Lipid	Ceramides	44877	LC/MS Pos Late	1518	2893	538.519	24696-26-2	5283564		HMDB04949	4670762	3.29601e+06	4769892	6.73363e+06	10028266	4347597	8817656	7891073	12873744	11178607	5582339	9806979	4481406	7450385	5449751	4509955	4394982	4094548	4510562	5032432	4.0685e+06	3.46336e+06	3685895	6.46489e+06	4045174	7413278	4282457	4264661	10442552	9728707	5554310	4338353	6494053	6.29461e+06	6.97568e+06	4567663	7545503
1726	N-stearoylserine*	Lipid	Endocannabinoid	61822	LC/MS Neg	100019957	5777	370.296						85000	59653	61095	88733	60960	86485	110343	140300	798296	417384	178423	81594	475031	260813	189927	271813	159050	58566	174237	77855	372893	365199	218079	236143	204068	235119	208912	123736	366141	219435	89731	372697	313538	216722	184510	170820
2461	N-stearoyl-sphingadienine (d18:2/18:0)*	Lipid	Ceramides	57417	LC/MS Pos Late	100015632	2846	564.535					339452		263408	319901	996261	214687	571119	300819	437590	408611	133301	305257	280625	587860	418777	204509	219158	234159	257378	358791	149784	174926		360853	118261	382430	164091	249480	745571	714048	377245	289195	590777	516158	681953	322244	740491
2444	N-stearoyl-sphinganine (d18:0/18:0)*	Lipid	Dihydroceramides	1759	LC/MS Pos Late	922	3526	568.566	2304-80-5	5283573			179715	65398	392908	171603	357448	246525	704180		486156	402738	443367	456001	165196	139067	226397	360662	337129	356922	272875	363243	155229	98330	211671	184689	384658	382285	377144	354603	564468	638848	638959	275961	168594	207018	400413	477562	610616
2454	N-stearoyl-sphingosine (d18:1/18:0)*	Lipid	Ceramides	54979	LC/MS Pos Late	1547	3392	566.551	104404-17-3	5283565		HMDB04950	2797191	1149114	3127358	1746512	4310842	1504957	2711028	1711548	2714243	2938286	2157219	2485281	2535822	2646535	1917769	2100570	1952163	1978245	2265402	2703728	1680512	1.42861e+06	1412978	1395395	1.31337e+06	1600262	1644878	1795628	4005183	3396687	3656240	2274462	2201969	2120984	2.48583e+06	2237944	2953803
3796	o-cresol sulfate	Xenobiotics	Benzoate Metabolism	36845	LC/MS Neg	100001806	2796	187.007		11615528			1705646	1193471	1396970	1376607	1025844	1208922	1375484	932581	619407	612751	517558	323959	1278082	981144	826174	818020	714515	585860	492740	315572	1351107	1373968	1327569	1247512	995635	874333	775181	671628	777031	658232	347458	888991	810663	822727	631981	504178	361047
1361	octadecadienedioate (C18:2-DC)*	Lipid	Fatty Acid, Dicarboxylate	61860	LC/MS Neg	100019982	4676	309.207					783931	1431513	1062358	664310	1085569	1151641	685176	1365223	1730794	1805350	1691692	1279338	1460172	1385238	1024476	993263	1131314	867001	984991	932079	1171047	793875	803657	635833	445981	661164	733866	571137	1725510	1191792	845959	520217	336667	263835	382601	366742	448883
1492	octadecanedioylcarnitine (C18-DC)*	Lipid	Fatty Acid Metabolism(Acyl Carnitine)	61867	LC/MS Pos Late	100005998	1227	458.348	123233-50-1				484127	397747	750731	184788	193740	472298	224742	449473	512531	576447	463039	433095	349369	316347	246548	273522	275565	258290	250741	365186	321922	317154	330158	328750	318848	297923	413423	349034	688874	618803	541288	116061	124060	118705	126175	115565	115225
1360	octadecenedioate (C18:1-DC)*	Lipid	Fatty Acid, Dicarboxylate	61861	LC/MS Neg	100019978	4875	311.223					7772291	7775494	7767045	5973779	4487464	8616514	4684918	12087238	19681768	23191672	20037236	12493768	4720495	4498905	4012119	4128000	4337401	4507383	4326841	5440672	4604763	4573691	4825930	4512608	3689811	4015970	4516543	4676366	7544870	5.83633e+06	5353528	3175919	2333306	2254480	2233351	2509443	2610843
1493	octadecenedioylcarnitine (C18:1-DC)*	Lipid	Fatty Acid Metabolism(Acyl Carnitine)	61865	LC/MS Pos Late	100005996	1180	456.332	251981-06-3				539837	347122	857374	308118	277515	610455	203433	537053	662360	884500	758433	565740	285080	264780	255537	309302	230658	241397	277629	335508	261629	225941	257820	235497	307156	283406	333709	368802	630616	550046	515177	172569	123058	126431	194302	211326	188719
1466	octanoylcarnitine (C8)	Lipid	Fatty Acid Metabolism(Acyl Carnitine)	33936	LC/MS Pos Late	100001247	950	288.217	3671-77-0	123701	C02838	HMDB00791	4969821	2482142	11827436	3.25379e+06	9654328	5947785	5807985	3.77035e+06	4212555	3.5687e+06	2347303	4125017	2694847	2919514	2878718	3826017	3626741	5098421	6106174	7403597	2267968	4210467	4717719	3769500	7237708	8328691	9029967	10039006	3377588	6.73849e+06	10366312	4737660	3.62808e+06	4375320	6781738	6670887	7554329
1208	oleate/vaccenate (18:1)	Lipid	Long Chain Fatty Acid	52285	LC/MS Neg	100008930	5655	281.249					2193173760	1781832064	1926626048	1169498496	1926159744	1333267840	1512515584	1110760960	3322369792	1134316928	1239887744	2397515008	1270162176	1661766656	1167795584	1405968384	1635927424	3060923648	5015918080	3896845824	1536537344	1115842048	1581412224	1975178240	2076772992	2641551872	4101138176	3564185600	1186763136	1811077120	3298048768	2355895552	1314200192	1827520768	3261545728	4744860672	4136502784
1695	oleoyl ethanolamide	Lipid	Endocannabinoid	38102	LC/MS Pos Late	1137	1661	326.305	11-58-0;111-58-0	5283454		HMDB02088	286895	186798	169023	129513	106118	98814	134422	118628	275437	131875	109907	110184	180031	146192	81683.8	113180	130478	177875	262279	222857	166611	112557	127176	185656	186637	231013	370878	237344	97284	130909	100843	232113	128191	145161	174108	195727	248058
2407	oleoyl-arachidonoyl-glycerol (18:1/20:4) [1]*	Lipid	Diacylglycerol	54960	LC/MS Pos Late	100010936	2907	660.556				HMDB07228	1568272	1813469	1721420	834974	857991	2422031	1173488	560530	593682	510133	1338906	407044	2400822	1242785	1133802	2514256	2376316	2637921	1667184	2565879	1223779	1226450	1048041	393079	957620	474331	1.03747e+06	1009081	752965	1128079	2229426	1897700	676030	840948	772381	2745846	825774
2408	oleoyl-arachidonoyl-glycerol (18:1/20:4) [2]*	Lipid	Diacylglycerol	54961	LC/MS Pos Late	100010937	2990	660.556				HMDB07228	2254559	2047194	2187886	3176010	2283766	3323000	3107586	2536573	2311860	2521968	1.50087e+06	1546422	2728818	3.27673e+06	2520134	2806407	3011540	2980919	3933439	3.21138e+06	1218515	1355619	1340185	1033877	1199434	1258144	1329395	1252815	2955707	3330075	3080670	2844343	2196341	2562177	3118012	3558540	3026833
1481	oleoylcarnitine (C18:1)	Lipid	Fatty Acid Metabolism(Acyl Carnitine)	35160	LC/MS Pos Late	100001501	1423	426.358	38677-66-6	6441392		HMDB05065	11480294	5691544	7953831	3878130	6637454	6580398	5856430	6259435	7240775	7178115	5772304	5326513	12404948	10292753	7344537	12569220	7993350	9487884	13952324	12037850	7688512	6765326	7005704	6736723	7905876	9163232	11006911	9929044	7043240	7615944	9160586	7955586	5467901	4902963	7594314	9340296	9542248
1528	oleoylcholine	Lipid	Fatty Acid Metabolism (Acyl Choline)	53260	LC/MS Pos Late	100009331	1449	368.352					87272		270849			51270	99378		219596	140829	134563	235374	197027	110985	82788	62419	115527	165468		187595	120327	84328				79400	124997	76261	163243	86726	113442	181788	70650	128311		165725	120538
2397	oleoyl-linolenoyl-glycerol (18:1/18:3) [2]*	Lipid	Diacylglycerol	54970	LC/MS Pos Late	100010944	2819	634.541				HMDB07220	578476	268152	1160978	578618	1287422		1638381	1092031	1400406	1029559	335600	724300	2051493	3669495	1913953	1793301	1771464	1240855	1517882	1113126	412118	420378	276271	800865	379441	720842	251770	179428	2666582	2593759	929680	393429	904819	981813	1547598	874781	1.43996e+06
2394	oleoyl-linoleoyl-glycerol (18:1/18:2) [1]	Lipid	Diacylglycerol	46798	LC/MS Pos Late	100002989	3115	636.556	106292-55-1			HMDB07219	12666424	7240324	13039208	4938087	13799274	10026089	12438939	8908989	8070908	6643526	4351367	5976596	15570666	15217680	11514837	12829973	12189348	12752587	6840681	10587391	5046498	4062007	4609863	4.16819e+06	4311948	4864608	3.84516e+06	3352350	14141739	14664885	11925849	5021203	4964312	5346627	7219469	6.56754e+06	8.01473e+06
2395	oleoyl-linoleoyl-glycerol (18:1/18:2) [2]	Lipid	Diacylglycerol	46799	LC/MS Pos Late	100002990	3223	636.556	104346-53-4			HMDB07219	17070268	8532287	17570368	5634637	16691298	12799722	14919197	11560851	10579009	9547775	6928086	8036513	18196734	19534972	13663353	16038803	14223174	14237550	17871662	15126119	6326712	4718511	5247590	5117205	5330500	5569644	4439562	4209768	17043696	18180402	15895286	6969127	6.32013e+06	6387428	8559750	9367108	9685942
2391	oleoyl-oleoyl-glycerol (18:1/18:1) [1]*	Lipid	Diacylglycerol	54945	LC/MS Pos Late	100010918	3571	638.572				HMDB07218	4321160	1536678	4251874	1158644	3.87228e+06	2237209	3082436	1.88137e+06	4074313	3177818	2760847	2619355	5498100	5070429	3902599	4523789	4.19263e+06	4501061	2301633	4325490	2249186	1542385	1703154	1341558	1756474	1551752	1517248	1302198	4855080	4597659	4629578	2330320	1863756	2332784	2868026	3151386	3539865
2392	oleoyl-oleoyl-glycerol (18:1/18:1) [2]*	Lipid	Diacylglycerol	54946	LC/MS Pos Late	100010919	3695	638.572				HMDB07218	5846476	1804696	5688223	1699839	4724183	3118518	4162485	2252409	4765345	4234213	3479127	3216616	6603043	6453225	4958971	6248887	5848662	5727338	7198133	4786593	2.61329e+06	1.88101e+06	2300293	1.86294e+06	2622712	2099274	2042129	1.68506e+06	6549420	6046244	5234408	3147711	2361463	2875254	3795785	4313701	4191893
372	ornithine	Amino Acid	Urea cycle; Arginine and Proline Metabolism	1493	LC/MS Pos Early	444	2800	133.097	3184-13-2	6262	C00077	HMDB03374	319358496	199892784	241300080	351178240	236217680	346165600	275351200	376589120	460008768	385616896	378840160	287110368	350699904	284897728	216468384	291951776	237832496	265604592	264586432	220060288	193986112	155745440	166349936	177752624	203718336	175168880	186717056	163592032	333880192	259154112	217873888	308841664	206664560	194761120	247803200	235092160	196754672
3495	orotate	Nucleotide	Pyrimidine Metabolism, Orotate containing	1505	LC/MS Polar	445	1638.1	155.01	50887-69-9	967	C00295	HMDB00226	5689413	5.18032e+06	3.02654e+06	5.05025e+06	4.36402e+06	3.86816e+06	3.38465e+06	4199557	5080169	5270737	5.08089e+06	4395568	5.23184e+06	5.46074e+06	4248474	4.53438e+06	4034583	4215890	4001143	4437430	3925130	4.14701e+06	4456596	4.18894e+06	3.78257e+06	4.21091e+06	3.81633e+06	3932473	2.80721e+06	2.50731e+06	2.13997e+06	4510016	5409066	6.47727e+06	3735278	3.17743e+06	3625671
3497	orotidine	Nucleotide	Pyrimidine Metabolism, Orotate containing	35172	LC/MS Polar	100001416	2250	287.052	314-50-1	92751		HMDB00788	901681	713911	701468	861583	848930	800224	703386		772585	1.03241e+06	828982	667303	464832	626040	617831	2.24336e+06	851793	1.03881e+06	1.56089e+06	598980	825304	611975	861152	733699	515221	1.06294e+06	490681	520861	735968	779047	932732	689513	647684	785318	842563	713804	651329
4787	O-sulfo-L-tyrosine	Xenobiotics	Chemical	45413	LC/MS Neg	100005384	990	260.023		514186			616204	716631	919818	1027379	662906	917549	822824	533801	958569	912808	850035	737755	598776	511831	407843	363328	344272	423704	385838	527150	651922	522860	565310	525847	433894	454820	473182	476781	1124253	659984	751110	895359	854842	836200	820160	754555	827284
3627	oxalate (ethanedioate)	Cofactors and Vitamins	Ascorbate and Aldarate Metabolism	20694	LC/MS Neg	100000841	603	88.988	144-62-7	971	C00209	HMDB02329	12311113	12408657	15003764	16642728	10552065	14664933	16164465	14742117	18941404	17076424	13961422	18671694	17395540	18727196	16861992	13091955	17178652	16882624	7502137	19087148	13306733	12627351	13456162	12504381	13158825	14707402	14108961	14247647	17472918	17233076	16077018	15568353	14432761	15715108	17271718	16395696	17143008
1200	palmitate (16:0)	Lipid	Long Chain Fatty Acid	1336	LC/MS Neg	424	5618	255.233	57-10-3	985	C00249	HMDB00220	2520511744	2055595136	2167437312	1930502528	2155721728	2047068160	2241843968	2066429056	3346052864	1878116224	2033676800	2564172800	1574832128	2048535552	1810691584	2019286912	1923533952	2696071936	3914984704	3574750464	2111403392	1982246656	2196125184	2245420288	2636281600	3100929280	3948372736	3775504640	1990135040	2349171968	3275826432	2786028032	2111010816	2128062976	3273454592	4359431680	3916709120
1201	palmitoleate (16:1n7)	Lipid	Long Chain Fatty Acid	33447	LC/MS Neg	452	5475	253.217	373-49-9	445638	C08362	HMDB03229	135456592	90309624	113093080	78823368	91712552	76146368	99369856	72167848	144224736	58974204	64594888	116003304	62590080	88356160	74466040	92434384	94306600	196779424	455924448	265594400	84723720	64639544	91265752	119902120	135705968	204440864	336988160	270362688	76371552	111358864	228294048	200570368	116872344	176965392	350605024	527764704	531012192
1476	palmitoleoylcarnitine (C16:1)*	Lipid	Fatty Acid Metabolism(Acyl Carnitine)	53223	LC/MS Pos Late	100009406	1357	398.326		71464547			1360879	672876	1.36426e+06	619895	1392692	1278704	741495	794356	883938	811470	614931	705555	967657	929814	752736	1021069	742956	1042552	1449663	1895912	717472	676682	805758	847939	962727	1193473	1496493	1562146	960373	1228346	1555745	1066250	764322	702831	1148653	1573276	1894746
2380	palmitoleoyl-linoleoyl-glycerol (16:1/18:2) [1]*	Lipid	Diacylglycerol	54967	LC/MS Pos Late	100010930	2664	608.525				HMDB07132	867330	319848	854235	291212	706712	448082	1044858	353088	432962	310349		220001	694530	732180	681727	715647	714181	639504	318742	661196	344518	192994	243599	238031	211962	347438	152752	181556	1056350	1128170	795322	717336	836936	819377	954662	1011624	1103444
2378	palmitoleoyl-oleoyl-glycerol (16:1/18:1) [1]*	Lipid	Diacylglycerol	52632	LC/MS Pos Late	100009053	3035	610.541		9543694		HMDB07131	302881	116087	267089	36592.2	160276	124213	170065	91163.2	157301	138470	85690.6	121293	244284	281138	225249	296490	293754	301777	204035	309422	109346	116266	138002	119304	132517	154800	77459.9	48953.8	251877	377037	331462	587494	374826	331433	594952	485934	480208
2379	palmitoleoyl-oleoyl-glycerol (16:1/18:1) [2]*	Lipid	Diacylglycerol	52631	LC/MS Pos Late	100009054	3154	610.541					411689	109361	361156	74801	294872	138941	272569	139184	318833	238754		225119	250911	417584	319432	300256	279320		270708	320955	199764	142342	152080	142891	99606.6	153543		100770	558890	469618	440375	655775	358576	344750	552865	395363	458857
2524	palmitoyl dihydrosphingomyelin (d18:0/16:0)*	Lipid	Dihydrosphingomyelins	52434	LC/MS Pos Late	100008954	2290	705.591		9939965			38258492	41910384	50900676	46924136	38548368	55333812	63795816	71317456	72016696	75143448	69207352	75979544	37303240	41221732	33670320	35337940	31637932	34908904	33578596	37048928	35103276	37579880	41267856	39069520	37623828	41117604	43636528	42975304	53332012	52489924	50077388	41302492	38730328	37402360	41079752	40007292	39494016
1698	palmitoyl ethanolamide	Lipid	Endocannabinoid	38165	LC/MS Pos Late	1489	1643	300.29	544-31-0	4671	C16512	HMDB02100	372330	291721	301608	236953	281134	257176	260417	277967	388135	285010	258920	269161	299229	271959	194405	257539	217247	250295	325117	369253	296380	277677	301658	347076	308657	336891	440548	351681	278421	239093	267448	350504	231894	230099	261595	337962	287470
2528	palmitoyl sphingomyelin (d18:1/16:0)	Lipid	Sphingomyelins	37506	LC/MS Pos Late	100002107	2168	703.575	6254-89-3	9939941			485781184	402677056	478717664	415215584	383251200	486770368	406069408	509512544	593424320	587004096	566466048	546923392	412882528	397769088	371322688	419635264	381169664	418270176	372200192	418699264	378213792	375111264	377814400	390707744	413216544	403914688	440786112	414049920	477366144	465826400	464517664	484220096	392302944	376270720	425468768	475297024	423497376
2382	palmitoyl-arachidonoyl-glycerol (16:0/20:4) [1]*	Lipid	Diacylglycerol	54957	LC/MS Pos Late	100010924	2916	634.541				HMDB07112	329431	155706	328707			376639				89668	361336		379861		141250	397094	382349	488059	358265	387962	517449	365211	276693		223862		188598	178374			374975	325858				457148
2383	palmitoyl-arachidonoyl-glycerol (16:0/20:4) [2]*	Lipid	Diacylglycerol	54958	LC/MS Pos Late	100010925	3015	634.541				HMDB07112	369775	127834	317559	332161	332310	500192	381019	323242	556257	532319	492370	303304	334624	434122	409949	416974	485569	425979	529679	541457	489326	349057	311713	99078	215414	229394	200675	148063	513969	604686	454542	638811	452098	447200	566589	654918	476452
1475	palmitoylcarnitine (C16)	Lipid	Fatty Acid Metabolism(Acyl Carnitine)	44681	LC/MS Pos Late	100000776	1425	400.342	6865-14-1	461	C02990	HMDB00222	7033692	3279668	5472142	2563638	4741896	4654798	4179501	5499689	5714290	6351356	5251830	4305479	5648836	5150636	4401830	5690876	4275746	5221385	5832900	6.68672e+06	5598034	5164773	4884068	4603157	5702467	7006238	7467498	7651492	6016188	5439201	6735171	5613988	4154789	4250025	5243708	5846289	6.44648e+06
1527	palmitoylcholine	Lipid	Fatty Acid Metabolism (Acyl Choline)	52944	LC/MS Pos Late	100009233	1482	342.337		151731			196744	107660	549163	66651	111639	138990	276175	179793	410633	262008	291579	416439	348763	223130	121070	143072	280668	300231		422204	177054	148312	131649	116519	147893	155658	235784	182547	316585	264047	257417	301961	143580	217821	180080	205342	209102
2385	palmitoyl-docosahexaenoyl-glycerol (16:0/22:6) [1]*	Lipid	Diacylglycerol	57373	LC/MS Pos Late	100015618	2749	658.541				HMDB07121	987077		684138		273959	245915	495031			249071			696545	558442	498311	628242		669314	446485	773797			405053	264725	428476	273738	205995		150033		811409	186412		122105
2377	palmitoyl-linolenoyl-glycerol (16:0/18:3) [2]*	Lipid	Diacylglycerol	54965	LC/MS Pos Late	100010939	2834	608.525				HMDB07105			144961		147897		256151	56581	299655	221832			248102	562107	409998	210968	237815	209659	143044	101446	137054			133446		58352			481036	439857			140561	157299	230033		254738
2375	palmitoyl-linoleoyl-glycerol (16:0/18:2) [1]*	Lipid	Diacylglycerol	52633	LC/MS Pos Late	100009052	3080	610.541		9543695		HMDB07103	1.29894e+06	724180	1297570	577830	1.59151e+06	1.1052e+06	1.80261e+06	902455	1.38693e+06	981236	411475	729132	1.64885e+06	1.66816e+06	1.39684e+06	1672243	1.5543e+06	1.59054e+06	922129	1.23228e+06	985987	601671	616741	475105	667634	609003	596926	479022	2.12662e+06	2.39051e+06	1.72952e+06	703678	778717	756204	1026574	760086	971299
2376	palmitoyl-linoleoyl-glycerol (16:0/18:2) [2]*	Lipid	Diacylglycerol	52634	LC/MS Pos Late	100009055	3197	610.541				HMDB07103	2.11447e+06	929608	2.07654e+06	755650	2.03225e+06	1.65703e+06	2391758	1.38621e+06	1.93317e+06	1349162	1243954	1.16061e+06	2.24107e+06	2.268e+06	1.76128e+06	2.36451e+06	2.0842e+06	2124686	2.14611e+06	2067537	1.23318e+06	687746	838415	699447	776099	889802	813526	731668	2.5672e+06	3.19086e+06	2.54473e+06	1436236	925097	1234171	1663378	1651374	1591051
2373	palmitoyl-oleoyl-glycerol (16:0/18:1) [1]*	Lipid	Diacylglycerol	54943	LC/MS Pos Late	100010916	3562	612.556			C13861	HMDB07102	291300		242091		272260		204568	103221	492319	330296	263328	175287	388017	324334	357010	351344	415403	340951	183040	307365	82791		107303	114670	182925	74568			446916	488033	458564	158907	191263	191638	397491	332054	350480
2374	palmitoyl-oleoyl-glycerol (16:0/18:1) [2]*	Lipid	Diacylglycerol	54942	LC/MS Pos Late	100010917	3695	612.556			C13861	HMDB07102	620262	99870	515364	104393	517471	248268	477239	209469	794532	516418	492526	368325	624362	583008	479922	751983	754999	629869	674092	551150	448912	205239	223327	232195	274063	269623	219369	184538	824552	912098	732904	471501	433993	416655	594237	589397	623994
3611	pantothenate	Cofactors and Vitamins	Pantothenate and CoA Metabolism	1508	LC/MS Neg	1024	1498.7	218.103	137-08-6	6613	C00864	HMDB00210	3267627	3351460	3.58046e+06	2367840	2953004	4102450	2653414	2016727	3249529	3456320	3.86845e+06	4483376	5075246	4830544	4158855	4268139	4319146	4930452	4778399	5308366	4.07701e+06	3070446	3.70944e+06	3433525	3.69615e+06	3609317	3.9617e+06	4024544	4144377	4509047	4368524	3244219	2587787	3013670	3305416	3485392	3145949
3808	paraxanthine	Xenobiotics	Xanthine Metabolism	18254	LC/MS Neg	100000453	2279	179.057	611-59-6	4687	C13747	HMDB01860		3162056	1598183	1.78571e+06			2339329	1595464	4948635	5818698	5664066	5755703								69813	4393502	3960258	6134144	5414222	4226160	4592333	4625568	4212222	2793377	2338251	1495619	2720725	2451026	3143790	2908516	2464731	2229313
187	p-cresol glucuronide*	Amino Acid	Tyrosine Metabolism	48841	LC/MS Neg	100006191	2420	283.082	17680-99-8	154035		HMDB11686	460552	145919	86571	175635			35123	47885	124187	124321	122718	139737	363437	230071	163016	126649	100504	102271	109214	99438	231349	145374	146811	92277	108851	94022	102753	108105	39887	47363	42824	207693	137837	152389	165891	151028	249406
3789	p-cresol sulfate	Xenobiotics	Benzoate Metabolism	36103	LC/MS Neg	100001315	2890	187.007	3233-57-7	4615423		HMDB11635	419322048	184212384	260384400	194239296	11563565	16000259	129740560	180119648	386125888	387342400	356665632	353395936	344447136	323839744	276993952	270751680	272410560	261466224	236239200	226293104	247904704	229827040	254207264	235492592	218745104	219886976	221290512	214762848	164078160	163335616	152343392	262460400	219458432	251890096	245195232	241781296	223285872
1199	pentadecanoate (15:0)	Lipid	Long Chain Fatty Acid	1361	LC/MS Neg	980	5521	241.217	1002-84-2;10002-84-2	13849	C16537	HMDB00826	54731400	46304920	47681076	41981656	43930540	50089956	44042304	49932044	83252544	52808824	58602260	59508920	39334292	46957304	40236796	43634544	44426580	55744124	72363800	63031948	46737336	42583292	47083756	43308464	54333200	57700816	82354584	76260256	46517064	49269296	67419632	54213272	47503512	42705860	54737308	67891200	66788468
4882	perfluorooctanesulfonate (PFOS)	Xenobiotics	Chemical	57564	LC/MS Neg	100010955	5233	498.93	1763-23-1	74483	C18142	HMDB59586	5719111	3729558	1228291	922635	1073857	676628	3916238	784478	3.18702e+06	3422060	3205498	3.08113e+06	5605515	5293072	4702076	5111148	5094749	5560719	5.20511e+06	5.20223e+06	3226190	2992569	2.98268e+06	3581451	3.04004e+06	3227794	3366636	3.63937e+06	1.36666e+06	1207661	1140145	852795	689935	832227	743131	902622	722183
4925	perfluorooctanoate (PFOA)*	Xenobiotics	Chemical	62071	LC/MS Neg	100020208	5130	412.966		9554		HMDB59587	2290848	1.02363e+06	1103445	875752	514104	568446	2184342	667076	690665	721562	701823	706407	2280378	2215817	2136536	2139385	1985530	2143407	2112198	1904055	898801	927528	836800	943133	891839	987043	1057666	1019638	1078218	1132750	1078994	832989	762744	773765	852593	754980	800757
151	phenol sulfate	Amino Acid	Tyrosine Metabolism	32553	LC/MS Neg	100001510	2156	172.991	937-34-8	74426	C02180	HMDB60015	92794464	76032224	149590464	49113328	117885000	144383808	253423120	66301900	141259792	152529216	141344736	146193456	59872620	55337448	48100372	51267048	51964980	53787836	50565320	51664080	73432936	69415680	76065672	77169536	73238888	72964888	77205960	81168960	76726544	135164000	131899344	34934872	32388336	40166752	45759256	47826820	42357248
128	phenylacetate	Amino Acid	Phenylalanine Metabolism	57745	LC/MS Neg	100000011	2150	91.0554	103-82-2	999	C07086	HMDB00209	162760	121396	323799	152359			47869	84596	515832	604453	452268	592293	164742	95560	62934	65078	76060	52028	61104	51838	124779	85181	81428	54026	74863	89050	73855	96200	168522	526664	487221	83263	70951	96663	93987	68559	97288
913	phenylacetylcarnitine	Peptide	Acetylated Peptides	48425	LC/MS Pos Early	100006108	3092	280.154	287108-21-8	101724840			924448	99004	683339	281999			278418	105802	498832	495360	577139	519197	876200	659418	523967	701018	596392	593215	906687	652947	100734	114452	166539	109356	276150	131616	182065	142678	231743	1233203	2303115	111952	80423	65588	167082	340687	242928
916	phenylacetylglutamine	Peptide	Acetylated Peptides	35126	LC/MS Pos Early	100001417	2145	265.118	28047-15-6	92258	C04148	HMDB06344	12275751	9386921	31017734	18123844	1914826	2.02483e+06	10428110	13952330	35580112	31290760	29184216	32133008	9254667	8403279	6133428	5449693	5021649	5404105	4768392	5379142	10960618	10073005	9540756	8078999	8018564	8225310	8440041	8934930	12554386	24225172	31815804	12296971	9415199	9918148	11347331	11172677	12260649
118	phenylalanine	Amino Acid	Phenylalanine Metabolism	64	LC/MS Pos Early	460	2878	166.086	63-91-2	6140	C00079	HMDB00159	808185664	686748032	677467392	744500864	796249408	863376832	716527488	1025105344	814177408	720374080	661217408	619972416	720302016	618088064	525888640	546561856	550970304	547487104	567105472	564176000	637160576	516864064	574563008	557481408	597017024	584040000	612768576	559034432	791669760	523677984	519213920	751435200	618071424	580687168	537203456	522007680	517635296
124	phenyllactate (PLA)	Amino Acid	Phenylalanine Metabolism	22130	LC/MS Neg	100000774	2208	165.056	828-01-3	3848	C05607	HMDB00779	3.57385e+06	2974071	2641531	3535489	2311742	3272877	3966261	5515763	2626429	3551896	3248314	2483121	2193714	1748928	1405557	1477645	1543658	1566009	1186740	1351287	2952143	2889465	3000122	2800478	2174536	1796936	1769607	1677061	3.26692e+06	2759578	1833063	3593472	2548350	2443264	1.74277e+06	1529789	1246164
123	phenylpyruvate	Amino Acid	Phenylalanine Metabolism	566	LC/MS Neg	241	2515	163.04	156-06-9	997	C00166	HMDB00205	407503	446154	312204	397849	472291	414728	423431	566125	404569	451801	416938	469576	464186	417456	301800	183530	359623	238745	253964	197708	328229	245572	380344	433184	248564	331820	291313	294977	393459	334943	188902	331384	289203	227334	171366	260322	134780
1167	phosphate	Energy	Oxidative Phosphorylation	42109	LC/MS Pos Early	461	576	98.9842	7664-38-2	1061	C00009	HMDB01429	64830044	71271760	45037300	56609356	68314336	62571220	90410976	51724320	81687960	75017144	76627376	81237544	65699680	57857844	48019328	58461176	53813936	61154756	63330188	66560820	64112444	52248372	61274672	53600128	73047768	76064784	81243568	83704472	56023776	73175856	87862240	63622000	46082036	44126992	61565788	66778704	67296048
1760	choline phosphate	Lipid	Phospholipid Metabolism	34396	LC/MS Pos Early	267	700	184.073	72556-74-2	1014	C00588	HMDB01565	2849323	3363557	1630574	3.0096e+06	2279505	2.0535e+06	3920535	2255111	2527038	2998789	2265632	1.99393e+06	4303721	4377202	2432291	2540235	2301626	2225348	2069540	2124997	2333320	3.8163e+06	2976286	2546856	2353095	1853287	1.87323e+06	1659995	2241186	2463515	2159127	2442301	3967161	2892927	2176104	2243601	2312827
1765	phosphoethanolamine	Lipid	Phospholipid Metabolism	1600	LC/MS Pos Early	1026	700	142.026	1071-23-4	1015	C00346	HMDB00224	1896665	2888194	854898	1577249	1.6727e+06	1501589	2617382	1219796	1801834	3088928	1.9294e+06	1595096	2888494	2961800	1433564	1430882	1353926	1410031	1496583	1178700	1661993	3098524	2305824	1896425	1.59759e+06	1419894	1172701	1061711	1459628	1.60911e+06	1124745	1566946	2042952	1316887	1069138	1169549	1208878
4116	phytanate	Xenobiotics	Food Component/Plant	598	LC/MS Neg	466	5908	311.296	14721-66-5	26840	C01607	HMDB00801	13226297	3025442	4684952	1842272	3262416	4574530	4887339	8623131	32950916	21485660	17175376	26597702	2790403	4.09279e+06	3297335	3262857	3750877	4477526	4811288	7262157	6428007	6558319	7886362	9074625	10587289	10994571	15907819	16355130	10060862	9179379	8467396	5132656	5047928	4346648	3606417	5397653	5464241
232	picolinate	Amino Acid	Tryptophan Metabolism	1512	LC/MS Pos Early	1022	910	124.039	98-98-6	1018	C10164	HMDB02243	1226901	666756	541074	955350	806088	408567	423515	1654007	1223122	867567	793384	418029	1133226	783545	406198	713660	371559	365607	469654	554354	524621	494996	236768	416984	563370	311322	394786	411525	532031			1049721		377535	182418	237918	215808
111	pipecolate	Amino Acid	Lysine Metabolism	1444	LC/MS Pos Early	1025	2200	130.086	4043-87-2	849	C00408	HMDB00070	23235140	20309014	35172284	29763248	26543124	34083136	26437142	25947306	29700176	33068360	30418642	25158326	26873210	29270562	24221060	22704432	19441572	21012960	20247408	19050668	22350372	21053214	23687740	19186018	18953648	16442090	17070852	15381097	31494360	28424608	21236136	26906278	25897518	25570960	25775042	21103206	18588252
4122	piperine	Xenobiotics	Food Component/Plant	33935	LC/MS Pos Late	100001267	1168	286.144	94-62-2	638024	C03882	HMDB29377	9501053	47318112	5660265	41060620	10984395	37123092	81044368	24479356	1125981	1022091	920060	758821	45821632	42332896	33108284	29447044	36197856	34588772	28467476	29085114	54418588	49663480	56209584	57134212	48907144	39726808	43530612	42230560	28632664	23071810	19979576	26792864	23475904	26039104	30213552	25459262	21273208
2671	pregnanediol-3-glucuronide	Lipid	Progestin Steroids	40708	LC/MS Neg	100003470	5145	495.296	1852-49-9	123796		HMDB10318	48837	141189	106880	194727	66540		40755		159449	140059	120988	239141	103939	88773	40623	52236	62328	72166	82288	90100	173516	138642	159773	169674	163205	214727	190637	180226	71802	113869	94100	217661	138292	196856	162140	249463	260824
2676	pregnanolone/allopregnanolone sulfate	Lipid	Progestin Steroids	48394	LC/MS Neg	100006173	5160	397.205					39115			139196	62434	28842							55659	70521	54166	41914													57972	44623	23976	97394	97651	100425	94947	65849	60147
2649	pregnenediol disulfate (C21H34O8S2)*	Lipid	Pregnenolone Steroids	32562	LC/MS Neg	100001993	3868	238.077					37813596	13924195	17892776	41208848	33511642	23074628	15275445	12459328	10368962	11511172	10773796	11671575	35292664	35267144	30372918	31496246	31487768	32645942	32763650	35808504	11490711	10505941	12369254	12352613	11030923	11996709	13292095	12492457	19661798	20798704	20227580	33293354	29477136	32896372	35851168	36252752	31920724
2650	pregnenediol sulfate (C21H34O5S)*	Lipid	Pregnenolone Steroids	32619	LC/MS Neg	100002067	5000	397.205	1247-64-9				8105353	4947657	3086141	9907200	11466776	4995335	4514421	3.51692e+06	3336982	3270670	2983051	3919266	7665533	7020568	6464662	6701294	7404975	6602852	7289878	7.59345e+06	4161660	3619595	4053653	3882459	3656457	3786275	4.04419e+06	3803229	2901496	2899252	2.97201e+06	7212015	6189612	6856501	6394722	6756282	5822302
2633	pregnenolone sulfate	Lipid	Pregnenolone Steroids	38170	LC/MS Neg	100002129	5100	395.19	1247-64-9	105074		HMDB00774	2406812	1411047	975664	3220803	2692357	1151293	772337	1.0484e+06	784717	688574	662100	893558	1973088	2338770	1967180	1787487	1797135	1853809	1589856	1220673	1.00789e+06	763564	811160	878878	763166	660174	702583	657676	805232	674378	544174	2.00776e+06	1603667	1828797	1514301	1326839	953086
379	proline	Amino Acid	Urea cycle; Arginine and Proline Metabolism	1898	LC/MS Pos Early	480	1603	116.071	147-85-3	145742	C00148	HMDB00162	1755223680	1785616640	1480601856	2218319616	1422590336	1618822656	1625716224	1947359744	1156198784	1357275520	1192490624	803314048	1398060544	1498418304	1196624896	1148901632	1168744064	1172892160	1022208896	958848000	1404794112	1755762176	1699280256	1534489088	1404799232	1195870592	1147419264	1139336704	1992338432	1754750336	1205398400	1759316352	1867684608	1829157504	1653881984	1440370944	1262802816
747	prolylglycine	Peptide	Dipeptide	40703	LC/MS Pos Early	100003674	2136	173.092	2578-57-6	6426709		HMDB11178	1585010	868036	1614476	2951662	1372601	1726684	2005244	1330585	700661	762845	753197	615016	1094478	1354807	1069055	830716	1210461	769459	331059	369327	512045	1044209	1765044	1393552	1452519	642180	476323	397725	2013002	1088301	574206	1438619	1177476	1168869	939248	656796	440395
395	pro-hydroxy-pro	Amino Acid	Urea cycle; Arginine and Proline Metabolism	35127	LC/MS Pos Early	100001167	2128	229.118	18684-24-7	11673055		HMDB06695	4272718	9192932	3229016	19323930	5424290	5647797	13256929	4.13371e+06	3362699	2914350	2453372	3387237	2746699	3118697	2346430	2115857	2278963	2964499	2870252	3238750	5625960	4616617	4109717	3.84874e+06	3575909	2835750	2862486	2996168	5491685	3271333	2847172	4749818	3.81989e+06	3341964	3487319	3.86484e+06	3463306
1427	propionylcarnitine (C3)	Lipid	Fatty Acid Metabolism (also BCAA Metabolism)	32452	LC/MS Pos Early	100001162	2590	218.139	17298-37-2	107738	C03017	HMDB00824	22608988	8678474	16242703	14729043	15678525	17534692	19557856	12538538	6403186	10143970	9163995	6480114	17027348	24844612	19442956	25508880	22196552	24755732	25475188	15453858	8258714	12388256	16409750	14882173	14907226	12434328	11615005	10157070	22609672	25174024	19423036	12382832	15255252	15538887	13624034	12691047	11489069
1428	propionylglycine	Lipid	Fatty Acid Metabolism (also BCAA Metabolism)	31932	LC/MS Neg	100001150	960	130.051	21709-90-0	98681		HMDB00783	271373	769532	588242	479954	704233	393011	493417	863279	528824	671703	1293514	574292	317822	604195	681292	446610	524867	291347	348376	183769	618325	1104452	1.94467e+06	2118774	1376573	1.04591e+06	902967	659198	1097889	2240775	985620	434425	1162048	1096933	941296	647396	397037
3509	pseudouridine	Nucleotide	Pyrimidine Metabolism, Uracil containing	33442	LC/MS Neg	821	1100	243.062	1445-07-4	15047	C02067	HMDB00767	4159717	5461553	5741835	4701889	4856267	4.78411e+06	4535120	4550006	5.51045e+06	5836490	5916879	5523708	4473375	4066525	3748079	3782696	3821381	3945911	3.80104e+06	3883723	5277749	4872028	5339422	4729426	4761129	4464290	4749050	4847411	5545764	4975435	5201771	4930232	4285754	4658936	4628455	4759567	4162770
3714	pyridoxal	Cofactors and Vitamins	Vitamin B6 Metabolism	1651	LC/MS Pos Early	491	2343	168.066	65-22-5	1050	C00250	HMDB01545	667021	637871	678481	733736	572236	702640	659278	602562	646664	654997	626433	611351	631941	665593	575418	600655	598914	540997	592326	567489	582348	586872	611952	540266	642600	582550	643240	606378	633738	589803	615924	619760	625264	588907	603737	633475	563777
3715	pyridoxate	Cofactors and Vitamins	Vitamin B6 Metabolism	31555	LC/MS Neg	100001121	2185	182.046	82-82-6	6723	C00847	HMDB00017	2477432	2529876	2578299	2964950	1702673	2540527	1997889	2713786	4193372	4256158	3098180	2845768	2946533	2333919	1710971	1524004	1378780	1558345	1438095	1523636	2534219	2238306	2287785	1705526	1327663	1564705	1557835	1614610	3437297	2562653	2224298	2480170	1898177	1925116	1649535	1613906	1429249
51	pyroglutamine*	Amino Acid	Glutamate Metabolism	46225	LC/MS Pos Early	100001540	1900	129.066	2353-44-8	134508			69506400	227228272	150379872	84440752	116662576	311351488	84788520	69800088	214111888	268624576	216737776	174404992	67090840	83511208	57313800	59613172	60242464	64616240	53272956	62686664	212470752	242470704	275191872	216869680	199575680	199685664	205385296	194274976	175992496	170866944	138812320	79197376	80757800	80542248	80102480	68691256	63255996
4229	pyrraline	Xenobiotics	Food Component/Plant	48428	LC/MS Neg	100001767	2304	253.119	74509-14-1	122228		HMDB33143	73700	156743	284862	201006	65034	55234	137790	257246	132840	149380	154833	133814	89452	74424	69321	78535	105234	111131	88767	74495	94651	77108	90415	70422	67831	46426	53707	54175	88696	50588	41798	105340	133085	110445	97227	106550	73479
964	pyruvate	Carbohydrate	Glycolysis, Gluconeogenesis, and Pyruvate Metabolism	48990	LC/MS Polar	823	1083	87.0088	127-17-3	1060	C00022	HMDB00243	28141466	24766080	18404226	26377844	25579600	29295572	32188166	27537462	27860056	31235812	29749684	22962282	37056264	30319996	29072686	26788474	26328480	26242502	26684530	21233394	38018524	23552156	23322234	29093272	21157030	20178518	22893358	19754352	29381640	23828850	19887836	37026692	27036482	22980452	23399260	21304998	19157598
4151	quinate	Xenobiotics	Food Component/Plant	18335	LC/MS Polar	100000442	2432.9	191.056	77-95-2	6508	C00296	HMDB03072	654709	32433046	19031200	19031200	13269546	5.91404e+06	10654144	94399488	252935936	251271440	233239456	252245584	673061	613814	479265	462968	353726	341518		223441	30921258	34832500	53401112	49386328	42892124	38701016	36497632	35019900	7.70824e+06	6.54849e+06	4244184	24919194	25830860	32947580	27852536	25156598	23865754
3580	quinolinate	Cofactors and Vitamins	Nicotinate and Nicotinamide Metabolism	1899	LC/MS Pos Early	182	845	168.029	89-00-9	1066	C03722	HMDB00232	190364	154641	202859	192597	178535	214529	250175	118214	549163	630296	554315	620107	123942	146379	80553	116861	74984		86806	129439	148747	124611	165436	145207	141004	132864	167679	129080	185950	97035	98029	182795	128039	180376	164135	127493	78634
3702	retinal	Cofactors and Vitamins	Vitamin A Metabolism	40807	LC/MS Pos Late	100004088	1666	285.221		638015	C00376	HMDB01358	128624	71179	126272	50071	76019	53909	70881	49450	86832	165965	91948	75574	111331	72687	61433	170802	107773	134132	152214	92982	44164	76013	55889	76619	53497	98796	66693	65121	93092	92066	94033	45883	31705.9	32283.6	64724	71998	82352
3695	retinol (Vitamin A)	Cofactors and Vitamins	Vitamin A Metabolism	1806	LC/MS Pos Late	498	1636	269.226	68-26-8	445354	C00473	HMDB00305	11442900	7877461	15570738	9426650	9619092	9304451	8627215	8185124	10882828	12319113	11096210	11711190	10790862	9525177	8404259	7587827	8774067	9172527	8155038	9895840	8.04223e+06	7440322	8123884	8846193	8574610	8445442	9004376	9029502	16864668	16412728	15598877	10484524	8395410	9072541	9728061	10014126	9535710
983	ribitol	Carbohydrate	Pentose Metabolism	15772	LC/MS Polar	100000406	1789.6	151.061	488-81-3	6912	C00474	HMDB00508	340806	251157	310308	466853	336276	372144	274237	278831	376991	319932	360180	347893	481059	395577	280755	367157	283253	286944	377556	286539	301607	433049	435096	359265	386759	363054	314231	253217	380965	293875	245178	550905	468379	511115	426707	383655	452549
984	ribonate	Carbohydrate	Pentose Metabolism	27731	LC/MS Polar	100001007	2425	165.04	5336-08-03	5460677	C01685	HMDB00867	9506682		13737204	8448307	7.59578e+06	8.20508e+06		7622557	9945420	9457026	10242630	11929574	2.56073e+06	7850725	7734329	8760124	7624018	7.19921e+06	6621852	9250123	10530279	9688059	13488052	10318438	9986852	9577349	9792556	9139578	8.30183e+06	10832829	7.85471e+06		16830344	10265718	8856712	7.40364e+06	8.18963e+06
1009	ribulonate/xylulonate*	Carbohydrate	Pentose Metabolism	61858	LC/MS Polar	100019968	2350	165.04					22137366	21330150	34168748	25953578	17690294	36601024	24958368	45958296	16514188	17550854	20580724	19749792	31756342	25513168	24869272	33321328	27461956	22216494	23207860	19990104	31642628	33227870	42767508	24253488	21913788	17749290	18631570	15325235	31031734	32214952	34975504	21605488	18008512	15381357	16397521	17699130	13606403
59	S-1-pyrroline-5-carboxylate	Amino Acid	Glutamate Metabolism	42370	LC/MS Pos Early	35	1528	114.055	2906-39-0	1196	C04322	HMDB01301	1171023	1928506	2301127	1451970	1.03617e+06	2262243	735805	1567901	896223	1408045	1115019	1767764	1120591	1319505	910335	928206	722639	355883		798026	623907	1227417	1183081	573214	621438	823573			1392085	1793729	1315598	831279	1426680	1374377	952557	718550	536877
4708	salicylate	Xenobiotics	Drug - Topical Agents	1515	LC/MS Polar	501	802	137.024	69-72-7	338	C00805	HMDB01895	1.94887e+06	1.79518e+06	2.71265e+06	10643186	1.2453e+06	1417696	974809	3.59684e+06	5.51368e+06	5662979	5.70265e+06	3.68012e+06	3.49309e+06	2616801	2540517	2.64163e+06	2.45998e+06	2230749	2.87703e+06	2.78811e+06	4228090	3.36791e+06	3.19686e+06	2.8039e+06	2.29928e+06	2963194	2480416	2.69365e+06	3.70919e+06	4906929	3906290	5.53985e+06	4357189	4965912	3.5014e+06	3.03342e+06	2892012
4159	S-allylcysteine	Xenobiotics	Food Component/Plant	43239	LC/MS Pos Early	100004509	2690	162.058	21593-77-1	98280		HMDB34323	1291137	313873		1001985	292872	274002	551568	57988					10762331	10541857	8447151	8104427	7022077	7227959	6608957	6505500	3518755	3056251	2975792	2355930	2429913	2147547	2052402	1858313	4955189	3267379	2098226	1903372	1461912	1262774	1207062	1019587	861478
4	sarcosine	Amino Acid	Glycine, Serine and Threonine Metabolism	1516	LC/MS Pos Early	1023	1280	90.055	107-97-1	1088	C00213	HMDB00271	17316760	12903962	10842645	13177098	13778619	11930370	13803964	12958325	10680013	12150938	11732321	5281372	18572968	17999396	14942989	13029548	14439877	8539284	11535791	7680268	12685541	12793682	11678235	11919602	5960226	5687914	5824224	4969346	11931192	6847480	5499560	11970700	9890324	12964402	10450466	5198293	4623095
1350	sebacate (C10-DC)	Lipid	Fatty Acid, Dicarboxylate	32398	LC/MS Polar	100001211	2147	201.113	111-20-6	5192	C08277	HMDB00792	331517	294944	469937	316831	169945	523667	385679	515034	2.68841e+06	1.13811e+06	713438	366587			166274	204845	1.10399e+06	184778		382543	386139	308086	408198	367927	372968	409112	466498	566692	475854	457947	370474	346575		298984		378610	500364
9	serine	Amino Acid	Glycine, Serine and Threonine Metabolism	1648	LC/MS Pos Early	503	1239	106.05	56-45-1	5951	C00065	HMDB00187	118995664	95371664	99889296	101862864	114202472	81469024	82687112	142940256	113477816	936234112	661012800	268931296	112616000	815488896	452451200	382250016	355766208	316515296	258747792	226844544	87763936	493532224	647909504	551987968	420360352	320896160	306018272	276773056	109931536	542773760	286629344	84935584	621596544	515549088	374047168	292139776	237339648
233	serotonin	Amino Acid	Tryptophan Metabolism	2342	LC/MS Pos Early	504	2550	177.102	153-98-0	5202	C00780	HMDB00259		533950		28983	169011	115121	127827	78668	332305	258966	369045	251442	192664	84459	63739		27155	66907		65200	50705	88002	76184			71523						146951	31616	108548	65751		91702
350	S-methylcysteine	Amino Acid	Methionine, Cysteine, SAM and Taurine Metabolism	39592	LC/MS Neg	100002749	880	134.028	1187-84-4	24417		HMDB02108	786501	819039	1138816	511236	1190565	991054	1062902	555430	639507	750324	771865	728583	1.4792e+06	1231116	1177185	1260016	1432213	1487960	1287110	1201153	1059849	1054586	1216426	1288602	1180609	1127800	1184111	1180748	1085398	1153308	1137479	615418	617420	787981	721639	709985	667052
351	S-methylcysteine sulfoxide	Amino Acid	Methionine, Cysteine, SAM and Taurine Metabolism	43378	LC/MS Pos Early	100002927	900	152.038	6853-87-8	82142		HMDB29432	5.31355e+06	2463607	5792554	1649941	6528473	4889959	4757908	3730368	2945363	3302229	3282652	3026808	5018264	5152458	4218171	4651323	4688858	4988342	3978571	4509575	4919943	5.04149e+06	5.03798e+06	4828065	5091962	4519434	5105717	4808541	7.06059e+06	6516461	5470731	2467255	2429885	2416486	2452512	2397091	2171653
332	S-methylmethionine	Amino Acid	Methionine, Cysteine, SAM and Taurine Metabolism	38127	LC/MS Pos Early	100002183	2555	164.074	3493-12-07	458	C05319	HMDB38670		388786	238591	147152	499770	890978	256891	261350	707170	586375	400939	238701	1234233	1085937	725169	706219	706698		594839	538498	490412			221082	215129	168798	154397	135645	371765	239241	127790		51938
4168	solanidine	Xenobiotics	Food Component/Plant	39788	LC/MS Pos Late	100002773	1010	398.342	80-78-4	65727	C06543	HMDB03236			121069	209585		20404	359208	59461																					198498	164578	152655	225227	197472	174212	186196	180500	142390
2439	sphingadienine	Lipid	Sphingolipid Synthesis	57426	LC/MS Pos Late	100015643	1350	298.274	25696-03-1	6449795			99886	196022	82284	54624	109467	82533	80617	77282	103364	117143	88778	61763	160856	84410	63941	101969	62487	119204	77039	87503	85426		50856	73307	48688	64567	73440	58740	89420	63476		166943	91408	84177	127015	134333	97801
2437	sphinganine	Lipid	Sphingolipid Synthesis	17769	LC/MS Pos Late	313	1413	302.305	3102-56-5	3126	C00836	HMDB00269	117082	166986	43795	74321	92629	113789	111185	67026	112206	126757	178311	87548	134939	151408	118874	187011	156848	175148	176503	100422	91090	111460	123806	157816	144954	120479	115496	103712	67259	81212	61190	145721	124380	134177	184154	176395	135944
2438	sphinganine-1-phosphate	Lipid	Sphingolipid Synthesis	52605	LC/MS Pos Late	100001876	1431	382.272	19794-97-9	520		HMDB01383	88196	70761	94444	69667	99412	69661	63089	78162	166684	232734	226379		117474	169655	111939	144917	83194	90185	113737	70015	132154	145479	126325	146362	162891	188696	200834	126767	132977	187939	86756	205682	139672	128843	186094	195115	172682
2536	sphingomyelin (d17:1/14:0, d16:1/15:0)*	Lipid	Sphingomyelins	62152	LC/MS Pos Late	100020276	1950	661.528					1267088	846914	1410530	1027026	935944	1.04202e+06	1178510	1941079	5386353	5.8299e+06	5582517	4902782	1132781	1196553	974465	1095379	867478	943599	917657	1056911	892105	939426	947286	882996	1032772	1104798	1254586	1228496	1956518	1.7296e+06	1775479	1.57251e+06	1290347	1215974	1550163	1431301	1284181
2539	sphingomyelin (d17:1/16:0, d18:1/15:0, d16:1/17:0)*	Lipid	Sphingomyelins	52433	LC/MS Pos Late	100006314	2082	689.559	121999-58-4				39599156	30948434	51924624	40364856	41398416	49401132	41656268	69432080	91340584	107217624	91663752	92993952	38461984	39739916	35820168	34615232	32362250	32833332	32399404	36506628	32536548	30461532	31923622	32408330	32768212	34616096	36172244	35075640	55472440	56693924	47892040	44186516	40842768	37980908	45872004	44031796	40518092
2540	sphingomyelin (d17:2/16:0, d18:2/15:0)*	Lipid	Sphingomyelins	57483	LC/MS Pos Late	100015793	1837	687.544					992433	504908	935071	1092360	789968	862394	884344	1340983	1867782	2089365	1901469	1579879	948926	926174	789938	851763	675663	927639	778301	896927	509935	562983	612091	543578	592652	701708	743544	747338	1361701	1230036	1182853	1384692	1142401	1047680	1407167	1433451	1215728
2526	sphingomyelin (d18:0/18:0, d19:0/17:0)*	Lipid	Dihydrosphingomyelins	57473	LC/MS Pos Late	100009027	2362	733.622				HMDB12087	12806920	8181272	21367282	19023728	15939921	15557695	28799408	9877979	19814238	20074920	17788214	19790576	12359004	11509914	10394834	11113816	10846160	11496112	10778623	13120658	9734180	9148339	10011742	9676328	10869012	10996426	12931181	12388600	24638988	24789072	24257842	16385046	14594400	13435471	16032896	15812533	18120852
2527	sphingomyelin (d18:0/20:0, d16:0/22:0)*	Lipid	Dihydrosphingomyelins	57476	LC/MS Pos Late	100015786	2600	761.653					4359035	3312197	7945719	6723113	4234212	9659013	11029786	5260663	12416024	11525084	13965548	12402782	4553996	3571552	3016069	4029787	3513618	4099501	3515647	4936460	3.75668e+06	3480723	3.92574e+06	3489229	4291401	4051857	5054282	4612662	8299173	6.94769e+06	8659049	6.93975e+06	5115705	4728465	6317157	7681431	6348296
2537	sphingomyelin (d18:1/14:0, d16:1/16:0)*	Lipid	Sphingomyelins	42463	LC/MS Pos Late	100004328	1998	675.544		11433862		HMDB12097	58018512	58885768	70489552	62384176	56249564	75524920	65106524	120263096	177746320	164937616	173607136	157455872	55220528	50076960	46376056	52324088	47210920	51582884	50528660	54190472	58347572	62725408	63803512	51618456	64486728	62719580	71891688	66408300	72980152	70302808	73342584	77795656	66412496	63914724	71315584	69282760	71033400
2542	sphingomyelin (d18:1/17:0, d17:1/18:0, d19:1/16:0)	Lipid	Sphingomyelins	52615	LC/MS Pos Late	100008920	2312	717.591	121999-64-2				26286236	18346082	33584464	18855298	22635016	25142260	21227328	26999330	35494168	36603692	34052784	37384212	21973996	22634888	18311732	20936196	18281600	19252708	19598126	20776806	16008028	16766152	18855632	16219369	16855422	16764066	16951370	19065644	30363992	29323892	31322188	22631980	19186360	19293484	21428928	22524360	19709440
2543	sphingomyelin (d18:1/18:1, d18:2/18:0)	Lipid	Sphingomyelins	37529	LC/MS Pos Late	100002106	2167	729.591	108392-10-5	6443882		HMDB12101	52310872	29505630	41991564	43676144	48337456	32370166	38447332	33380780	34182136	33940024	32404508	30879916	40477624	41269684	38427800	42640380	38881192	41855768	37365720	42262400	28379612	27637256	28835006	30279380	31483942	32121868	34575580	32754402	39914304	40972584	39149048	54022792	44458680	43048880	49618108	55282644	51197452
2544	sphingomyelin (d18:1/19:0, d19:1/18:0)*	Lipid	Sphingomyelins	57475	LC/MS Pos Late	100015787	2330	745.622					20945426	11416926	24526170	19266536	18644244	17405204	17829320	24406760	38169100	37451064	34105492	36724776	16880828	17623020	15055757	15568748	14326068	14552665	15579407	17076712	10959518	9970512	10928334	11593730	12278757	12573335	13801876	13991976	27787156	27782800	24801604	20992764	18430240	18305176	20418284	20774348	20156344
2545	sphingomyelin (d18:1/20:0, d16:1/22:0)*	Lipid	Sphingomyelins	48490	LC/MS Pos Late	100006290	2685	759.638				HMDB12102	141430592	115669760	167754064	174710448	149341168	171513216	151346624	200000352	230228336	241861136	237034192	245214048	127480200	128347848	118862576	128980968	115839904	114265960	112401544	132223912	107816624	105277776	113072960	109409640	118902024	116051840	120570232	117897352	160768000	163003184	145815872	154024080	144486384	147619232	161007040	159113056	140414112
2546	sphingomyelin (d18:1/20:1, d18:2/20:0)*	Lipid	Sphingomyelins	48491	LC/MS Pos Late	100006292	2383	757.622	222403-67-0				28747780	18526436	24933456	30886548	25300058	21484428	19651170	25954124	22259796	23772852	22976836	21003164	25377490	25911368	22471048	25417528	21299904	23807868	21765596	26677680	17212528	16311515	18926280	16795640	18907568	18800078	21097308	19450340	22307324	21421380	21753268	27036852	23460282	23446858	25116272	27660864	24435264
2547	sphingomyelin (d18:1/20:2, d18:2/20:1, d16:1/22:2)*	Lipid	Sphingomyelins	57481	LC/MS Pos Late	100006293	2039	755.606					1.01717e+06	806234	874175	1288032	1220708	966943	856496	1173724	1576326	1692592	1397703	1559199	713163	884915	997463	888918	715935	859041	623442	885208	672448	811038	623315	870474	766862	975274	922822	898902	966955	866775	1004318	1135959	828480	887689	1179527	1194231	1146568
2548	sphingomyelin (d18:1/21:0, d17:1/22:0, d16:1/23:0)*	Lipid	Sphingomyelins	52495	LC/MS Pos Late	100009025	2793	773.653					76254072	50392396	83963704	78245720	55490088	97435848	63852944	127041792	182493264	179197632	216266816	175475824	65009648	53704972	44770496	57183040	51563664	59877136	53313540	69858728	47928472	44905764	46649568	45138952	53253400	46888808	61434264	56139656	90803512	80971616	91590040	104670496	71897296	66035104	89523272	102097184	77473728
2550	sphingomyelin (d18:1/22:1, d18:2/22:0, d16:1/24:1)*	Lipid	Sphingomyelins	48493	LC/MS Pos Late	100006295	2666	785.653				HMDB12104	214451488	184847408	214721408	255421152	217196032	223618368	197726592	260961008	281198400	295401728	299075328	296596672	194383344	185230608	180245744	188262016	170705552	173750736	169690208	197118064	172498288	172923888	177991936	169197824	193506304	189258448	198826384	185684800	223323616	212788448	195583680	246941904	221580672	224602240	250726960	256402704	223368224
2551	sphingomyelin (d18:1/22:2, d18:2/22:1, d16:1/24:2)*	Lipid	Sphingomyelins	57477	LC/MS Pos Late	100006296	2209	783.637					8689078	8594570	9345368	9400850	7689945	8996754	7458871	11073551	14886400	15038814	14561224	14358642	7.58012e+06	7702890	6367078	6687339	6178672	6563352	6499349	7725161	7553634	7490342	8463923	7337388	8382630	8433016	9053242	8800379	8380991	8689779	8187527	8850567	6829292	7117583	7837025	8407676	7767464
2553	sphingomyelin (d18:1/24:1, d18:2/24:0)*	Lipid	Sphingomyelins	47153	LC/MS Pos Late	100005986	3033	813.684	94359-13-4			HMDB12107	727116672	577430016	731284416	705004096	608208704	559251264	598213952	607047360	702266944	716814784	718169920	678286272	716548800	680073536	582726400	670819904	573516416	605353280	566185344	720854528	590440512	607246336	638568640	625718592	606971968	630704000	698779968	660124992	807493440	772875328	714851968	729373952	602945088	625913856	719119808	726105024	627934784
2555	sphingomyelin (d18:1/25:0, d19:0/24:1, d20:1/23:0, d19:1/24:0)*	Lipid	Sphingomyelins	57478	LC/MS Pos Late	100015792	3500	829.716					5358484	3.70215e+06	8.29568e+06	5177885	5043346	6375842	7729900	7.53469e+06	20096070	20190302	18216808	20725340	4657715	5206896	3850337	4791127	3942472	4374047	4087362	5051397	4196753	3723255	4372489	4412195	4652397	4734323	4954856	4645785	9749482	9656858	9271997	6532156	5633909	5154748	6088674	6131875	5313089
2538	sphingomyelin (d18:2/14:0, d18:1/14:1)*	Lipid	Sphingomyelins	47154	LC/MS Pos Late	100005985	1860	673.528					4447294	2820344	3.52458e+06	5085709	4127927	3215536	4261219	4660677	8272369	8562284	7400948	6762271	4311619	4516713	3628106	3484318	3358320	3665870	3671297	4334644	3.02468e+06	3414994	3653782	2924403	3262941	3823410	4553400	3899003	5167108	4941327	4315845	8.00353e+06	6540773	5811241	7.17438e+06	7667832	7304506
2541	sphingomyelin (d18:2/16:0, d18:1/16:1)*	Lipid	Sphingomyelins	42459	LC/MS Pos Late	100004329	2002	701.559					121308496	89210192	113143288	130927192	112959776	117403712	102727768	132146080	100983872	94253480	106181816	97413328	111249200	106429544	97734480	106799384	97663840	103951160	102924240	112576640	85690792	91200824	95336464	73938616	95601936	92538168	105257104	98909856	109656808	105076072	107894840	143559744	118104632	121563376	128854584	128944384	133329048
2533	sphingomyelin (d18:2/18:1)*	Lipid	Sphingomyelins	57474	LC/MS Pos Late	100015788	1904	727.575					5.63155e+06	4231543	6.75082e+06	8181078	5685814	6192298	5119394	6445766	5239176	5282871	5507845	5350135	5893836	6.08758e+06	5531005	5592212	5039533	5572052	5418871	6129119	4037326	4180165	4458170	4.01607e+06	4463035	4772740	5144350	4813508	6.83907e+06	6345279	6.37751e+06	6.96139e+06	5795534	5949620	6797460	6.89658e+06	6961117
2549	sphingomyelin (d18:2/21:0, d16:2/23:0)*	Lipid	Sphingomyelins	57480	LC/MS Pos Late	100015790	2330	771.637					10772029	6287299	10310337	12986305	10068171	8782795	8382366	13212817	17901450	17891620	16219907	17507708	8890792	9099840	7619626	8029724	6954095	7915522	7994737	8671180	6014807	5258631	5908038	6083179	6589543	6822644	7336868	7096577	11779716	11897628	10327800	15658339	12901204	12786724	14887806	14182682	13945329
2552	sphingomyelin (d18:2/23:0, d18:1/23:1, d17:1/24:1)*	Lipid	Sphingomyelins	52435	LC/MS Pos Late	100008956	2845	799.669					223284000	132302400	195870880	160544224	127411336	162773072	123445424	188823424	272924864	255366768	306200224	250727696	175698688	151859424	119777424	163054208	144075360	164984128	150661952	191736864	120739000	119599848	127977112	114475456	139498112	126695584	161759504	148474112	207943744	202204240	214457184	218993088	146995792	131827768	181415680	217347712	164265712
2534	sphingomyelin (d18:2/23:1)*	Lipid	Sphingomyelins	57482	LC/MS Pos Late	100015791	2315	797.653					13148244	9647071	14474556	11059126	10862224	10297201	10238436	14173748	20246128	18268276	17420418	18659446	10149685	10714529	8542192	8889183	7905383	8490664	8455165	9844792	9429842	8529594	9309669	8692775	10927008	10786105	11749160	11273669	15844295	15804750	13787155	14501940	12377308	12153222	14456449	14161410	12993120
2554	sphingomyelin (d18:2/24:1, d18:1/24:2)*	Lipid	Sphingomyelins	52437	LC/MS Pos Late	100008957	2635	811.669					323705056	268518560	291943680	258188000	273516672	222128112	226300992	237104144	229544736	238145568	243242464	223580160	283878080	289809376	261255984	282116000	241993488	259823552	248000352	278781184	242204672	249660352	252728848	246245792	278264800	271715648	281647360	261903712	320024544	298746304	280328320	276342656	239741008	235786736	265920368	271923008	242753808
2535	sphingomyelin (d18:2/24:2)*	Lipid	Sphingomyelins	57479	LC/MS Pos Late	100015789	2215	809.653					14041418	14179531	15290265	14424153	15466734	14221872	12297009	15932462	11804131	12139938	11242264	10685437	12275360	12915570	10897510	11775553	10220731	10817693	10709598	13266519	11648971	12069603	13067290	12271401	13527037	13897995	14068410	14075584	14252526	14843190	12396324	13850708	11401096	11995913	12981295	13046385	12347305
2556	sphingosine	Lipid	Sphingosines	17747	LC/MS Pos Late	297	1393	300.29	123-78-4	5353955	C00319	HMDB00252	307305	558297	246559	224453	416688	304274	345465	239493	765589	626100	564270	342716	655877	414783	311246	450690	327596	479586	534616	419158	476302	378762	343125	433532	401275	453769	583061	376522	334310	347182	268703	744246	465837	423508	636926	544016	538341
2558	sphingosine 1-phosphate	Lipid	Sphingosines	34445	LC/MS Pos Late	100000626	1375	380.256	26993-30-6	5283560	C06124	HMDB00277	740419	736441	584377	567100	753267	597187	705100	759576	1501858	1299864	1238482	663772	1357478	926627	877281	1140613	747629	869220	1051804	908582	1253547	1099776	924402	985171	1187641	1245722	1485591	1085405	1234134	1.03194e+06	761943	1193018	835545	716941	1.04847e+06	1000559	861092
4176	stachydrine	Xenobiotics	Food Component/Plant	34384	LC/MS Pos Early	100001296	1440	144.102	4136-37-2	115244	C10172	HMDB04827	683039040	876524032	594338304	1187498112	622327232	758204736	1234868864	303195104	78089704	79275152	76630856	68838216	926088896	790386112	554860736	496912448	444156416	436713184	360867424	312509632	857362944	746847424	646397568	544852480	491790688	396164288	389021664	341627360	583134336	643699648	395267072	151942160	134550800	147661104	137059200	134007824	125259952
1206	stearate (18:0)	Lipid	Long Chain Fatty Acid	1358	LC/MS Neg	439	5872	283.264	57-11-4	5281	C01530	HMDB00827	1463319168	1313906048	1308033024	1057061760	1290897024	1249864320	1292631424	1334352512	1899666432	1180640000	1285338496	1450469120	1049782784	1247285120	1133584000	1141783040	1190967552	1420372224	1716842240	1796552704	1403686016	1215697024	1350346496	1298913152	1421015424	1590438400	1946294016	1986714880	1255442048	1404018944	1546843520	1498691584	1248910592	1140499328	1226237952	1652070272	1540118272
1239	stearidonate (18:4n3)	Lipid	Polyunsaturated Fatty Acid (n3 and n6)	33969	LC/MS Neg	100001229	5395	275.202	111174-40-4	5312508	C16300	HMDB06547	1.99421e+06	1224271	1378755	1152752	2241147	2310724	1468223	1237039	1010791	450437	295104	415542	896075	1469860	1256771	1196861	1117094	2700944	5548981	4188771	822575	1169528	1657531	1646921	1.85884e+06	2735756	4693272	3920307	727786	1348953	1.78553e+06	2141491	1360788	1.89588e+06	2904908	4310235	4096757
1699	stearoyl ethanolamide	Lipid	Endocannabinoid	38625	LC/MS Pos Late	100002254	1787	328.321	111-57-9	27902		HMDB13078	455678	300905	385339	168638	316073	270222	292937	344298	617910	364598	298969	411295	242445	288986	241305	306909	291983	353696	467941	537920	342844	280542	307968	396039	366890	521318	535722	556946	299663	389653	441663	305459	250309	255668	366765	385704	496570
2529	stearoyl sphingomyelin (d18:1/18:0)	Lipid	Sphingomyelins	19503	LC/MS Pos Late	1538	2400	731.606	85187-10-6;85187-10-6	6453725	C00550	HMDB01348	92757936	61164288	93574784	86258240	92706456	78359080	80375336	87797952	101737080	105351696	101057400	96724336	76976768	80680032	69162624	78438680	64561284	70688136	64670612	82304240	60448524	57657160	67408728	61310196	63549712	65977820	69977312	67039312	90521240	86774760	87669896	85194120	71752008	75315976	84559416	86005552	82106496
2405	stearoyl-arachidonoyl-glycerol (18:0/20:4) [1]*	Lipid	Diacylglycerol	57450	LC/MS Pos Late	100010949	3404	662.572					276715	198661	225901	204962	229689	260058	221001	363794	385913	415073	319025	206955	332587	325910	245554	359361	373050	425923	318050	394831	226955	168795		147759	226777	208331	268896	228136	287251	377205	387355	264784	186671	278672	306887	379791	440642
2406	stearoyl-arachidonoyl-glycerol (18:0/20:4) [2]*	Lipid	Diacylglycerol	57449	LC/MS Pos Late	100010950	3522	662.572					89159		136540		84982	100098	117367		185811	153393	121384	67003	127624	144185	55581		122814	144157	145978	158289						64998			183514	138324	154840	98047			82737	85171	60389
1477	stearoylcarnitine (C18)	Lipid	Fatty Acid Metabolism(Acyl Carnitine)	34409	LC/MS Pos Late	100001391	1485	428.373	18822-91-8	6426855		HMDB00848	2621690	1349753	1770136	565933	1715411	1562287	1682722	2104841	1965547	2279832	1905247	1660508	2239926	2040261	1733067	2504144	1796293	1937349	2174412	2131270	2306046	1998565	2082409	2034253	1875941	2163270	1841403	2375655	2541559	2253171	2005049	1136500	1086551	1061027	1038474	1247642	1396483
1151	succinate	Energy	TCA Cycle	1437	LC/MS Neg	252	603	117.019	110-15-6	1110	C00042	HMDB00254	6039638	6830541	8045881	5888840	6836493	12428297	8630905	7329884	7335665	8527772	7264833	10366536	8207005	6128768	6031625	6383883	7178946	10095423	11377963	8152443	6270023	6441297	7037740	7157574	9411170	9828196	10327121	10388087	7910652	10926086	11928792	7886089	6462887	7846472	7113419	10209465	9391647
4891	succinimide	Xenobiotics	Chemical	41888	LC/MS Polar	100003696	2155	116.035	123-56-8	11439	C07273		1.99954e+06	618673	797117	393743	528184	1.35978e+06	876448	897292	1.1455e+06	1.57758e+06	1.14586e+06	714851	988684	901282	821274	847246	1.07791e+06	943338	850594	728784	799880	817766	806823	788018	834246	1.31986e+06	911236	895516	827760	1243739	822364	525930	296138	310372	443033	519109	537737
1150	succinylcarnitine (C4-DC)	Energy	TCA Cycle	37058	LC/MS Pos Early	100001948	2291	262.129	256928-74-2	71464481		HMDB61717		354722	376701	277084	328977	436565	481351	252794	226303	303326	304960	176947	244930	264314	197460	653108	184989		539192		383812			291981	312134	414770	212890	248979	324063	217106	155296		168460	156982		188000
3881	sucralose	Xenobiotics	Food Component/Plant	36649	LC/MS Neg	100001789	3140	395.007	56038-13-2	71485	C12285	HMDB31554									49364	68287	89100	91683
1040	sucrose	Carbohydrate	Disaccharides and Oligosaccharides	1519	LC/MS Neg	935	865	341.109	57-50-1	5988	C00089	HMDB00258	87874	124354	120666	161431	157375	80894	344998	224817	94683	86256	78805	69598		43135	68319	31246					305424	178509	159656	118862	89053	66037	56908	43350	308490	186627	85225	235353	580367	136289	88648	73452	52189
4134	sulfate of piperine metabolite C16H19NO3 (2)*	Xenobiotics	Food Component/Plant	62295	LC/MS Neg	100020496	4112	352.086					437909	2.98811e+06	487012	4562374	1305742	1698204	7124884	3046702					1732508	1674480	1432244	1503093	1545737	1.67831e+06	1212179	1326665	2782544	2595540	2626068	2723624	2372723	2209652	2100867	2236891	1625031	1597457	1352165	2433321	2311575	2370790	2626427	2349956	1672277
4135	sulfate of piperine metabolite C16H19NO3 (3)*	Xenobiotics	Food Component/Plant	62296	LC/MS Neg	100020497	4200	352.086					299146	1.54456e+06	338359	2273811	670237	899579	3641045	1533307		26643			1087506	808316	657027	732384	834005	938718	975425	721126	1352654	1199194	1130860	1227721	1296267	1321322	1142744	1064178	868862	896092	765026	1125856	1055524	1250806	1096033	1134448	839295
4140	sulfate of piperine metabolite C18H21NO3 (1)*	Xenobiotics	Food Component/Plant	62297	LC/MS Neg	100020502	4481	378.102					124460	405437	98995	662546	574569	263883	901334	522068					385488	312323	255190	232335	250224	284073	316427	358785	514103	395437	405388	455293	463036	507529	494397	458408	147140	157078	111781	603267	416354	433552	513221	549433	487205
4142	sulfate of piperine metabolite C18H21NO3 (3)*	Xenobiotics	Food Component/Plant	62299	LC/MS Neg	100020504	4630	378.102					101422	264510	70224	602179	544479	175754	873065	475705	41772				180078	269335	214164	134340	110471	107001	206483	219527	357845	282214	252809	290082	381638	490762	376506	348708	191696	184940	101769	382486	452378	353784	441833	414247	470730
4784	sulfate*	Xenobiotics	Chemical	46960	LC/MS Neg	100002528	616	96.9601	14808-79-8	1118	C00059	HMDB01448	33757760	41065372	37327328	46174932	29002908	41263212	38916296	39658328	37399196	47433576	57387152	65045068	38716864	60723636	71115104	78642200	96372360	91118976	52556752	60076284	31254038	52262200	81515920	91652328	83386264	72214432	66890996	58015688	39802852	59976220	74463392	40148216	56788124	85263504	83035576	74625120	58814596
4249	syringol sulfate	Xenobiotics	Food Component/Plant	48454	LC/MS Neg	100006256	2395	233.013	52904-67-3				1167020	1085263	1239867	1143943	1058249	864119	1231007	444711					961978	386281	216413	160974	114274	68530	31742	33154	641085	385272	271775	175896	98980	53999	35214		448129	105772		532769	317852	239568	137280	86656	50378
4184	tartarate	Xenobiotics	Food Component/Plant	15336	LC/MS Neg	100000295	615.3	149.009	87-69-4;6106-24-7	444305	C00898	HMDB00956	370749		418391	124271		190290	148053	324459	515590	417785	326784	575241	163688	218923	274622	338548	369836	357665	148062	485521	301903		138516		203194	250396	283874	349675	959031	432805	260433	378259	142546	266470	329962	449860	398622
4317	tartronate (hydroxymalonate)	Xenobiotics	Bacterial/Fungal	20693	LC/MS Neg	100000840	610	118.999	80-69-3	45	C02287	HMDB35227	7.24106e+06	5105188	8965131	4928722	3268906	6123464	7464138	6591318	8706306	7480778	6587378	8643806	7742836	6955501	6965692	5997760	8764015	7.86514e+06	1.02719e+06	9175609	5836320	4394056	4838862	4094671	5832510	6.9771e+06	6276940	6886669	7612282	7.06533e+06	6715811	7.44333e+06	5361403	6772901	6741218	8.24861e+06	7.09905e+06
361	taurine	Amino Acid	Methionine, Cysteine, SAM and Taurine Metabolism	2125	LC/MS Pos Early	512	660	126.022	107-35-7	1123	C00245	HMDB00251	51802268	76542744	48929332	46113876	45136736	49253476	70234768	46557076	16781112	18545860	19317524	15026224	64832020	64077364	46287052	46745064	43904728	46226776	44415568	42546956	51193780	63567168	59418340	47228852	44952272	44784500	46096980	43277388	50369516	48475508	41743148	45080384	46842176	47734624	43774696	39713092	38586592
2791	tauro-beta-muricholate	Lipid	Primary Bile Acid Metabolism	33983	LC/MS Neg	100001250	4774	514.284	25696-60-0	168408		HMDB00932						33522	99954	137036
2787	taurochenodeoxycholate	Lipid	Primary Bile Acid Metabolism	18494	LC/MS Neg	1629	5250	498.289	6009-98-9	387316	C05465	HMDB00951	571311	3438639	225485	1270844	538289	3263834	2618061	5049969	2325688	1492262	1.06575e+06	169902	1406917	1310088	1230030	524570	520847	440104	408667	1139459	2707593	2302150	1114947	904281	781926	874987	980544	1.46387e+06	182582	246318	94735	902055	655089	615796	188708	428743	162729
2784	taurocholate	Lipid	Primary Bile Acid Metabolism	18497	LC/MS Neg	1648	5150	514.284	145-42-6	6675	C05122	HMDB00036	107990	754539		98095		405414	527561	2062535	947276	502706	313917		206242	193481	179377	114757	79821	51888		200605	463551	322225	246644	112251	129507	158886	165015	204873		68992		59086		46281
2839	taurocholenate sulfate*	Lipid	Secondary Bile Acid Metabolism	32807	LC/MS Neg	100001990	4750	279.614					1340010	592298	670759	569192	193186	1146914	411061	1461803	164737	162688	129141	129951	826035	976257	927805	958289	982064	983353	1117653	1219703	466960	473452	506448	473169	509121	546015	561442	561185	663648	550899	560275	385961	414372	439569	381707	508463	578188
2805	taurodeoxycholate	Lipid	Secondary Bile Acid Metabolism	12261	LC/MS Neg	1668	5257.4	498.289	207737-97-1	2733768	C05463	HMDB00896	369425	3.52828e+06	639677	273401	76180	1358706	1257192	4241209	420576	380640	186915		720857	697077	805531	391167	304964	176987	177162	499759	1735315	1882401	979233	464772	496814	644594	626444	935423	589764	748708	287554	206127	181295	268779		145206	24315.3
2830	taurohyocholate*	Lipid	Secondary Bile Acid Metabolism	42603	LC/MS Neg	100004084	5000	514.284												81037
2814	taurolithocholate 3-sulfate	Lipid	Secondary Bile Acid Metabolism	36850	LC/MS Neg	100001658	5027	280.622	64936-83-0	440071	C03642	HMDB02580	903820	1386728	560927	376373		1196449	871622	1009988	313983	252982	211933	186795	424986	510172	446648	467782	451757	314783	245758	306106	1023456	932332	1012907	1041566	790760	500783	601621	570754	517184	499640	351126	716994	734125	691464	737867	937845	545976
2821	tauroursodeoxycholate	Lipid	Secondary Bile Acid Metabolism	39378	LC/MS Neg	100002912	5025	498.289	14605-22-2	9848818		HMDB00874							62930	146792
1355	tetradecanedioate (C14-DC)	Lipid	Fatty Acid, Dicarboxylate	35669	LC/MS Neg	100001613	4000	257.176	821-38-5	13185		HMDB00872	1138207	614356	993348	463559	489984	570851	570161	1233205	2413598	2.05288e+06	1293977	1097798	550749	536543	589053	571585	504111	534834	510856	780865	651855	551824	727729	837272	688831	728408	932810	945130	956990	937783	1007421	491632	481828	539804	525121	557663	779111
4185	theanine	Xenobiotics	Food Component/Plant	22206	LC/MS Pos Early	100000784	2180	175.108	3081-61-6	439378	C01047	HMDB34365			3.25424e+06																		1462374	1137818	1280070	741298	1050844	673131	698811	634695	32833172	21722474	9209612
3809	theobromine	Xenobiotics	Xanthine Metabolism	18392	LC/MS Pos Early	100000445	1600	181.072	83-67-0	5429	C07480	HMDB02825		56116240	15293813	8628342	18982300	2726202	14194886	12527512	21595212	22902642	26592724	24331628									27144200	22276664	22164128	18083142	24790196	19697436	23196888	21184216	16634193	13397795	12566872	65184376	50758196	45297424	48930552	52440272	40130704
3810	theophylline	Xenobiotics	Xanthine Metabolism	18394	LC/MS Neg	100000437	2356.9	179.057	58-55-9	2153	C07130	HMDB01889		10602189	9508263	6432048	559353		7957482	4521818	16565396	17711138	20492712	16755296									15578877	14715843	16899068	15941818	14887707	14044243	15455872	14448356	10801928	8950125	7.26337e+06	10055021	8100590	10383940	9210392	9580199	7740534
4923	thioproline	Xenobiotics	Chemical	53231	LC/MS Pos Early	100009232	1250	134.027	34592-47-4	93176			3363859	3356298	2504433	3.56703e+06	3.8322e+06	3727251	3487583	3212904	2594165	3108322	2903314	2257145	4050864	4359417	3576430	5276384	2430350	2597673	4836915	2829594	3265046	3378495	4059261	3628752	2864355	2174244	2651437	2911960	2916152	2443777	2151260	2856569	3831195	3.58992e+06	2728284	2417045	2363512
3624	threonate	Cofactors and Vitamins	Ascorbate and Aldarate Metabolism	27738	LC/MS Polar	100001022	2384	135.03	70753-61-6	151152	C01620	HMDB00943	217513792	179154576	255591792	257194464	152059312	238635584	234392960	213869856	263081920	252885136	223855904	252584640	307549664	287963200	248067552	176338672	255418640	264854560	73620920	318643648	223024544	212291392	216106080	221707584	202592272	206808464	215304976	231898896	276178048	287285344	261085600	263563760	246234064	253757392	238885824	231691392	264388608
16	threonine	Amino Acid	Glycine, Serine and Threonine Metabolism	1284	LC/MS Pos Early	564	1514	120.066	72-19-5	6288	C00188	HMDB00167	491621984	467093760	421283328	670457280	524646400	462680416	545245824	650882304	571230848	920271232	636784960	329999648	488587808	580166272	404948864	381378752	382332576	375715488	331780928	302815712	354435808	573650624	485693920	397124864	358410656	284692576	295594880	277727136	488613984	420203904	266142704	468389664	588819456	527799776	399657248	341704832	303536704
4188	thymol sulfate	Xenobiotics	Food Component/Plant	36095	LC/MS Neg	100001757	4410	229.054	89-83-8		C09908	HMDB01878	2189168		355446		456312	6937429	2306874	1634745	239807	233326	191656	130415	4546306	3784986	3050819	2922263	2972508	3006081	2710838	2577739	12249812	11388727	13070313	15178912	14960313	16750338	19863964	20763172	2469816	2.00066e+06	1520601	3292737	2774017	3003193	2774854	2620856	2271767
205	thyroxine	Amino Acid	Tyrosine Metabolism	2761	LC/MS Neg	1094	4808	775.679	51-48-9	5819	C01829	HMDB01918	387660	469743	508069	470835	639324	388575	266719	419099	489550	501915	436444	461288	462934	477201	371306	411867	389178	445354	411802	438421	433479	435329	479531	473094	427058	486324	492381	509414	573480	585793	513548	434994	379627	388002	460387	422221	387488
304	tiglylcarnitine (C5:1-DC)	Amino Acid	Leucine, Isoleucine and Valine Metabolism	35428	LC/MS Pos Early	100001597	2962	244.154	64191-86-2	22833596		HMDB02366	480164	243470	368046	221418	104469	484594	285091	380521		192668	153222	114119	398802	326627	378936	434292	384319	428993	393486	389327	209282	198682	200946	205704	193641	161600	253597	254167	636401	497017	549314	150273	178325	153351	171776	141639	144940
72	trans-urocanate	Amino Acid	Histidine Metabolism	607	LC/MS Pos Early	537	2285	139.05	104-98-3	736715	C00785	HMDB00301	1392851	600593	548055	1.56596e+06	607485	738603	771358	600811	1.72409e+06	3962219	3547270	2383396	1141481	1388960	1715925	2439519	1960166	3110663	3552727	1138763	1371035	997652	1602936	3178996	1601039	2078217	1672687	1515242	608720	482002	864334	1015793	1078830	963346	1217027	993894	930969
2531	tricosanoyl sphingomyelin (d18:1/23:0)*	Lipid	Sphingomyelins	52436	LC/MS Pos Late	100008955	3200	801.684				HMDB12105	164019936	104567320	175442816	181867056	133291440	172900048	154813008	208975408	261009728	278352768	245582528	256189952	142851248	141709872	112960848	139405136	117086976	131273928	120444200	138838528	104542176	103265080	117627760	109807424	115275360	117805976	133498088	126927416	197189968	185259040	171097536	207244720	158738416	157159216	191290912	194845584	164628960
3601	trigonelline (N'-methylnicotinate)	Cofactors and Vitamins	Nicotinate and Nicotinamide Metabolism	32401	LC/MS Pos Early	100001092	1388	138.055	535-83-1	5570	C01004	HMDB00875	4851773	45840532	6626922	35762504	13774289	12642444	31857188	40651464	102424568	172951184	176455296	170833296	5663234	7241113	5892786	7217490	6569311	7.53558e+06	5014479	4070642	43227784	76727520	80155392	85265440	100754400	92050872	91951048	76026824	6744867	10734549	6714399	39996696	44785628	49195320	56832916	53294080	46033384
1770	trimethylamine N-oxide	Lipid	Phospholipid Metabolism	40406	LC/MS Pos Early	100003397	2100	76.0757	1184-78-7	1145	C01104	HMDB00925	9827117	12330537	14461225	4106479	15824470	4305166	9609066	7.92496e+06	13626190	10969428	10952803	13727665	203517184	164754016	104724520	81441952	75699640	64604344	38029448	42968668	16942448	13332688	14027402	11760062	13538044	16867214	22302510	25222390	22325836	21107006	27390392	9833230	7466819	7554673	7593245	6.5007e+06	6512730
209	tryptophan	Amino Acid	Tryptophan Metabolism	54	LC/MS Pos Early	565	2986	205.097	73-22-3	6305	C00078	HMDB00929	547856640	403577248	423031200	382812704	469787968	416845376	349595968	676353792	434165856	418076256	347733248	338129920	473641344	433037888	328281280	385188160	336595008	385459936	333927104	352428096	366462656	315476864	364794528	384751648	412035744	367919584	396780896	393818592	510070176	318852800	379345024	413993216	314018336	297219296	309740256	299574784	238431824
218	tryptophan betaine	Amino Acid	Tryptophan Metabolism	37097	LC/MS Pos Early	100001743	2673	247.144	20671-76-5	442106	C09213	HMDB61115	1562745	8497679	16054596	1743261	13917222	48388688	5565744	71427560	10925062	12508445	11283094	12279113	804492	846316	699719	1400074	793199	1.03866e+06	1176971	754337	6796892	6234858	6961325	6758327	6888286	7117473	6749404	6587625	14621623	14120345	13304943	666987	543702	581223	662533	616341	558601
188	tyramine O-sulfate	Amino Acid	Tyrosine Metabolism	48408	LC/MS Neg	100006092	1565	216.034	30223-92-8	153005		HMDB06409	2235472	524540	1015951	2039979	742323	2.0194e+06	696165	566961	201706	178489	96564	95587	5005073	2619790	1.72298e+06	1307740	1242053	1003493	803848	500177	974394	783290	753071	607499	417545	340488	275585	208544	1479595	670825	263943	1306727	1073298	965883	648331	533611	385963
134	tyrosine	Amino Acid	Tyrosine Metabolism	1299	LC/MS Neg	815	1322	180.067	60-18-4	6057	C00082	HMDB00158	63131536	39082244	62931680	71151744	43381408	64142348	52887424	80625912	51875744	47073032	40307720	30182066	67292608	51144380	42444164	41732172	47058600	44995152	40808980	38905184	40362056	36539128	39267844	41497768	35699116	33574824	33537446	32195194	68204328	41959096	36320608	68111504	53197176	58146432	46711160	45270120	38659656
4231	umbelliferone sulfate	Xenobiotics	Food Component/Plant	48674	LC/MS Neg	100006282	2440	240.981	69526-88-1	129659				267067	573541	214319	131202	32977	107359	1348448	438087	391897	253047	139536	246344	149686	67925	65202	71160	179143	291176	251780	285883	169673	124044	134130	229407	211740	153128	93173	270776	516664	256238	144531	108080	137160	124928	73398	48981
3508	uracil	Nucleotide	Pyrimidine Metabolism, Uracil containing	605	LC/MS Neg	825	1086	111.02	66-22-8	1174	C00106	HMDB00300	179646	222009		94928					259837	102519			147143	221122	160264	104167	141688	109481	125326	114766		123863			90800	138602	87783	150871	151359	214985	66476	204202	178436	170651	134984	98190	157759
3424	urate	Nucleotide	Purine Metabolism, (Hypo)Xanthine/Inosine containing	1604	LC/MS Neg	1134	757.1	167.021	69-93-2;120K5305	1175	C00366	HMDB00289	202170848	225034192	251432144	271749024	227665168	226729712	277349760	195076864	140978192	149078848	125974688	143515344	187028032	199384288	178923760	148118224	151279808	146115808	139059136	158154624	182285952	170882624	181322560	177951328	154507856	169918736	164196576	162873952	264168912	233783552	201628144	210248800	206219056	205859760	216666176	196983856	193155264
370	urea	Amino Acid	Urea cycle; Arginine and Proline Metabolism	1670	LC/MS Pos Early	533	700	121.072	57-13-6	1176	C00086	HMDB00294	425635808	405150464	323666432	509518656	224159504	220799408	352395552	331639360	391471520	413182144	435252544	530084000	321806336	354263552	363481504	367493184	357247456	386186272	331943616	326285536	317465472	299987584	350406688	376210720	390853792	354248256	353626528	336642528	362282368	406989184	386297120	374489536	373870368	422532768	426773248	405247680	389736992
3507	uridine	Nucleotide	Pyrimidine Metabolism, Uracil containing	606	LC/MS Neg	535	1457.6	243.062	58-96-8	6029	C00299	HMDB00296	11435679	11692732	8601845	5369082	10939082	7617603	8600841	13320173	9821480	6695992	7651432	7403127	16233749	9408348	7822991	8613555	10640234	11035977	11801681	12732104	14669453	8556749	8906753	8126497	8254664	8733513	11615957	12841040	10283270	8483658	12320963	19357698	13164121	14659405	14558591	16628147	14352000
2816	ursodeoxycholate	Lipid	Secondary Bile Acid Metabolism	1605	LC/MS Neg	1135	5055	391.285	128-13-2	31401	C07880	HMDB00946	150297	87550	736293	2453150	1278283	43676	2177367	469795	103358	30863	67657	54475	710394	410205	343732	237800	174822	272038	475951	689063	162826	101692	50343	117112	189866	218269	149554	64439	560519	388030	123585	608783	269640	261705	285097	191551	194967
1184	valerate (5:0)	Lipid	Short Chain Fatty Acid	33443	LC/MS Neg	1136	1718	101.061	109-52-4	7991	C00803	HMDB00892	321241	418356	662870		163123	241530	497242	317156	458229	341111	295217	233381	478773	302701	358627	409213	553242	422894	114038	166311	282226	286884	1138338	478153			384037	183484	510026	477231	177058	407889	267880	649435	208142	295052	275004
316	valine	Amino Acid	Leucine, Isoleucine and Valine Metabolism	1649	LC/MS Pos Early	566	2479	118.086	72-18-4	6287	C00183	HMDB00883	2175688704	1429644928	1148139904	2081416192	1602742784	1696593792	1825818880	1966087424	1615294464	1497365248	1262632192	1130765056	1812791552	1895585920	1586619392	1545888128	1524971264	1533683968	1510049792	1479779968	1243521792	1196718848	1252784896	1329336960	1364424064	1292218112	1291190528	1178552320	1557778048	1152519552	1012272768	1717301888	1657528576	1583008896	1556771968	1378891264	1329348864
162	vanillactate	Amino Acid	Tyrosine Metabolism	54910	LC/MS Neg	100006129	1625	211.061	2475-56-1	160637		HMDB00913	56885	126295	95315	123728	70444	119544	95432	56293	67862	93496	99182	104138	57918	51551	55995	49787	61768	62645	41445	69758	115453	69349	89249	87238	91742	71674	117787	108835	96289	122384	72094	108646	63786	74009	87276	108263	76722
190	vanillic alcohol sulfate	Amino Acid	Tyrosine Metabolism	48733	LC/MS Neg	100006125	1808	233.013	754920-02-0				27659	62028	91437	53736	270262		24949	103049	90059	115722	115974	51289	41099	34926	26403	40695		18276			41057	44451	46230	43677	39636			24322	40379	98413	44349	121450	68963	75737	37451		21927
163	vanillylmandelate (VMA)	Amino Acid	Tyrosine Metabolism	1567	LC/MS Neg	1111	941	197.046	55-10-7	1245	C05584	HMDB00291	176388	280723	225824	308916	390427	357365	307926	202032	236743	249183	230365	233949	155546	165934	162222	171629	143669	139962	132874	194904	256588	188523	202023	209945	227295	188945	207090	230265	229360	199992	190729	315276	264672	251015	312241	336670	276730
3416	xanthine	Nucleotide	Purine Metabolism, (Hypo)Xanthine/Inosine containing	3147	LC/MS Neg	1004	910	151.026	69-89-6	1188	C00385	HMDB00292	2815723	1998961	2460916	982913	1385630	1452552	1360441	1131178	1713116	1662197	1649926	1348567	3807044	2758293	2179118	2488680	2393636	2744043	3217799	2927952	2268231	1721622	2294028	2588555	1756844	1805660	1.80414e+06	2193372	2176275	1374980	1413557	2756851	2097881	2196917	2081554	2159275	2035574
230	xanthurenate	Amino Acid	Tryptophan Metabolism	15679	LC/MS Pos Early	100000015	2236	206.045	59-007	5699	C02470	HMDB00881	216330	116185	101049	354334	135196	327597	336392	215492	113829	122282	70583	33062	174533	223762	99952	105597	94821	138927	94054	75813	111223	62787	57076	99974	155807	153544	96049	105084	196045	60220		224759	220552	126731	130698	145586	132408
1512	ximenoylcarnitine (C26:1)*	Lipid	Fatty Acid Metabolism(Acyl Carnitine)	57517	LC/MS Pos Late	100015836	1607	538.483					1256144	713348	1165300	500302	735274	791807	699486	1184736	678600	816593	679267	617963	1370218	1248981	1152601	1358172	1.04007e+06	1277389	1138459	1308486	811215	776098	873501	876339	953273	924551	1041919	908956	1302058	1137036	1.01764e+06	462186	410251	443963	459998	447130	396021
988	xylose	Carbohydrate	Pentose Metabolism	15581	LC/MS Polar	826	1727	195.051	609-06-3	135191	C00181	HMDB00098	1.05627e+06	1.00338e+06	722356	1.30261e+06	480150	892232	1.42487e+06	567049	882812	163256	640984	420413	1.00305e+06	688704		701771	495568	392950	519187	365017	1151900	783149	912510	784040	397692	538480	549378	384430	1.03138e+06	709192		862810
[truncated: 36 more columns]

## Sheet: ScaledImpData
												SAMPLE NAME	UNGO-00689	UNGO-00690	UNGO-00691	UNGO-00692	UNGO-00693	UNGO-00694	UNGO-00695	UNGO-00696	UNGO-00697	UNGO-00698	UNGO-00699	UNGO-00700	UNGO-00701	UNGO-00702	UNGO-00703	UNGO-00704	UNGO-00705	UNGO-00706	UNGO-00707	UNGO-00708	UNGO-00709	UNGO-00710	UNGO-00711	UNGO-00712	UNGO-00713	UNGO-00714	UNGO-00715	UNGO-00716	UNGO-00717	UNGO-00718	UNGO-00719	UNGO-00720	UNGO-00721	UNGO-00722	UNGO-00723	UNGO-00724	UNGO-00725
												CLIENT IDENTIFIER	2_Mo_0_a	3_Mo_0_d	4_Mo_0_d	5_Mo_0_a	6_Mo_0_a	7_Mo_0_a	1_Mo_0_d	9_Mo_0_d	1_Th_0_d	1_Th_1_d	1_Th_2_d	1_Th_5_d	2_Th_0_d	2_Th_1_d	2_Th_2_d	2_Th_3_d	2_Th_4_d	2_Th_5_d	2_Th_6_d	2_Th_7_d	3_Th_0_d	3_Th_1_d	3_Th_2_d	3_Th_3_d	3_Th_4_d	3_Th_5_d	3_Th_6_d	3_Th_7_d	4_Th_0_d	4_Th_3_d	4_Th_7_d	5_Th_0_d	5_Th_1_d	5_Th_2_d	5_Th_3_d	5_Th_4_d	5_Th_5_d
												PARENT SAMPLE ID	4919618	4919619	4919620	4919621	4919622	4919623	4919624	4919625	4919626	4919627	4919628	4919629	4919630	4919631	4919632	4919633	4919634	4919635	4919636	4919637	4919638	4919639	4919640	4919641	4919642	4919643	4919644	4919645	4919646	4919647	4919648	4919649	4919650	4919651	4919652	4919653	4919654
												COMMENT	Hemolysis.	.	.	.	.	.	N.B. Subject 8, but labeled as subject 1 on tubes.	.	.	.	Hemolysis.	.	.	.	.	Hemolysis.	Hemolysis.	Hemolysis.	Hemolysis.	.	.	.	.	.	.	Hemolysis.	Hemolysis.	.	.	.	.	.	.	.	.	.	.
												ORIG ORDER	1	2	3	4	5	6	7	8	9	10	11	12	13	14	15	16	17	18	19	20	21	22	23	24	25	26	27	28	29	30	31	32	33	34	35	36	37
												SUBJECT ID	2	3	4	5	6	7	8	9	1	1	1	1	2	2	2	2	2	2	2	2	3	3	3	3	3	3	3	3	4	4	4	5	5	5	5	5	5
												TIME POINT	Mo_0	Mo_0	Mo_0	Mo_0	Mo_0	Mo_0	Mo_0	Mo_0	Th_0	Th_1	Th_2	Th_5	Th_0	Th_1	Th_2	Th_3	Th_4	Th_5	Th_6	Th_7	Th_0	Th_1	Th_2	Th_3	Th_4	Th_5	Th_6	Th_7	Th_0	Th_3	Th_7	Th_0	Th_1	Th_2	Th_3	Th_4	Th_5
												TREATMENT	No treatment	No treatment	No treatment	No treatment	No treatment	No treatment	No treatment	No treatment	No treatment	Cocktail	Cocktail	Cocktail	No treatment	Cocktail	Cocktail	Cocktail	Cocktail	Cocktail	Cocktail	Cocktail	No treatment	Cocktail	Cocktail	Cocktail	Cocktail	Cocktail	Cocktail	Cocktail	No treatment	Cocktail	Cocktail	No treatment	Cocktail	Cocktail	Cocktail	Cocktail	Cocktail
												TREATMENT2	UT	UT	UT	UT	UT	UT	UT	UT	UT	Tx	Tx	Tx	UT	Tx	Tx	Tx	Tx	Tx	Tx	Tx	UT	Tx	Tx	Tx	Tx	Tx	Tx	Tx	UT	Tx	Tx	UT	Tx	Tx	Tx	Tx	Tx
PATHWAY SORTORDER	BIOCHEMICAL	SUPER PATHWAY	SUB PATHWAY	COMP ID	PLATFORM	CHEMICAL ID	RI	MASS	CAS	PUBCHEM	KEGG	Group HMDB	UT Mo 0	UT Mo 0	UT Mo 0	UT Mo 0	UT Mo 0	UT Mo 0	UT Mo 0	UT Mo 0	UT Th 0	Tx Th 1	Tx Th 2	Tx Th 5	UT Th 0	Tx Th 1	Tx Th 2	Tx Th 3	Tx Th 4	Tx Th 5	Tx Th 6	Tx Th 7	UT Th 0	Tx Th 1	Tx Th 2	Tx Th 3	Tx Th 4	Tx Th 5	Tx Th 6	Tx Th 7	UT Th 0	Tx Th 3	Tx Th 7	UT Th 0	Tx Th 1	Tx Th 2	Tx Th 3	Tx Th 4	Tx Th 5
1314	(14 or 15)-methylpalmitate (a17:0 or i17:0)	Lipid	Fatty Acid, Branched	38768	LC/MS Neg	100002945	5695	269.249		17903417			1.0119	0.646	0.9856	0.5867	0.8609	0.5734	0.7038	1.0555	2.4882	1.0674	0.8886	1.5214	0.5036	0.8141	0.6894	0.5727	0.5636	0.5036	1.1242	1.0319	0.6804	0.631	0.8261	0.8513	0.8796	1.2924	1.3603	0.5036	0.9588	1.1247	1.3158	0.9024	0.829	0.758	0.9915	1.0989	1.3917
1318	(16 or 17)-methylstearate (a19:0 or i19:0)	Lipid	Fatty Acid, Branched	38296	LC/MS Neg	100002356	5993	297.28	2724-59-6	3083779		HMDB37397	1.0668	0.8467	1.1189	0.5248	0.783	0.5471	0.8089	1	2.4443	0.9163	0.8665	1.4515	0.6054	0.9432	0.7123	0.5817	0.6972	0.9322	1.038	1.3857	0.8552	0.8821	1.0229	1.1483	1.0487	1.1526	1.6578	1.821	1.1487	1.1495	1.5324	0.948	0.8704	0.7585	0.7097	1.1091	1.1373
432	(N(1) + N(8))-acetylspermidine	Amino Acid	Polyamine Metabolism	57814	LC/MS Pos Early	100016038	3080	188.176					1.3853	1.2488	1.3706	0.816	1.0337	1.2225	0.8901	1.267	2.1251	1.8942	1.7486	1.9071	1.1735	0.938	0.7126	0.8973	0.7888	0.9939	1.1083	1.1508	1.1507	1.1268	1.0219	0.6608	0.928	0.8296	1.133	1.1321	1.1382	0.8924	0.9612	1.1412	0.7208	0.575	0.6817	0.7727	0.5003
2309	1-(1-enyl-oleoyl)-GPE (P-18:1)*	Lipid	Lysoplasmalogen	44621	LC/MS Pos Late	100005372	1566	464.314					1.2929	0.8857	1.1733	1.4213	0.3778	0.5492	0.783	0.9469	0.9492	0.8852	0.7832	1.0357	1.6981	1.2043	1.092	1.0812	1.243	1.4808	0.4326	2.0515	1.1662	0.9636	0.8515	0.819	0.8666	1.0814	1.1899	1.1169	1.5702	1.2198	1.3305	1.7021	0.9718	1.041	1.3361	1.2647	1.3057
2287	1-(1-enyl-palmitoyl)-2-arachidonoyl-GPC (P-16:0/20:4)*	Lipid	Plasmalogen	52689	LC/MS Pos Late	100009014	2154	766.575				HMDB11220	1.3469	0.8484	0.7617	1.259	0.7188	0.9952	0.7225	1.1326	0.6408	0.6753	0.6467	0.6208	1.364	1.4076	1.2775	1.3868	1.2686	1.4311	1.2226	1.4347	0.908	0.9465	0.9294	0.987	1.0041	1.0226	1.0125	1.0363	0.9729	0.9492	0.8818	1.1603	0.9947	0.9915	1.0572	1.1636	1.1006
2279	1-(1-enyl-palmitoyl)-2-arachidonoyl-GPE (P-16:0/20:4)*	Lipid	Plasmalogen	52673	LC/MS Pos Late	100009002	2270	724.528				HMDB11352	1.109	0.8166	0.6994	2.3907	0.5217	0.7243	0.9742	1	0.5403	0.6195	0.5417	0.5412	1.5436	1.6729	1.3955	1.4556	1.3081	1.439	1.4138	1.6349	0.8263	0.8835	0.9402	0.8657	0.9193	1.0117	1.0122	1.0073	1.2794	1.233	0.9979	1.279	1.1117	1.0606	1.2414	1.2064	1.1048
2288	1-(1-enyl-palmitoyl)-2-linoleoyl-GPC (P-16:0/18:2)*	Lipid	Plasmalogen	52682	LC/MS Pos Late	100009009	2226	742.575				HMDB11211	1.2391	0.757	0.6996	1.393	0.9448	0.9206	1.1437	1.3483	1.2004	1.2229	1.1086	1.2276	1.2952	1.4051	1.1636	1.1777	1.1389	1.2166	1.1362	1.1858	0.7264	0.7108	0.7789	0.7714	0.6843	0.7936	0.7363	0.7444	1.1763	1.0571	1.0145	1.0322	1.0108	0.9263	1.0454	1.0165	0.9174
2276	1-(1-enyl-palmitoyl)-2-linoleoyl-GPE (P-16:0/18:2)*	Lipid	Plasmalogen	52677	LC/MS Pos Late	100009069	2351	700.528				HMDB11343	1.0675	0.6937	0.6433	2.3272	0.4685	0.6944	1.3362	1.2066	1.2636	1.2051	1.1893	1.0693	1.4115	1.5035	1.3258	1.5053	1.227	1.2282	1.4025	1.6243	0.8012	0.6147	0.8166	0.7717	0.8211	0.9018	0.8414	0.7448	1.2886	1.1996	1.1949	1.125	0.9545	1.008	1.1251	1	0.9619
2281	1-(1-enyl-palmitoyl)-2-oleoyl-GPC (P-16:0/18:1)*	Lipid	Plasmalogen	52478	LC/MS Pos Late	100009007	2443	744.59					1.1097	0.8664	0.9033	1.2096	1.0151	0.9621	1	1.2424	1.6492	1.5956	1.4441	1.5999	1.0057	1.1508	1.0242	0.9987	0.8539	0.9425	0.9074	1.0283	0.8608	0.9332	0.9247	0.9477	0.9646	1.0981	0.9863	0.9398	0.9448	0.9329	0.8503	1.0546	0.9752	0.8915	1.0001	0.8849	0.9388
2275	1-(1-enyl-palmitoyl)-2-oleoyl-GPE (P-16:0/18:1)*	Lipid	Plasmalogen	52477	LC/MS Pos Late	100009005	2600	702.543				HMDB11342	1.0778	0.7393	0.7558	1.9151	0.4755	0.7683	1.0216	0.9671	1.3479	1.2458	1.3775	1.1283	1.3284	1.3494	1.0946	1.4284	1.0526	1.1928	1.1885	1.3817	0.826	0.8196	0.8456	0.7821	0.8981	0.9111	0.905	0.9177	1.166	1.169	1.0335	1.0627	1.063	0.9809	1.037	1.0404	0.9034
2278	1-(1-enyl-palmitoyl)-2-palmitoleoyl-GPC (P-16:0/16:1)*	Lipid	Plasmalogen	52713	LC/MS Pos Late	100009160	2218	716.559				HMDB11207	1.0488	0.8726	0.8946	1.089	0.9447	1.1161	0.8055	1.3354	1.2181	1.2637	1.0872	1.2241	0.9608	1.0207	0.951	0.9462	0.8117	0.9094	0.8616	0.8827	0.8359	0.8337	0.7804	0.8596	0.8156	0.9763	0.8977	0.9023	1.0031	1.0463	0.8125	1.0003	1.0374	0.9329	1	1.0237	0.9139
2277	1-(1-enyl-palmitoyl)-2-palmitoyl-GPC (P-16:0/16:0)*	Lipid	Plasmalogen	52716	LC/MS Pos Late	100009162	2454	718.575		11146967		HMDB11206	0.9372	0.7657	0.8111	0.9532	1.0919	1.0464	1.0245	1.2854	1.2013	1.1295	1.0703	1.2034	0.8682	0.9717	0.8646	0.8276	0.7306	0.815	0.7659	0.8408	0.8336	0.8998	0.8689	0.9347	0.9464	1.0505	0.9268	0.9055	0.8957	0.9184	0.7942	0.8403	0.7978	0.7575	0.8164	0.7363	0.7711
2306	1-(1-enyl-palmitoyl)-GPC (P-16:0)*	Lipid	Lysoplasmalogen	52474	LC/MS Pos Late	100002875	1547	480.345		10917802		HMDB10407	1.1038	0.7659	1.1368	0.4153	0.9276	0.724	0.661	1.683	1.5028	1.3539	1.0599	1.217	1.6669	1.0616	0.8396	0.9811	0.948	1.1975	0.684	1.5642	1.0129	0.8747	0.7963	0.586	0.6863	0.824	1.1395	1.0854	1.3246	1.0712	1.1324	1.1491	0.6929	0.7288	0.9204	0.8611	0.8698
2307	1-(1-enyl-palmitoyl)-GPE (P-16:0)*	Lipid	Lysoplasmalogen	39270	LC/MS Pos Late	100003000	1558	438.298					1.1857	0.8759	1.0358	1.2022	0.5297	0.6717	0.9734	1.1139	1.1096	0.928	0.7992	0.8698	1.2083	1.1734	0.859	1.0383	1.1031	1.1493	0.6046	1.6158	1.0832	0.8532	0.8451	0.7283	0.8546	1.0591	1.116	0.9975	1.3325	1.218	1.0658	1.4277	0.8579	0.9147	1.1032	1.037	1.0641
2292	1-(1-enyl-stearoyl)-2-arachidonoyl-GPE (P-18:0/20:4)*	Lipid	Plasmalogen	52475	LC/MS Pos Late	100008999	2511	752.559		9547058		HMDB05779	1.1073	0.8053	0.7055	1.3773	0.395	0.724	0.7991	1.0798	0.7183	0.7899	0.7328	0.7689	1.7627	1.7173	1.545	1.6383	1.5055	1.6476	1.5857	1.8706	0.945	1.011	1	0.8723	0.9534	1.053	1.105	1.0394	1.2259	1.2976	1.076	1.0769	0.904	0.83	0.9369	0.9673	0.8386
2284	1-(1-enyl-stearoyl)-2-linoleoyl-GPE (P-18:0/18:2)*	Lipid	Plasmalogen	52748	LC/MS Pos Late	100009225	2633	728.559				HMDB11376	1.1047	0.617	0.8037	1.6319	0.4762	0.7272	1.1636	1.2255	1.5098	1.4985	1.6029	1.4304	1.4675	1.2936	1.3271	1.3895	1.2674	1.3698	1.3137	1.5218	0.7869	0.7456	0.8251	0.7263	0.8355	0.819	0.8675	0.8365	1.3717	1.2935	1.1814	1.0087	0.8413	0.8177	0.9238	0.9688	0.7919
2283	1-(1-enyl-stearoyl)-2-oleoyl-GPE (P-18:0/18:1)	Lipid	Plasmalogen	52614	LC/MS Pos Late	100008919	2950	730.575	144371-68-6			HMDB11375	1.1035	0.6343	0.6306	1.8869	0.4277	0.6803	1.0206	1.2242	1.7499	1.6791	1.4663	1.5178	1.6089	1.5635	1.244	1.6321	1.3632	1.5467	1.3729	1.8228	0.9313	0.8936	0.9963	0.8574	0.8562	0.9091	0.9758	0.8455	1.1781	1.1352	1.0747	0.986	0.9644	0.9911	1.0971	0.9834	0.9437
2311	1-(1-enyl-stearoyl)-GPE (P-18:0)*	Lipid	Lysoplasmalogen	39271	LC/MS Pos Late	100003001	1649	466.329					1.2161	0.754	1.0928	0.747	0.4282	0.5431	0.6536	1.239	1.251	0.9454	0.9912	1.1665	2.0549	1.253	1.1397	1.1895	1.2931	1.3909	0.6521	1.9107	1.1649	1	0.8088	0.7367	0.8992	0.9425	1.1217	1.0589	1.4927	1.2721	0.9601	1.0373	0.6301	0.6522	0.8885	0.9449	0.9002
4910	1,2,3-benzenetriol sulfate (1)	Xenobiotics	Chemical	48761	LC/MS Neg	100006373	1453	204.981					0.1604	0.4122	1.2546	0.4513	0.1604	0.1604	0.1604	0.1604	1.9425	1.4259	0.9658	0.2347	0.1604	0.1604	0.1604	0.1604	0.1604	0.1604	0.1604	0.1604	1.1166	1.1504	1.1593	0.1604	0.3678	0.1604	0.1604	0.1604	5.3395	9.0355	3.8663	0.6917	0.6031	0.1604	0.3251	0.1604	0.1604
4906	1,2,3-benzenetriol sulfate (2)	Xenobiotics	Chemical	48762	LC/MS Neg	100006374	1709	204.981					0.1223	1.7616	15.2277	2.1823	0.6365	0.2183	1.3863	2.1609	4.6699	4.2932	3.2393	1.2034	0.2664	0.2974	0.2531	0.2127	0.0694	0.2366	0.5417	0.1983	2.0496	1.9223	2.4165	2.4154	0.4931	0.6884	0.9207	0.6566	20.7423	33.6798	25.0737	2.1936	2.1409	1.5572	1.3964	0.3528	0.7435
1877	1,2-dilinoleoyl-GPC (18:2/18:2)	Lipid	Phosphatidylcholine (PC)	52603	LC/MS Pos Late	100008903	2006	782.569	998-06-1	5288075		HMDB08138	0.9881	1.1601	0.9389	1.5657	1.2787	1.3416	1.3455	1.7191	1.7377	1.7812	1.7953	1.6591	1.1195	1.3123	1.0824	1.1939	1	1.0684	1.1076	1.1692	0.9061	0.9123	0.9226	0.8841	0.8507	0.9194	0.8352	0.8397	1.3299	1.2151	1.0765	1.0026	0.89	0.769	0.9062	0.8426	0.798
1803	1,2-dipalmitoyl-GPC (16:0/16:0)	Lipid	Phosphatidylcholine (PC)	19130	LC/MS Pos Late	100000657	2365	734.569	63-89-8	452110		HMDB00564	0.9868	0.8901	0.9051	0.8434	0.9798	0.9089	0.656	1.2854	1.3099	1.3565	1.4195	1.2803	0.91	0.9838	0.8552	0.9801	0.8453	0.91	0.8533	1.0286	0.9096	0.8658	0.9946	0.915	0.9561	0.966	1.0679	1.0068	0.9628	1	1.0357	1.009	0.878	0.9326	0.934	1.0448	0.8623
3816	1,3,7-trimethylurate	Xenobiotics	Xanthine Metabolism	34404	LC/MS Neg	100001397	1985	209.068	5415-44-1	79437	C16361	HMDB02123	0.1236	1.4373	0.5883	2.1674	0.3805	0.1236	2.4114	1.0407	2.9186	3.1883	2.1429	2.5613	0.1236	0.1236	0.1236	0.1236	0.1236	0.1236	0.1236	0.1236	2.131	2.0069	2.0533	2.014	1.8076	2.1459	1.6388	1.3972	1.4237	0.9593	0.5187	1.852	1.9354	1.4882	1.8912	1.3628	1.3578
3813	1,3-dimethylurate	Xenobiotics	Xanthine Metabolism	32391	LC/MS Neg	100001106	1671.4	195.052	944-73-0	70346		HMDB01857	0.176	1.5914	2.0693	0.9916	0.176	0.176	0.7987	0.6315	3.2805	3.0418	3.0669	4.0146	0.176	0.176	0.176	0.176	0.176	0.176	0.176	0.176	1.9843	1.5952	1.9674	2.0453	1.5477	1.3224	1.5363	1.5783	1.638	1.6303	1.46	1.284	1.0084	1.5619	1.3509	1.4193	1.2709
945	1,5-anhydroglucitol (1,5-AG)	Carbohydrate	Glycolysis, Gluconeogenesis, and Pyruvate Metabolism	20675	LC/MS Neg	100000580	802	163.061	154-58-5	64960	C07326	HMDB02712	1.7352	0.5888	0.9866	1.0015	1.4415	1.0168	1.2011	0.3092	0.5494	0.588	0.6198	0.5688	1.8977	1.6637	1.5372	1.5144	1.7693	1.8433	1.5606	1.686	0.5573	0.4919	0.6006	0.5438	0.5837	0.5063	0.5365	0.5536	1	0.8926	1.0134	0.999	0.7862	1.0276	0.9568	0.9738	0.8065
3814	1,7-dimethylurate	Xenobiotics	Xanthine Metabolism	34400	LC/MS Neg	100001399	1578.6	195.052	33868-03-0	91611	C16356	HMDB11103	0.0204	1.2072	1.7845	1.0066	0.1788	0.0204	1.0209	0.701	1.53	1.9182	2.0144	2.8101	0.0204	0.0204	0.0204	0.0204	0.0204	0.0204	0.0204	0.0204	1.6944	1.4579	1.5782	1.4489	1.5688	1.6769	2.0359	2.1729	2.3429	1.7955	1.6396	1.6244	1.3321	1.3427	1.568	1.6344	1.6765
1204	10-heptadecenoate (17:1n7)	Lipid	Long Chain Fatty Acid	33971	LC/MS Neg	100001278	5555	267.233	29743-97-3	5312435		HMDB60038	1.1753	0.5897	0.8397	0.5321	0.6996	0.5638	0.6263	0.6582	1.5813	0.6481	0.6936	1.0728	0.5556	0.7633	0.6118	0.6943	0.68	1.1661	2.4663	1.7502	0.9464	0.7001	0.8581	0.9284	1.0522	1.3382	1.9917	1.7664	0.7966	0.9623	1.5572	1.061	0.74	0.83	1.3942	2.0937	2.0002
1216	10-nonadecenoate (19:1n9)	Lipid	Long Chain Fatty Acid	33972	LC/MS Neg	100001277	5780	295.264	73033-09-7	5312513		HMDB13622	1.4179	0.573	0.956	0.37	0.7195	0.5254	0.5485	0.7962	2.5556	0.7295	0.8397	1.5324	0.5409	0.7417	0.5135	0.5439	0.676	1.0866	1.9616	1.6686	0.8812	0.6371	0.9054	1.0198	1.0568	1.3139	2.0737	1.907	0.7293	0.9352	1.4742	0.9093	0.6323	0.7076	0.9107	1.4782	1.5255
1191	10-undecenoate (11:1n1)	Lipid	Medium Chain Fatty Acid	32497	LC/MS Neg	100001197	5085.8	183.139	1333-28-4	14891	C13910	HMDB33724	2.2867	0.346	1	0.4505	0.7947	0.4808	1.0458	0.582	1.6927	1.5411	1.1558	1.4862	1.1482	1.3163	0.9756	0.9823	1.0812	1.2163	1.1884	1.3765	0.5268	0.5335	0.5544	0.6615	0.6199	0.7535	0.9051	1.0163	0.8049	0.8867	1.1778	0.4401	0.5188	0.656	0.802	0.8865	0.8275
1601	12,13-DiHOME	Lipid	Fatty Acid, Dihydroxy	38395	LC/MS Neg	62	5137	313.238	263399-35-5	10236635	C14829	HMDB04705	0.8199	2.1077	1.1787	0.712	0.6575	0.605	1.3058	2.9832	3.3307	2.2576	2.2078	1.3254	1.0697	1.3737	0.8503	0.4763	1.2595	0.4684	1.6129	0.8031	1.0233	0.4684	0.6952	1.2216	0.4684	0.4684	1.2943	0.6757	2.3294	1.3818	0.6088	1.5628	0.6058	0.731	1.0107	0.7925	0.935
1580	13-HODE + 9-HODE	Lipid	Fatty Acid, Monohydroxy	37752	LC/MS Neg	100002196	5275	295.228		43013			0.6083	0.3083	1.0275	0.2227	0.9697	0.2373	0.5201	1.4887	3.1837	1.6598	1.2001	2.0264	1	0.9334	0.8431	0.2833	0.877	0.6841	1.1557	0.6515	1.307	0.9585	1.1794	1.1086	0.1951	1.1503	1.3556	1.2601	1.0503	1.2583	1.3261	0.6875	0.5954	0.973	1.089	1.0793	1.1827
2709	16a-hydroxy DHEA 3-sulfate	Lipid	Androgenic Steroids	38168	LC/MS Neg	100002126	4240	383.153					1.9191	0.866	3.314	0.8858	1.1622	1.5843	0.8273	0.5963	0.6414	0.6418	0.6323	0.6585	2.6823	2.039	1.7181	1.9037	2.171	2.2115	1.8742	1.9215	1.3738	1.3473	1.543	1.5797	1.2826	1.2454	1.3818	1.3082	2.3076	2.3103	2.0256	1.0165	0.88	1.0776	0.967	1	0.885
2638	17alpha-hydroxypregnanolone glucuronide	Lipid	Pregnenolone Steroids	47403	LC/MS Neg	100005418	5071.9	509.276					0.4314	2.0995	0.4314	0.4314	0.4314	0.4314	0.4314	0.4314	0.4314	0.4314	0.4314	0.4888	0.4314	0.4314	0.4314	0.4314	0.4314	0.4314	0.4314	0.4314	3.4008	1.7399	1.8605	1.2573	0.7427	0.6225	0.498	0.4314	0.4314	0.4314	0.4314	0.4314	0.4314	0.4314	0.4314	0.4314	0.4314
2637	17alpha-hydroxypregnenolone 3-sulfate	Lipid	Pregnenolone Steroids	37482	LC/MS Neg	100002128	4800	411.185	28901-70-4	152971		HMDB00416	2.2505	1.0094	0.5778	3.1512	2.8288	1.3011	0.3471	1.1762	0.1601	0.1601	0.1601	0.4061	1.4058	1.89	1.8068	1.2608	1.063	1.9626	0.7965	0.4605	0.5035	0.1601	0.306	0.6734	0.1601	0.397	0.1601	0.1601	0.1601	0.1601	0.1601	1.4784	1.3856	1.2894	1.0031	0.5831	0.4601
2109	1-arachidonoyl-GPC (20:4n6)*	Lipid	Lysophospholipid	33228	LC/MS Pos Late	100001551	1460	544.34			C05208	HMDB10395	0.9738	0.7936	1.5931	0.574	0.7736	1.1389	0.7125	1.6375	1.0313	0.8165	0.7019	0.9611	1.0072	0.7819	0.6794	0.7236	0.8379	1	0.5371	1.3192	0.9132	0.7389	0.5963	0.4706	0.67	0.9209	1.0649	1.0403	1.2933	1.055	1.21	1.3448	0.8008	0.8254	1.0034	1.0438	1.0652
2149	1-arachidonoyl-GPE (20:4n6)*	Lipid	Lysophospholipid	35186	LC/MS Pos Late	100001571	1470	502.293		42607465		HMDB11517	0.8983	0.7498	0.9425	0.748	0.718	0.8715	0.7022	1.3249	1.4998	1.1847	0.8786	0.9877	1.1582	0.9727	0.8687	1.0181	0.9982	1.1425	1.124	1.5324	0.9599	0.7186	0.6348	0.578	0.8226	0.9713	1.1231	1.059	1.2439	1.0081	1.2658	1.0027	0.7803	0.7142	0.7672	0.8413	0.9507
2183	1-arachidonoyl-GPI (20:4)*	Lipid	Lysophospholipid	34214	LC/MS Neg	100001654	5482	619.289				HMDB61690	1.0194	0.7265	1.7304	1.0925	0.7686	1.2476	1.1343	0.9727	1.1257	0.8443	0.7882	0.8834	1.2764	0.9719	0.7869	0.7701	0.9108	1.1475	0.6598	1.4616	0.8713	0.7269	0.7185	0.505	0.5182	0.5993	0.64	0.7077	1.1384	1.1294	1.1853	1.4418	1	1.0125	0.9253	1.3183	1.3192
2335	1-arachidonylglycerol (20:4)	Lipid	Monoacylglycerol	34397	LC/MS Neg	100001433	6250	303.233	35474-99-8	5282281	C13857	HMDB11549	0.798	0.4582	1.6791	0.4582	0.4582	1.1083	0.942	0.4582	1.1809	0.9182	0.4582	0.4582	1.4528	1.7891	0.4582	0.4582	0.4582	1.8901	0.4582	0.7385	0.7477	0.4582	0.4582	0.5451	0.4582	0.4582	0.4582	0.4582	0.638	1.6428	1.5999	1.0419	0.4582	0.8361	0.4582	0.6398	0.4751
297	1-carboxyethylisoleucine	Amino Acid	Leucine, Isoleucine and Valine Metabolism	62558	LC/MS Neg	100020427	2628	202.108					1.4263	1.4465	1.6371	3.0633	1.0396	1.837	2.7547	1.21	0.2721	0.6532	0.6381	0.3496	2.0047	1.5271	1.1093	1.008	1.0531	0.9293	0.7664	0.4624	0.9318	0.7237	1	0.9422	0.5449	0.5409	0.3434	0.2159	2.3318	1.3791	0.5482	1.4867	1.11	0.8853	0.7975	0.6133	0.4042
261	1-carboxyethylleucine	Amino Acid	Leucine, Isoleucine and Valine Metabolism	62559	LC/MS Neg	100020425	2663	202.108					1.9217	1.5597	1.4631	3.1431	0.8617	1.8396	2.4242	1.373	0.4556	0.7253	0.5957	0.2922	2.0376	1.428	0.9887	1.21	1.0113	1.0238	0.7845	0.6031	1.1883	0.7775	0.9738	0.7027	0.4995	0.5358	0.2263	0.3069	2.2079	1.2051	0.3472	1.8587	1.1115	1.0884	0.7885	0.5611	0.449
120	1-carboxyethylphenylalanine	Amino Acid	Phenylalanine Metabolism	62566	LC/MS Neg	100020419	2844	236.093					1.5602	1.8649	2.2772	3.058	1.2546	2.2441	2.8965	1.7279	0.6959	1.2469	1.1863	0.6717	1.9668	1.2491	0.9359	0.9409	1.0378	0.8141	0.6964	0.4666	1.5243	1.0445	1.1212	1.1794	0.6817	0.514	0.5985	0.3986	2.7045	1.5619	0.7026	1.5585	1.2509	0.9429	0.6856	0.679	0.4639
136	1-carboxyethyltyrosine	Amino Acid	Tyrosine Metabolism	62564	LC/MS Neg	100020421	1846	252.088					1.3417	0.8234	2.3988	3.2904	0.6474	1.7243	2.4266	1.3211	0.3979	0.9449	0.5741	0.3979	1.4526	0.8225	0.7498	0.8052	0.3979	0.3979	0.3979	0.3979	1.2531	0.5053	0.8922	0.3979	0.3979	0.3979	0.3979	0.3979	2.8802	1.713	0.3979	1.6564	1.3772	0.9011	0.3979	0.5823	0.3979
318	1-carboxyethylvaline	Amino Acid	Leucine, Isoleucine and Valine Metabolism	62562	LC/MS Neg	100020423	2008	188.093					1.2363	1.2966	1.1739	2.2029	0.8786	1.4742	1.9859	1.0596	0.4817	0.7965	0.8558	0.535	1.6563	1.2776	1.0326	1.1232	1.0494	0.7449	0.728	0.6075	0.9798	0.7875	0.9866	0.8857	0.6608	0.5361	0.5455	0.3816	1.5034	1.0975	0.5422	1.3675	1.0509	1.0753	0.8391	0.8134	0.49
2123	1-cerotoyl-GPC (26:0)*	Lipid	Lysophospholipid	61505	LC/MS Pos Late	100015772	1990	636.496				HMDB29205	0.7735	1.0309	1.134	0.7562	1.0056	1.0793	0.7263	1.697	1.8014	1.9796	1.894	1.9473	1.0599	0.7995	0.6473	0.7878	0.7833	0.6921	0.637	0.7832	1.1245	1	1.3253	1.0135	1.1117	1.044	1.2699	0.9639	0.8567	1.0228	0.8625	1.009	0.7685	0.7482	0.9461	0.9083	0.7562
2334	1-dihomo-linolenylglycerol (20:3)	Lipid	Monoacylglycerol	48341	LC/MS Neg	100006121	6400	305.249					0.8252	0.5445	1.3469	0.2121	0.8336	0.2121	1.3715	1.073	0.9082	0.2121	0.2121	0.542	1.0831	1.2241	0.759	0.4531	0.2121	1.1704	0.8077	0.8667	1.009	0.2121	0.5142	0.2121	0.2121	0.2532	0.2121	0.2121	1.2587	1.4474	1.5721	1.2393	0.718	0.7067	0.9797	1.059	0.9522
4349	1H-indole-7-acetic acid	Xenobiotics	Bacterial/Fungal	57783	LC/MS Neg	100004601	2862	174.056	39689-63-9				0.6031	0.9579	0.5497	0.7902	0.2021	0.2021	0.2021	0.2286	1.9723	2.2685	2.3328	2.4086	1.312	1.0864	0.9301	0.9992	1.1005	1.2958	0.9917	1.0008	1.4341	1.3418	1.4107	1.6787	1.3754	1.4047	1.4992	1.4307	0.5246	0.4563	0.4556	1.0244	0.9961	1.2637	1.2875	1.2291	1.0798
2120	1-lignoceroyl-GPC (24:0)	Lipid	Lysophospholipid	49617	LC/MS Pos Late	100002873	1907	608.465	325171-59-3			HMDB10405	0.8578	0.8761	0.8811	1.0676	0.9833	1.2904	0.87	2.2057	1.9441	2.3902	1.9798	1.9869	0.7542	0.8546	0.6976	0.8863	0.6145	0.7505	0.7933	0.8749	0.8284	0.9062	0.9195	0.7239	0.9436	0.9981	1.008	1	1.3521	1.2749	0.9867	1.1298	0.9516	0.9486	0.9864	1.1055	0.9502
2330	1-linolenoylglycerol (18:3)	Lipid	Monoacylglycerol	34393	LC/MS Neg	100001435	6214	277.217	124151-74-2	53480978		HMDB11569	0.7147	0.3977	1.3931	0.7074	1.2292	1.0423	1.7033	1.0739	0.975	0.6549	0.3027	0.3027	1.6791	1.8783	1.7846	1.9179	1.66	0.9977	0.6898	2.4555	1.8373	0.628	0.6619	0.8628	0.7774	0.9269	0.3027	0.3027	1.9583	1.8627	1.7957	0.996	0.7939	0.9565	0.5049	0.7372	1.2767
2094	1-linolenoyl-GPC (18:3)*	Lipid	Lysophospholipid	45951	LC/MS Pos Late	100005350	1410	518.324				HMDB10388	0.7801	0.7229	1.0864	0.5623	0.7485	0.5768	0.726	0.786	2.2608	1.7789	1.3176	1.3736	1.4348	0.9327	0.8334	0.9174	0.869	1.1251	0.8137	1.402	1.1839	0.9792	0.7206	0.5761	0.7144	0.8693	1.1543	1.0223	1.6293	1.2245	1.1998	1.6172	1.071	1.0253	1.1909	1.212	1.3501
1881	1-linoleoyl-2-arachidonoyl-GPC (18:2/20:4n6)*	Lipid	Phosphatidylcholine (PC)	52710	LC/MS Pos Late	100009131	1969	806.569				HMDB08147	0.9813	0.8089	0.9806	1.1955	0.8182	0.9461	0.7339	1.2016	1.167	1.2046	1.0636	1.0496	1.1013	1.0101	0.9342	1.049	0.9151	1.0548	1.0284	1.1044	0.7624	0.7774	0.8119	0.6957	0.8216	0.9218	0.9518	0.8204	1.2717	1.161	1.115	1.1205	1	0.8945	1.1314	0.9968	1.0562
1878	1-linoleoyl-2-linolenoyl-GPC (18:2/18:3)*	Lipid	Phosphatidylcholine (PC)	53176	LC/MS Pos Late	100009343	1939	780.554				HMDB08141	1.232	1.0464	1.1757	1.4596	0.976	0.8367	1.158	1.0069	2.2945	2.4768	2.1896	1.7203	2.0097	2.098	1.7894	1.9026	1.3799	1.5678	1.5376	1.581	1	0.9085	1.0276	0.8904	0.967	0.8761	0.9807	0.8478	1.8745	1.3903	1.1239	0.8819	0.7388	0.7162	0.8187	0.8102	0.8027
2329	1-linoleoylglycerol (18:2)	Lipid	Monoacylglycerol	27447	LC/MS Neg	100001040	6477	279.233	2277-28-3	5283469			1.2971	0.9637	2.5646	0.4099	1.1166	1.5605	1.0942	1.0835	0.8286	0.4774	0.6731	0.5195	1.8864	1.4092	0.9817	1.0999	0.6223	1.4887	1.0787	1.8146	1.2963	0.6971	0.6441	0.4416	0.5641	0.3293	0.588	0.5654	1.2617	1.5854	2.3766	0.8651	0.5129	0.5167	0.5567	0.9973	0.5775
2068	1-linoleoyl-GPA (18:2)*	Lipid	Lysophospholipid	52690	LC/MS Neg	100009082	5483	433.236				HMDB07856	0.4454	1.5493	1.2474	0.3418	1.0814	0.9819	1.2378	2.1996	3.4373	2.9735	2.3357	0.3418	1.6352	1.2242	0.5979	0.7927	1.0852	1.3116	0.6692	0.8204	1.1879	0.7445	0.7079	1.729	0.5996	0.9345	0.8985	0.6081	1.2189	0.8239	0.899	0.8373	0.522	0.8654	0.7457	0.3418	0.3832
2092	1-linoleoyl-GPC (18:2)	Lipid	Lysophospholipid	34419	LC/MS Pos Late	100001395	1465	520.34		11988421	C04100	HMDB10386	1.0434	1.1192	1.1499	0.7746	0.9695	1.0993	1.1852	1.6281	2.1394	1.7359	1.4604	1.6367	1.1038	0.8908	0.8784	0.8448	0.922	1	0.8511	1.2686	1.1472	0.959	0.8542	0.6843	0.8448	0.9698	1.1361	1.0724	1.1664	1.0008	1.1451	1.0744	0.6884	0.7233	0.7413	0.7829	0.8308
2138	1-linoleoyl-GPE (18:2)*	Lipid	Lysophospholipid	36600	LC/MS Pos Late	100001570	1482	478.293		52925130		HMDB11507	0.7516	1.1883	0.6891	0.5614	1.1219	0.9821	1.1613	1.8637	4.0861	2.5184	1.7498	2.265	1.0933	0.966	0.7117	0.9388	0.9292	1.0132	0.9928	1.4859	1.372	0.812	0.7658	0.5981	0.8221	1.0839	1.0747	1.0133	1.193	0.9242	1.2372	0.9473	0.7947	0.6694	0.648	0.7194	0.8301
2171	1-linoleoyl-GPG (18:2)*	Lipid	Lysophospholipid	54885	LC/MS Neg	100009227	5516	507.273					0.5723	1.0951	0.7988	1.7353	0.9027	1.6853	1.6308	1.8	0.9811	1.0893	0.9679	0.5909	1.0451	0.9565	0.9529	1.0995	1.4426	1.1191	0.8574	0.6176	0.5018	0.5018	0.5594	0.6944	0.5018	0.5018	0.5612	0.5018	1.3926	1.1585	0.6784	1.2715	1.2245	1.3212	1.1164	0.9592	1.278
2179	1-linoleoyl-GPI (18:2)*	Lipid	Lysophospholipid	36594	LC/MS Neg	100001778	5494	595.289					0.9954	1.1818	1.2589	1.8013	0.812	1.9716	1.9638	1.5311	2.1275	1.5533	1.519	1.5356	1.1587	1.0409	0.7743	0.7197	0.8919	1.0761	0.7289	1.2487	0.941	0.7827	0.7467	0.5973	0.5258	0.5915	0.6689	0.6441	1.0061	0.8887	0.9976	1.4595	1.0109	1.1021	1.0204	1.2009	1.209
83	1-methyl-4-imidazoleacetate	Amino Acid	Histidine Metabolism	32350	LC/MS Pos Early	100001208	2064	141.066	2625-49-2	75810	C05828	HMDB02820	0.8533	1.2938	1.689	1.5488	0.849	1.9364	1.2265	0.4223	1.1542	1.2386	1.2475	1.198	0.5682	0.8095	0.5153	0.7443	0.6689	0.8428	0.6081	0.5885	0.9682	1.2031	1.17	0.909	1.0862	1.1248	0.9146	0.9805	1.7117	1.4422	1.3597	1.2786	1.3916	1.1645	1.1793	1.1367	1.0642
3445	N1-methyladenosine	Nucleotide	Purine Metabolism, Adenine containing	15650	LC/MS Pos Early	1242	2120	282.12	15763-06-1	27476	C02494	HMDB03331	0.8786	0.8198	0.9736	1.11	1.0748	0.9839	0.9108	1.0787	1.0942	1.0061	1.0824	1.0971	0.612	0.8173	0.7508	0.8581	0.7419	0.7258	0.9397	0.7962	1.0369	1.047	0.9651	1.0271	1.0707	1.0019	0.9908	0.9764	1.1384	1.0987	1.0528	1.1477	1.053	1.0558	1.1382	1.137	1.008
66	1-methylhistidine	Amino Acid	Histidine Metabolism	30460	LC/MS Pos Early	100001051	2755	170.092	332-80-9	92105	C01152	HMDB00001	0.9837	1.1601	0.7746	2.4237	1.384	1.0146	2.0856	1.018	0.6617	0.8578	0.2189	0.994	1.0127	1.7374	1.4272	0.8203	0.7142	0.7597	0.7589	0.8706	0.8568	0.849	0.7826	1.4494	1.4804	1.2082	0.8837	0.6997	1.6258	1.3965	1.0231	0.8095	1.2548	1.471	1.0696	0.9899	1.2676
3596	1-methylnicotinamide	Cofactors and Vitamins	Nicotinate and Nicotinamide Metabolism	27665	LC/MS Pos Early	55	1940	137.071	1005-24-9	10129985	C02918	HMDB00699	0.2174	0.2714	0.3134	0.219	0.1179	0.2061	0.289	0.1918	0.0739	0.7411	0.9839	1.0037	0.2726	0.7002	0.8682	1.0403	1.1762	1.3586	1.1628	1.3388	0.3745	1.056	1.3006	1.1749	1.3729	1.2627	1.4847	1.6344	0.5679	1.4335	1.7348	0.2245	0.7018	0.7489	0.9051	0.9024	0.9041
3811	1-methylurate	Xenobiotics	Xanthine Metabolism	34395	LC/MS Pos Early	100001400	1461	183.051	708-79-2	69726	C16359	HMDB03099	0.1629	1.2526	0.878	0.6956	0.1629	0.1629	0.4671	1.1542	2.5506	2.1364	2.1859	3.3235	0.1629	0.1629	0.1629	0.1629	0.1629	0.1629	0.1629	0.1629	1.9103	1.5613	1.721	1.6614	1.4889	1.4472	1.6733	1.7499	1.2143	0.8746	0.8109	1.4018	1.0901	0.9832	1.0657	0.9983	1.0017
3817	1-methylxanthine	Xenobiotics	Xanthine Metabolism	34389	LC/MS Neg	100001405	1568.8	165.042	6136-37-4	80220	C16358	HMDB10738	0.0205	1.5915	0.8573	0.7312	0.2007	0.0205	0.4914	1.2624	2.452	2.7435	2.7813	3.2698	0.0205	0.0205	0.0205	0.0205	0.0205	0.0205	0.0205	0.0205	2.4083	2.1238	2.3462	2.3023	2.2514	2.2273	2.5489	2.4459	1.258	1.0245	0.7871	1.3892	1.3944	1.5874	1.6729	1.5383	1.3744
1792	1-myristoyl-2-arachidonoyl-GPC (14:0/20:4)*	Lipid	Phosphatidylcholine (PC)	53195	LC/MS Pos Late	100009139	1914	754.538				HMDB07883	0.866	0.5703	0.5256	0.7537	0.43	0.839	0.8173	0.8867	1.2011	1.5474	1.4706	1.3512	0.8402	0.8521	0.6964	0.8778	0.7331	0.9188	0.8891	1.0109	0.7343	0.6864	0.8168	0.7254	0.7848	1.0081	1.0123	0.9607	1.1011	1.3397	1.068	1.4803	1.1549	1.0212	1.5247	1.4528	1.4044
1788	1-myristoyl-2-palmitoyl-GPC (14:0/16:0)	Lipid	Phosphatidylcholine (PC)	19258	LC/MS Pos Late	100000672	2147	706.538	69525-80-0	129657		HMDB07869	0.6344	0.5672	0.359	0.4119	0.5778	0.4846	0.9144	0.9608	2.8426	3.029	2.6712	2.6472	0.4625	0.5882	0.574	0.6773	0.5856	0.6178	0.5982	0.6951	0.9479	0.93	0.9231	1.0006	1.0438	1.016	1.0474	0.9692	0.8407	0.9314	0.8618	1.6338	1.502	1.429	1.6406	1.7343	1.5031
1953	1-oleoyl-2-arachidonoyl-GPE (18:1/20:4)*	Lipid	Phosphatidylethanolamine (PE)	55041	LC/MS Pos Late	100009219	2200	766.538				HMDB09069	0.9729	0.6397	1.435	0.6563	1	1.142	0.636	2.7333	1.9933	1.7576	1.6285	1.5788	1.3263	1.1643	1.0295	1.2336	1.1061	1.0824	0.9956	0.9063	0.6368	0.4133	0.4811	0.4554	0.4969	0.682	0.4158	0.434	1.8342	1.4355	1.023	0.7626	0.7724	0.6211	0.664	0.6439	0.7811
1876	1-oleoyl-2-docosahexaenoyl-GPC (18:1/22:6)*	Lipid	Phosphatidylcholine (PC)	52697	LC/MS Pos Late	100009130	2011	832.585				HMDB08123	1.1142	0.9145	1.1688	0.7484	0.775	0.8044	0.4759	0.9961	1.0587	1	1.066	1.0453	1.1359	1.1704	1.0347	1.1881	1.0761	1.099	1.1232	1.2103	0.9006	0.8821	0.9571	0.9291	0.945	0.9744	0.9922	1.0444	1.0711	1.1733	1.1053	0.9881	0.9094	0.8439	1.0147	1.0116	0.9043
1956	1-oleoyl-2-docosahexaenoyl-GPE (18:1/22:6)*	Lipid	Phosphatidylethanolamine (PE)	53209	LC/MS Pos Late	100009220	2119	790.538					1.3322	0.3297	1.1958	0.3297	1.0111	0.7055	0.6485	2.2822	1.7466	1.2991	1.029	1.1422	1.1751	1.4193	1.3982	1.3612	1.139	0.9855	1.0522	0.9675	0.3713	0.3425	0.3297	0.5063	0.5685	0.8394	0.4698	0.3297	1.3755	1.2053	0.8934	0.5017	0.6008	0.5312	0.5237	0.5022	0.4142
1866	1-oleoyl-2-linoleoyl-GPC (18:1/18:2)*	Lipid	Phosphatidylcholine (PC)	52453	LC/MS Pos Late	100008981	2165	784.585					1.1491	1.1873	0.9857	1.4489	0.8278	1.1823	0.821	1.5848	1.8917	1.7168	2.3792	2.0268	1.2812	1.3762	1.3393	1.3875	1.2448	1.2331	0.9785	1.2027	1.0628	0.9487	0.9525	0.9942	0.9654	1.1056	0.8934	0.8314	1.1214	0.9372	1.0078	0.9159	0.9659	0.8221	0.8257	0.8029	0.8758
1950	1-oleoyl-2-linoleoyl-GPE (18:1/18:2)*	Lipid	Phosphatidylethanolamine (PE)	52687	LC/MS Pos Late	100009078	2270	742.538		9546753		HMDB05349	0.66	1.2495	0.7405	0.8858	1.4893	1.0683	1.2525	2.7608	4.1916	3.2331	3.0432	2.6908	1.6697	1.2593	1.0999	1.3844	1.2672	1.1463	0.9918	0.9337	1.4867	0.6359	0.9045	0.557	0.8962	0.8602	0.5224	0.3874	1.4761	1.2214	0.7853	0.579	0.5936	0.5005	0.4997	0.4966	0.4952
2033	1-oleoyl-2-linoleoyl-GPI (18:1/18:2)*	Lipid	Phosphatidylinositol (PI)	52451	LC/MS Pos Late	100008979	2700	878.575				HMDB09838	1.0459	1.5715	0.9391	1.5684	0.3899	2.9187	1.0474	1.5335	2.3526	2.8424	3.2576	1.8525	1.2894	0.7452	0.9026	1.4503	1.3813	1.097	1.2647	1.4636	0.9768	1.1043	1.0612	0.4655	0.8541	0.5552	0.7784	0.7428	0.7322	1.0404	0.8789	1	0.6065	0.6005	0.7296	0.8714	0.5029
2328	1-oleoylglycerol (18:1)	Lipid	Monoacylglycerol	21184	LC/MS Neg	100000924	6650	281.249	111-03-5	5283468		HMDB11567	1.0532	1.447	1.8265	0.4462	0.6367	1.4874	1.9737	0.6499	0.9273	1.4147	0.713	0.4032	2.0348	1.0218	0.8735	1.4274	0.8086	1.4246	0.7274	1.5935	1.0283	0.5897	0.8667	0.9198	0.831	0.838	0.4495	0.4663	1.6876	1.123	1.507	0.6967	0.5038	0.4518	0.7072	0.6979	0.9671
2089	1-oleoyl-GPC (18:1)	Lipid	Lysophospholipid	48258	LC/MS Pos Late	100001272	1540	522.355	19420-56-5	16081932		HMDB02815	0.9239	0.9409	1.1581	0.6914	1.0619	0.8	0.8242	1.2506	1.5702	1.5736	1.3275	1.4348	1.179	0.8881	0.7994	0.8963	0.8802	1.0278	0.8177	1.2048	0.9803	0.9146	0.795	0.6635	0.8064	0.8827	1.0223	1	1.1849	1.0807	1.1569	1.2776	0.9389	0.8694	1.102	1.1133	1.086
2136	1-oleoyl-GPE (18:1)	Lipid	Lysophospholipid	35628	LC/MS Pos Late	100001569	1554	480.308	89576-29-4	9547071		HMDB11506	0.6632	1.5449	0.815	0.6673	1.07	1.149	0.8964	1.979	3.6809	2.8762	2.1418	2.4858	1.2978	1	0.825	0.9567	0.9946	1.1614	0.9707	1.5159	1.4403	0.9724	0.8481	0.6423	0.8328	0.98	1.0919	1.0186	1.5176	1.0237	1.3004	1.0702	0.8439	0.7525	0.72	0.7089	0.8305
2169	1-oleoyl-GPG (18:1)*	Lipid	Lysophospholipid	45968	LC/MS Neg	100005716	5610	509.288					0.4364	0.4364	0.8499	1.4735	0.9236	0.4364	0.4364	0.6605	1.3584	1	1.1099	0.9972	1.6753	0.6049	0.4364	0.9094	1.469	0.4364	0.4364	0.4364	0.783	0.4364	0.8542	0.5508	0.7918	0.4364	0.4364	0.4364	1.8076	1.3732	1.3611	0.4556	1.0352	2.1047	0.7812	0.4364	0.6621
2177	1-oleoyl-GPI (18:1)*	Lipid	Lysophospholipid	36602	LC/MS Neg	100001777	5599	597.305					0.9084	1.1392	1.1934	1.4926	0.4423	1.1605	2.1196	1.3281	2.93	1.967	1.8573	2.0228	1.2965	1.06	0.7706	0.862	1.139	1.1593	0.6668	1.5652	1.0175	0.9581	0.8566	0.5895	0.4113	0.5906	0.5687	0.5977	1.2566	1.0531	0.9032	1.3884	1.044	1.0778	0.9964	0.936	1.1008
1832	1-palmitoleoyl-2-linolenoyl-GPC (16:1/18:3)*	Lipid	Phosphatidylcholine (PC)	53180	LC/MS Pos Late	100009345	1850	754.538				HMDB08008	1.0549	0.7048	0.9595	0.9044	0.6057	0.6279	0.9033	0.6083	1.6318	1.732	1.561	1.3697	1.2655	1.3579	1.2903	1.3983	1.0544	1.2568	1.2584	1.2946	0.6766	0.734	0.7535	0.7278	0.7426	0.7326	0.8742	0.781	1.602	1.3093	1.0377	1.2761	1.2392	1.1104	1.3894	1.3822	1.2623
1831	1-palmitoleoyl-2-linoleoyl-GPC (16:1/18:2)*	Lipid	Phosphatidylcholine (PC)	52683	LC/MS Pos Late	100009075	2003	756.554				HMDB08006	1.0741	1.1294	1.5376	1.3198	1.1789	1.1941	1.2613	1.0139	1.119	1.3698	1.1066	1.1219	0.9596	1.0564	0.775	0.7194	0.7555	0.9172	0.923	1.1479	0.6135	0.699	0.5612	0.6615	0.6569	0.7455	0.7553	0.8362	1.3505	0.9644	1.1661	0.9393	0.8004	0.7439	0.8078	0.8369	1
2081	1-palmitoleoyl-GPC (16:1)*	Lipid	Lysophospholipid	33230	LC/MS Pos Late	100001511	1450	494.324		24779461		HMDB10383	1.0244	0.8481	1.5068	0.6088	0.7678	0.8904	0.793	0.8224	1.5558	1.5294	1.0192	1.3952	0.9349	0.8544	0.6706	0.8222	0.7649	0.9573	0.7967	1.1537	0.9333	0.8201	0.7327	0.5942	0.7524	0.9198	1.1122	1.0607	1.4339	1.3118	1.2607	1.7379	1.2683	1.2157	1.3196	1.4501	1.398
1812	1-palmitoyl-2-alpha-linolenoyl-GPC (16:0/18:3n3)*	Lipid	Phosphatidylcholine (PC)	52684	LC/MS Pos Late	100009076	2034	756.554				HMDB07975	0.9049	0.4326	0.6294	0.6193	0.412	0.5472	0.7777	0.4007	1.6	1.2744	1.5399	1.4446	1	1.1174	1.0818	1.4588	1.1528	0.9971	1.0701	1.1368	0.8987	0.8203	0.9654	0.8242	0.9009	0.8981	0.844	0.7657	1.0823	1.3612	1.0275	1.1323	0.9942	0.9453	1.1188	1.1857	0.8652
1820	1-palmitoyl-2-arachidonoyl-GPC (16:0/20:4n6)	Lipid	Phosphatidylcholine (PC)	52462	LC/MS Pos Late	100008914	2091	782.569	35418-58-7	10747814		HMDB07982	1.0057	0.7322	1.0312	0.7981	0.9705	1	0.7299	1.0486	0.7517	0.7119	0.7429	0.7077	0.9487	1.0621	0.9089	1.0567	0.9367	1.0538	0.9837	1.0462	0.7269	0.7216	0.747	0.7498	0.7719	0.8227	0.8881	0.8324	1.0658	1.0842	1.0602	1.0021	0.8984	0.8969	1.0244	1.0496	0.9749
1927	1-palmitoyl-2-arachidonoyl-GPE (16:0/20:4)*	Lipid	Phosphatidylethanolamine (PE)	52464	LC/MS Pos Late	100008990	2198	740.522		9546800		HMDB05323	0.9823	0.5151	1.133	0.5643	1.0748	0.9515	0.6938	1.8622	1.411	1.2451	1.1255	1.1335	1	0.942	0.9423	1.2999	1.0926	1.1139	1.0286	1.0058	0.503	0.3518	0.4616	0.4946	0.5539	0.6457	0.6017	0.4971	1.3296	1.1837	1.1498	0.8963	0.8311	0.7552	0.7238	0.7984	0.725
2026	1-palmitoyl-2-arachidonoyl-GPI (16:0/20:4)*	Lipid	Phosphatidylinositol (PI)	52467	LC/MS Pos Late	100008993	2567	876.56				HMDB09789	1.081	0.6075	0.7833	0.9253	1.3125	0.7609	0.7527	0.8311	0.7648	0.8801	0.8215	0.8313	0.9386	0.9837	0.9141	0.8912	0.8367	0.9266	0.9147	1.0411	0.7733	0.8083	0.7884	0.7369	0.7816	0.8711	0.9042	0.8709	0.9832	1.0506	0.9411	2.2037	2.2604	2.1594	2.6213	2.638	2.572
1816	1-palmitoyl-2-dihomo-linolenoyl-GPC (16:0/20:3n3 or 6)*	Lipid	Phosphatidylcholine (PC)	52454	LC/MS Pos Late	100008985	2199	784.585					0.9425	0.7038	0.7907	0.7994	1.0349	0.8126	0.7484	0.8609	0.8417	0.8947	0.6137	0.7609	0.8584	0.9044	0.7771	0.8536	0.8673	0.9281	0.9595	1.0255	0.7023	0.6981	0.7947	0.7171	0.7786	0.8043	0.8964	0.8724	0.9988	1.054	0.9397	1.1973	1.0444	1.0496	1.1847	1.2088	1.0966
1826	1-palmitoyl-2-docosahexaenoyl-GPC (16:0/22:6)	Lipid	Phosphatidylcholine (PC)	52610	LC/MS Pos Late	100008915	2023	806.569	59403-54-2	6441886		HMDB07991	1.232	1.0068	1.1157	0.6272	0.9489	0.7731	0.8201	0.869	0.8082	0.743	0.8044	0.833	1.0332	1.0671	0.8971	1.0487	0.9869	0.978	1.0361	1.1289	0.9971	0.9631	1.077	1.0098	1.0536	1.0741	1.0994	1.1389	1.1272	1.2594	1.2263	0.8051	0.7153	0.6925	0.8124	0.8577	0.7558
1929	1-palmitoyl-2-docosahexaenoyl-GPE (16:0/22:6)*	Lipid	Phosphatidylethanolamine (PE)	52465	LC/MS Pos Late	100008991	2119	764.522		9546799		HMDB05324	1.556	0.3927	1.3221	0.578	1.0137	0.6571	1.1235	1.7882	1.4119	1.2017	1.0231	1.2444	1.0186	1.2019	1.0595	1.1836	1.0391	1	0.9203	0.9869	0.399	0.3807	0.4452	0.4916	0.5621	0.6656	0.6596	0.5316	1.7731	1.5285	1.3972	0.6671	0.7563	0.6693	0.7183	0.6414	0.5668
1813	1-palmitoyl-2-gamma-linolenoyl-GPC (16:0/18:3n6)*	Lipid	Phosphatidylcholine (PC)	54812	LC/MS Pos Late	100009154	2034	756.554				HMDB07974	0.858	0.6496	0.7217	1.0793	1.2525	0.7597	0.8495	0.8415	0.6718	0.8155	0.6829	0.5838	0.9001	1.0261	0.9737	0.8871	0.8965	1.0732	0.9848	1.054	0.7536	0.6659	0.8429	0.6638	0.7752	0.7165	0.76	0.8217	1.064	1.3093	1.084	2.1219	2.0426	1.9766	2.4289	2.4177	2.2658
1810	1-palmitoyl-2-linoleoyl-GPC (16:0/18:2)	Lipid	Phosphatidylcholine (PC)	42446	LC/MS Pos Late	1537	2160	758.569	40811-94-7	5287971		HMDB07973	1.0855	0.8773	0.9433	0.9623	1.0024	0.9426	1.0678	1.0526	1.2121	1.2133	1.2468	1.1751	1.0229	0.988	0.9207	1.0618	1.0089	1.0562	0.987	1.1376	0.8164	0.7924	0.8395	0.8265	0.8618	0.8904	0.9003	0.8845	1.0859	1.0675	1.0305	0.9168	0.8113	0.7901	0.8066	0.8949	0.8226
1924	1-palmitoyl-2-linoleoyl-GPE (16:0/18:2)	Lipid	Phosphatidylethanolamine (PE)	42449	LC/MS Pos Late	100001870	2275	716.522		9546747		HMDB05322	0.8762	0.5832	0.9267	0.6016	1.3409	0.7852	1.307	2.0236	2.782	2.2436	2.1088	1.8083	1.0679	1.0657	0.944	1.254	1.075	0.9852	0.8861	0.9172	0.741	0.417	0.6563	0.4829	0.6695	0.6579	0.5082	0.4564	1.4201	1.266	1.0415	0.904	0.8913	0.7618	0.8029	0.7803	0.7572
2024	1-palmitoyl-2-linoleoyl-GPI (16:0/18:2)	Lipid	Phosphatidylinositol (PI)	52450	LC/MS Pos Late	1528	2730	852.56				HMDB09784	1.2204	0.805	0.6954	0.9756	0.8091	1.2655	1.0212	1.2036	0.9145	1.2555	1.5234	1.2211	1.0138	0.851	0.7696	0.9201	0.9014	0.9508	0.9057	0.8767	0.7441	0.5942	0.7485	0.5458	0.7989	0.6571	0.6902	0.7775	0.8505	0.7763	0.9078	1.8487	1.4053	1.5911	1.7671	2.1916	1.5219
1807	1-palmitoyl-2-oleoyl-GPC (16:0/18:1)	Lipid	Phosphatidylcholine (PC)	52461	LC/MS Pos Late	1539	2358	760.585	26853-31-6;26853-31-6	6436017		HMDB07972	1.0385	0.7399	0.9577	0.8148	1.0772	0.7152	0.815	0.8446	1.063	1.1178	1.0698	1.0108	0.9261	0.97	0.8727	0.9901	0.8501	0.9122	0.875	1.0473	0.7645	0.7222	0.8425	0.7787	0.8307	0.855	0.9134	0.8698	1.0233	1.018	1.0268	1.1429	1.0226	1.0605	1.1286	1.2169	1.1266
1923	1-palmitoyl-2-oleoyl-GPE (16:0/18:1)	Lipid	Phosphatidylethanolamine (PE)	19263	LC/MS Pos Late	1526	2509	718.538	26662-94-2	5283496		HMDB05320	0.9003	0.6632	0.9299	0.7426	0.988	0.7705	1.0059	1.4913	2.1533	1.7401	1.7059	1.4854	1.0901	1	0.9413	1.6779	1.1301	1.0637	0.9265	0.9678	0.9181	0.5151	0.6046	0.4877	0.6254	0.7583	0.5094	0.4634	1.5147	1.4601	1.0789	1.37	1.241	0.9909	1.0679	0.9609	1.0168
2022	1-palmitoyl-2-oleoyl-GPI (16:0/18:1)*	Lipid	Phosphatidylinositol (PI)	52669	LC/MS Pos Late	100009066	3140	854.575				HMDB09783	0.9995	0.676	0.6012	0.9377	0.6446	0.6751	0.8264	0.8324	1.1439	1.3775	1.4337	1.447	0.9139	0.9976	0.8735	1.1254	0.99	1.0239	1.0933	1	0.8618	0.801	0.7689	0.6966	0.8219	0.7074	0.9015	0.7876	0.8307	1.037	0.9256	1.3147	1.3889	1.2966	1.7167	1.9072	1.7227
1804	1-palmitoyl-2-palmitoleoyl-GPC (16:0/16:1)*	Lipid	Phosphatidylcholine (PC)	52470	LC/MS Pos Late	100008984	2160	732.554				HMDB07969	0.9523	0.7008	0.7325	0.7323	1.0312	0.5766	1.0546	0.5998	1.5446	1.6446	1.4282	1.4803	0.6603	0.7298	0.7014	0.7793	0.7386	0.7878	0.682	0.805	0.8166	0.8423	0.8792	0.9148	0.9253	0.9806	0.985	0.9455	0.99	1.0723	0.9855	2.1773	2.0007	1.9817	2.2926	2.5084	2.4287
1805	1-palmitoyl-2-stearoyl-GPC (16:0/18:0)	Lipid	Phosphatidylcholine (PC)	52616	LC/MS Pos Late	100008921	2653	762.601	59403-51-9			HMDB07970	1.0296	1.0057	1.0705	0.6492	0.898	0.9143	0.8875	1.0643	1.3218	1.352	1.5234	1.3878	1.0001	0.9191	0.8788	1.0288	0.9158	0.9045	0.9223	1.0211	1.0142	0.939	0.9958	0.8783	0.9919	1.0091	0.967	0.9401	1.2051	1.2087	1.1002	0.7309	0.6747	0.6665	0.7375	0.7769	0.6495
1922	1-palmitoyl-2-stearoyl-GPE (16:0/18:0)*	Lipid	Phosphatidylethanolamine (PE)	57388	LC/MS Pos Late	100009205	2850	720.554		5326793		HMDB08925	0.3228	0.3228	0.3228	0.3228	0.3228	0.3228	0.3228	1.1762	1.7205	1.1771	2.0133	1.115	0.3228	0.3228	0.3228	1	0.6434	0.5482	0.3228	0.3228	1.346	0.4218	0.5677	0.3228	0.3887	0.3228	0.3228	0.3228	0.9215	0.3228	0.3228	0.3228	0.3228	0.3228	0.3228	0.3228	0.3228
2079	1-palmitoyl-GPC (16:0)	Lipid	Lysophospholipid	33955	LC/MS Pos Late	100001263	1525	496.34	17364-16-8	86554		HMDB10382	1.0732	0.7515	1.1835	0.6069	1.1004	0.8195	0.8495	1.1707	1.1439	1.0886	1.1221	0.9767	1.1546	0.9883	0.8623	0.9314	0.9385	1.0214	0.8205	1	0.941	0.8647	0.8809	0.7568	0.8111	0.8578	0.8719	0.9905	1.2403	1.1444	1.135	0.9812	0.7449	0.7908	0.9105	0.9051	0.9058
2127	1-palmitoyl-GPE (16:0)	Lipid	Lysophospholipid	35631	LC/MS Pos Late	100001567	1544	454.293	53862-35-4	9547069		HMDB11503	1	0.9472	1.2623	0.3003	1.0448	0.531	0.7273	1.7028	1.7646	1.7865	1.5015	1.4419	1.0648	0.8556	0.822	0.9188	0.624	0.9547	0.8698	1.0921	1.1891	0.9602	0.8237	0.6904	0.8633	0.9094	1.0579	1.0234	1.3493	1.2211	1.2705	0.9458	0.6224	0.7489	0.9014	0.6187	0.7164
2165	1-palmitoyl-GPG (16:0)*	Lipid	Lysophospholipid	45970	LC/MS Neg	100005717	5570	483.273		3300276			0.5928	0.5084	0.9941	0.7975	0.5084	0.7853	1.2439	1.2383	1.0994	1.3956	0.9641	0.9405	0.8038	0.872	0.8307	0.5695	0.8839	0.5365	0.6295	0.8013	0.5084	0.5084	1.0105	1.0004	0.6469	0.6958	0.5084	0.5084	1.5315	1.4425	1.3067	1.4048	1.2271	1.3711	1.3523	1.1618	1.2476
2172	1-palmitoyl-GPI (16:0)	Lipid	Lysophospholipid	35305	LC/MS Neg	100001655	5564	571.289				HMDB61695	0.8431	0.6586	1.5143	0.7574	0.6735	0.9911	1.385	1.2899	2.3321	1.2884	1.2872	1.4894	1.2393	0.8544	0.7638	0.5729	0.7379	0.923	0.2316	1.3769	0.926	1.007	0.7099	0.4736	0.4496	0.6178	0.6529	0.6859	1.0867	1.1466	1.2031	2.593	1.6164	1.465	1.4908	1.9145	1.7178
84	1-ribosyl-imidazoleacetate*	Amino Acid	Histidine Metabolism	61868	LC/MS Pos Early	100001668	2006	259.092	29605-99-0	5117448	C05131	HMDB02331	0.8684	1.3109	1.6176	1.3771	1.0287	2.1002	0.9926	0.8824	1.747	1.6512	1.5508	1.5365	0.6522	0.7992	0.3627	0.6305	0.5827	0.6342	0.5591	0.6524	1.1452	1.1414	1.2026	1.0768	1.0351	1.0218	1.0402	1.0349	1.6499	1.4023	1.3645	1.5642	1.2677	1.1663	1.1126	1.1885	1.145
1853	1-stearoyl-2-arachidonoyl-GPC (18:0/20:4)	Lipid	Phosphatidylcholine (PC)	42450	LC/MS Pos Late	100001869	2300	810.601	35418-59-8	16219824		HMDB08048	1.0298	0.8429	1.0716	0.9441	0.9369	1.1148	0.7234	1.0747	0.7806	0.7762	0.7511	0.7496	0.9791	1.0573	0.8687	0.9973	0.9085	0.9667	1.0321	1.1286	0.7307	0.784	0.8328	0.7216	0.8681	0.8509	0.9346	0.9327	1.0534	1.0656	1.0016	1.1009	0.963	1.0008	1.0788	1.2218	1.0655
1944	1-stearoyl-2-arachidonoyl-GPE (18:0/20:4)	Lipid	Phosphatidylethanolamine (PE)	52447	LC/MS Pos Late	100008977	2424	768.554		5289133		HMDB09003	1.0409	0.6199	1.4461	0.6092	0.9899	1	0.8822	1.7074	1.2141	0.9424	0.9001	0.9245	1.0552	1.058	0.9418	1.1691	0.9266	1.0359	0.9001	1.0104	0.5847	0.4309	0.4851	0.434	0.5864	0.637	0.5506	0.4955	1.6261	1.5169	1.3294	0.848	0.7541	0.6228	0.6797	0.6665	0.7177
2041	1-stearoyl-2-arachidonoyl-GPI (18:0/20:4)	Lipid	Phosphatidylinositol (PI)	52449	LC/MS Pos Late	100000616	3000	904.591	383907-33-3			HMDB09815	1.0747	0.5446	0.9635	0.7354	0.9217	0.8605	0.7583	0.9835	0.9462	0.9306	0.7022	0.909	0.9937	1.2407	1.0367	1.1174	0.805	1.0271	1	1.1202	0.6636	0.7218	0.6876	0.7874	0.721	0.9212	0.8116	0.7803	1.1619	1.2957	0.9611	0.8549	0.9253	1.0331	1.1826	0.9535	0.9952
1998	1-stearoyl-2-arachidonoyl-GPS (18:0/20:4)	Lipid	Phosphatidylserine (PS)	52235	LC/MS Pos Late	100001872	2565	812.544				HMDB12383	1.4953	4.412	0.8618	0.3003	1.308	0.7055	1.2972	0.8478	1.5863	2.3833	1.8444	1.141	1.3146	0.9149	0.7774	4.2022	0.8261	1.2731	1.2318	0.8696	1.0187	1.1752	1.0168	0.5786	0.4563	2.7736	0.5852	0.619	1.1497	0.9757	0.3755	1.2519	0.4802	0.5592	0.4863	0.7946	0.774
1859	1-stearoyl-2-docosahexaenoyl-GPC (18:0/22:6)	Lipid	Phosphatidylcholine (PC)	52611	LC/MS Pos Late	100008916	2197	834.601	59403-52-0			HMDB08057	1.1887	1.28	1.1735	0.7043	0.9235	0.8199	0.7316	0.8261	0.7712	0.8337	0.7502	0.8052	1.0239	1.0764	0.9922	1.0158	0.9714	1.0343	1.0507	0.9974	1.1525	1.1019	1.1704	1.2155	1.1291	1.2618	1.3349	1.2282	1.287	1.3451	1.2159	0.9968	0.9678	0.8715	1	1.0385	0.9226
1948	1-stearoyl-2-docosahexaenoyl-GPE (18:0/22:6)*	Lipid	Phosphatidylethanolamine (PE)	52466	LC/MS Pos Late	100008992	2317	792.554		9546798		HMDB05334	1.4872	0.5352	1.4942	0.6238	0.9348	0.678	1.329	1.4633	1.026	0.916	0.7333	0.8555	1.1742	1.3765	1.0754	1.1913	0.977	1.0336	0.9822	1.0859	0.4624	0.3934	0.5654	0.5673	0.6222	0.6953	0.5875	0.5724	1.93	1.9135	1.4253	0.6614	0.7398	0.6538	0.7279	0.5988	0.6166
1845	1-stearoyl-2-linoleoyl-GPC (18:0/18:2)*	Lipid	Phosphatidylcholine (PC)	52452	LC/MS Pos Late	100008980	2380	786.601				HMDB08039	1.0706	0.8293	0.9262	1.013	0.9324	0.9587	0.9409	1.0949	1.304	1.321	1.2488	1.2243	1.0572	1.1259	0.9827	1.0988	0.9612	1	1.0231	1.1212	0.8086	0.7847	0.8605	0.8221	0.8776	0.8963	0.9159	0.8894	1.1186	1.103	1.0904	1.001	0.9167	0.9114	0.9781	1.0022	0.9205
1939	1-stearoyl-2-linoleoyl-GPE (18:0/18:2)*	Lipid	Phosphatidylethanolamine (PE)	52446	LC/MS Pos Late	100008976	2522	744.554		9546749		HMDB08994	0.8306	0.7626	0.9644	0.6325	1.1363	0.8513	1.1472	1.5981	2.4166	1.689	1.7102	1.5806	1.2403	1.0581	0.9572	1.1864	1.0294	0.8823	0.8056	0.8631	1.0203	0.5494	0.7305	0.523	0.7013	0.6333	0.5528	0.4581	1.5281	1.3291	1.0899	0.8441	0.7836	0.6384	0.6162	0.6354	0.6677
2030	1-stearoyl-2-linoleoyl-GPI (18:0/18:2)	Lipid	Phosphatidylinositol (PI)	52468	LC/MS Pos Late	100008994	3185	880.591				HMDB09809	0.9776	0.801	0.8018	0.9316	0.7485	1.0749	0.7471	1.2418	1.4722	1.7322	1.5776	1.6756	1	1.0292	0.9086	1.0221	0.9093	1.0021	0.9873	1.1473	0.7619	0.6474	0.7477	0.6368	0.7573	0.7067	0.8252	0.7962	0.92	1.0334	0.9464	0.9318	0.8022	0.8394	0.9318	0.99	0.8703
1842	1-stearoyl-2-oleoyl-GPC (18:0/18:1)	Lipid	Phosphatidylcholine (PC)	52438	LC/MS Pos Late	100008904	2644	788.616	56421-10-4			HMDB08038	1.0161	0.8896	0.8898	0.9503	1.0349	0.7252	0.8564	0.6822	1.1872	1.2173	1.2612	1.1643	1.018	0.9888	0.9375	1.0982	0.9751	0.9868	0.9866	1.1161	0.9073	0.8761	0.9371	0.8559	0.9654	0.9494	1	0.981	1.1187	1.1508	1.0917	1.5068	1.3979	1.3946	1.5448	1.6544	1.4525
1936	1-stearoyl-2-oleoyl-GPE (18:0/18:1)	Lipid	Phosphatidylethanolamine (PE)	42448	LC/MS Pos Late	100001856	2858	746.569				HMDB08993	0.8266	0.935	0.8787	0.6752	0.9302	1	1.1457	1.5612	2.358	1.3182	1.4989	1.3179	1.4313	1.2901	1.1009	1.5144	1.2409	1.0921	0.8749	1.0503	1.362	0.5813	0.9279	0.6234	0.8661	0.8178	0.6227	0.5836	2.0433	1.4848	1.1931	0.9212	0.9012	0.6808	0.7111	0.7904	0.8365
2029	1-stearoyl-2-oleoyl-GPI (18:0/18:1)*	Lipid	Phosphatidylinositol (PI)	52726	LC/MS Pos Late	100009181	3711	882.607					0.8741	0.9112	0.6412	0.8654	0.5067	0.7546	0.8897	1.0182	1.7619	1.6321	1.859	1.8083	1.2616	1.3487	0.9403	1.0784	1.0815	1.1421	1.1676	1.2549	0.8977	0.8166	0.8931	0.7267	0.9025	0.854	0.9553	0.8128	1.0263	1.024	0.9809	1.0447	0.849	0.7922	0.9527	1.0235	0.8624
2087	1-stearoyl-GPC (18:0)	Lipid	Lysophospholipid	33961	LC/MS Pos Late	100001271	1606	524.371	19420-57-6	497299		HMDB10384	0.9217	0.7216	1.1523	0.6047	0.8304	0.7916	0.7377	1.0674	1.175	1.1468	1.0976	1.0289	1.0616	0.9539	0.7627	0.926	0.851	1.0492	0.8129	1.1429	0.9816	0.8172	0.7722	0.7537	0.7798	0.8775	0.9778	0.7884	1.232	1.1425	1.1067	1.1584	0.8362	0.8523	0.9693	1.0057	1
2134	1-stearoyl-GPE (18:0)	Lipid	Lysophospholipid	42398	LC/MS Pos Late	100001461	1626	482.324	69747-55-3	9547068		HMDB11130	0.9327	0.7877	1.4331	0.3853	0.9398	0.7697	0.7153	1.6334	1.7613	1.6961	1.2826	1.3343	1.1235	0.8873	0.7678	0.9167	0.8453	1.0085	0.7304	1.2191	0.9784	0.796	0.812	0.6517	0.6931	0.834	0.8876	0.8406	1.64	1.4528	1.3753	0.9801	0.7268	0.6463	0.7497	0.721	0.625
2175	1-stearoyl-GPI (18:0)	Lipid	Lysophospholipid	19324	LC/MS Neg	100000656	5794	599.32	796963-93-4			HMDB61696	0.8054	0.6619	2.3328	0.5768	0.6693	1.0117	1.1601	1.3914	1.804	1.1984	1	1.3089	1.3757	1.0471	0.7481	0.6067	0.9804	1.1924	0.2781	1.4474	0.8086	0.7802	0.717	0.5233	0.4257	0.6424	0.6577	0.7159	1.2403	1.3262	1.3501	1.3116	0.9507	0.9478	0.9085	0.9118	0.9204
326	2,3-dihydroxy-2-methylbutyrate	Amino Acid	Leucine, Isoleucine and Valine Metabolism	57547	LC/MS Polar	100010869	1318	133.051	14868-24-7	301941		HMDB29576	1.3087	0.3843	0.3843	1.5254	0.3843	0.3843	0.5713	0.3843	0.3843	0.3843	0.3843	0.3843	1.2629	1.1126	1.1418	1.1799	1.1689	1.6135	1.1529	1	0.3843	0.5331	0.8351	0.3843	0.3843	0.3843	0.3843	0.3843	1.5516	0.4484	0.3843	1.2551	0.994	1.7063	1.007	0.3843	1.0981
342	2,3-dihydroxy-5-methylthio-4-pentenoate (DMTPA)*	Amino Acid	Methionine, Cysteine, SAM and Taurine Metabolism	62805	LC/MS Neg	100020893	1156	177.023					1.0062	0.9772	1.2572	1.7095	1.0487	1.3117	1.0638	0.9123	1.0044	1.0984	1.0037	1.018	1.0662	0.9887	0.7807	0.7987	0.8343	0.8832	0.8671	0.8736	0.9456	0.8454	0.9787	0.9208	0.8808	0.8741	0.9354	0.907	1.4917	1.1773	1.1426	1.3408	1.1131	1.2122	1.1478	1.091	0.9445
3927	2,3-dihydroxyisovalerate	Xenobiotics	Food Component/Plant	38276	LC/MS Polar	100002417	1050	133.051	1756-18-9	677	C04039	HMDB12141	12.199	3.2362	4.0334	1.0397	0.7424	4.3618	2.4108	4.1371	12.5659	10.3648	8.0175	4.316	1.351	1.0769	0.9352	1.0804	1.4531	1.597	1.2197	0.9995	1.3489	1.0035	1.0005	0.8182	0.467	0.4717	0.3274	0.3503	3.6261	2.5591	1.5909	1.0366	0.8971	0.9243	0.7977	0.6561	0.5899
3928	2,3-dihydroxypyridine	Xenobiotics	Food Component/Plant	21132	LC/MS Pos Early	100000861	1420	112.039	16867-04-2	28115			0.1908	1.8306	0.1908	1.6181	0.5237	0.2186	0.7435	1.0488	3.7107	3.2996	1.9604	1.6647	0.1908	0.1908	0.1908	0.1908	0.1908	0.1908	0.1908	0.3295	1.8063	1.7018	1.6786	1.6797	1.2095	1	1.06	0.9405	0.1908	0.1908	0.1908	1.7409	1.5565	1.0248	0.7619	0.5805	1.0064
4313	2,5-dimethylphenol sulfate	Xenobiotics	Food Component/Plant	62533	LC/MS Neg	100020519	3474	201.023					1.9324	0.9339	1.5179	1.371	1.4843	1.3173	1.1022	0.7641	0.1535	0.2253	0.2467	0.073	1.392	1.1389	1.2624	1.4091	1.2462	1.0009	0.9504	0.4248	1.038	1.0826	0.9909	1.1661	1.0477	0.9754	0.6857	0.6841	0.918	0.7083	0.4334	0.9559	0.9883	1.2494	0.8554	0.7537	0.6732
2643	21-hydroxypregnenolone disulfate	Lipid	Pregnenolone Steroids	46115	LC/MS Neg	100001999	3935	245.067	1164-98-3	134595			1.0781	1.2501	1.1249	1.5592	1.8757	1.1823	0.8095	0.7428	0.3826	0.4411	0.2499	0.4584	1.2121	1.0587	0.8562	0.9714	1.0238	0.7766	0.8485	0.9127	1.0113	0.8189	1.0337	0.9553	0.8645	0.9004	1.0688	0.8726	1.2579	1.2467	1.1318	1.1921	1.4223	1.3552	1.2163	1.281	0.8736
4385	2-acetamidophenol sulfate	Xenobiotics	Drug - Analgesics, Anesthetics	48580	LC/MS Neg	100006190	2251	230.013	40712-60-5	181671			4.7798	0.4013	0.3782	0.1569	0.4184	0.1569	1.0334	4.3983	0.8265	0.8846	0.7554	0.6184	0.1569	0.1569	0.1569	0.1569	0.1569	0.1569	0.2614	0.3095	0.4062	0.1569	0.1569	0.3063	0.5022	1.2361	0.774	0.1569	3.3358	1.9738	0.9098	4.9368	2.8145	2.8976	2.6436	1.9269	1.5684
103	2-aminoadipate	Amino Acid	Lysine Metabolism	6146	LC/MS Pos Early	381	1912	162.076	542-32-5;1118-90-7	469	C00956	HMDB00510	2.3522	0.9598	1.3208	1.2621	0.6245	1.6514	1.4312	0.8269	0.4437	0.67	0.8185	0.2673	1.5048	1.6762	1.1174	1.4462	1.342	1.2603	1	0.8387	0.6396	0.7592	1.0159	0.6347	0.9421	0.4633	0.6869	0.5107	0.9202	0.5443	0.6628	0.9399	0.6467	0.5419	0.5221	0.6607	0.3581
448	2-aminobutyrate	Amino Acid	Glutathione Metabolism	42374	LC/MS Pos Early	1128	2059	104.071	1492-24-6	439691	C02261	HMDB00650	1.3039	0.5976	0.71	1.1679	0.7886	1.1271	1.0559	1.0409	0.737	1.1734	0.864	0.5259	0.953	1.5403	1.2002	1.1709	1.1077	1.1329	1.0032	1.0317	0.4599	0.7432	0.7299	0.6101	0.5685	0.4838	0.5252	0.5121	1.0604	1.069	0.7277	0.6437	0.8894	0.8624	0.7861	0.6761	0.6273
1408	2-aminoheptanoate	Lipid	Fatty Acid, Amino	43761	LC/MS Pos Early	100004542	3160	146.118	1115-90-8	227939			1.2476	1.0191	2.5018	1.9861	1.6047	2.3036	1.5373	1.5509	0.5569	0.6527	0.6482	0.7425	1.1508	1.268	0.9857	1.159	0.8975	0.9877	0.9867	0.9878	0.7705	0.7039	0.7495	0.5448	0.7293	0.635	0.6342	0.6641	1.7365	1.843	1.8174	1.3265	0.9681	1.0761	1	1.1335	1.0387
1413	2-aminooctanoate	Lipid	Fatty Acid, Amino	43343	LC/MS Pos Late	100004227	750	160.133	644-90-6	69522		HMDB00991	1.7063	2.171	1.9908	0.8929	0.8186	2.4238	0.8894	3.0343	1.9776	1.9564	1.0942	1.5204	1.6534	1.8468	1.542	1.4134	1.2645	1.5004	0.9518	0.8964	1.3349	1.2239	1.241	0.8823	0.8041	1.2269	1.144	1.2183	1.1578	0.9996	0.8942	0.1502	0.1373	0.0984	0.1057	0.096	0.096
4805	2-aminophenol sulfate	Xenobiotics	Chemical	43266	LC/MS Neg	100004322	1677	188.002		181670		HMDB61116	4.2008	1.1189	1.0251	0.5514	0.852	0.3723	1.1212	3.5382	0.3906	0.5019	0.6192	1	0.3917	0.3595	0.3135	0.357	0.4142	0.4963	0.5024	0.7057	0.95	0.9014	0.9393	0.7499	1.268	1.5053	1.8121	1.784	2.4318	1.6049	1.5573	4.2453	3.007	3.0137	2.6302	2.6234	1.8129
3523	2'-deoxyuridine	Nucleotide	Pyrimidine Metabolism, Uracil containing	52602	LC/MS Neg	536	1586	227.067	951-78-0	13712	C00526	HMDB00012	1.6157	0.6308	1.932	0.8279	1.2172	0.9108	0.6728	1.3164	0.4245	0.4245	0.4245	0.4245	1.0193	1.3947	1.2965	1.2354	1.5341	1.3194	1.2879	1.6917	0.6089	0.5445	0.5392	0.7481	0.645	0.8836	0.924	1.0465	1.137	1.2943	1.593	0.806	0.7993	0.8126	0.9955	0.9286	0.8376
3765	2-ethylphenylsulfate	Xenobiotics	Benzoate Metabolism	36847	LC/MS Neg	100001809	3416	201.023					1.6266	0.8081	1.1733	1.4844	1.3895	1.3339	1.0568	0.1688	0.1688	0.1688	0.1688	0.1688	0.9247	0.1688	0.8532	0.9245	0.9806	0.9543	0.7755	0.1688	1.3004	0.1688	1.0239	1.2629	1.149	0.8289	1.0471	0.6929	1	0.8866	0.4297	1.0273	0.6964	0.8411	0.8906	0.7968	0.5219
321	2-hydroxy-3-methylvalerate	Amino Acid	Leucine, Isoleucine and Valine Metabolism	36746	LC/MS Neg	100001541	1800	131.071	488-15-3	164623		HMDB00317	1.2613	0.8682	1.2282	1.3173	1.1302	1.0651	1.2315	1.3868	1.0833	1.2068	1.1995	0.9284	0.9466	0.8598	0.7629	0.8522	0.9019	1.0479	0.8811	0.7695	0.8118	0.6491	0.7034	0.8142	0.7286	0.7007	0.7615	0.7276	1.1229	1.1542	1.192	1.1851	1.0212	1.0916	0.9045	0.8582	0.7944
[truncated: 699 more rows]
[truncated: 36 more columns]

## Sheet: Pathway Heat Map
	University of Gothenburg UNGO-01-17VW Treatment time course following intervention, human plasma
[truncated: 834 more rows]
[truncated: 40 more columns]
