# Supplementary material for: The acute effect of metabolic cofactor supplementation: a potential therapeutic strategy against non‐alcoholic fatty liver disease
Source: Mol Syst Biol. 2020 Apr 27;16(4):e9495. doi: 10.15252/msb.209495 (PMC7184219; doi:10.15252/msb.209495)
Supplement: Supplementary file 6 — Table EV5 [file MSB-16-e9495-s007.xlsx]

## Sheet: Legend
Table EV5. ANOVA is calculated to identify the combined effect of the metabolic cofactor supplementation.

## Sheet: Sheet1
	SuperPathway	Pathway	Metabolite	Log2FC_1	Log2FC_2	Log2FC_3	Log2FC_4	Log2FC_5	Log2FC_6	Log2FC_7	Padj_1	Padj_2	Padj_3	Padj_4	Padj_5	Padj_6	Padj_7
	Amino Acid	Alanine and Aspartate Metabolism	N-acetylalanine	-0.0383588	0.0577934	-0.016998	0.128899	0.0593324	0.0622605	0.00309507	0.776261	0.61284	0.831228	0.16148	0.313912	0.517492	0.922016
			N-acetylaspartate (NAA)	0.137535	0.195388	0.163368	0.122525	-0.0976104	-0.0438545	0.0592574	0.17867	0.397777	0.241942	0.134354	0.864258	0.277336	0.961766				Up regulaiton
			alanine	0.178753	0.0412659	-0.0976801	-0.173875	-0.249857	-0.351862	-0.510031	0.0402138	0.379969	0.00635429	0.0193308	0.000570227	0.000126114	4.96007e-11				Down regulation
			asparagine	0.00728653	-0.141664	-0.381925	-0.390916	-0.588528	-0.571704	-0.604899	0.225637	0.144794	2.70685e-06	6.06166e-06	1.2674e-08	1.27159e-07	5.03821e-07			Sig. level of 0.05 after FDR adjustment
			aspartate	0.080828	-0.288766	-0.333889	-0.304937	-0.449587	-0.880921	-0.885159	0.1204	0.0708163	0.499414	0.0236217	0.00110035	0.00596686	2.11899e-06
			hydroxyasparagine**	0.00064841	0.101123	0.0338895	0.0234716	-0.0983724	-0.0498111	-0.130519	0.58063	0.257596	0.869556	0.959159	0.519224	0.421576	0.0653335
		Creatine Metabolism	creatine	0.460043	0.236996	-0.236972	-0.354551	-0.655087	-0.681902	-0.711837	0.0108533	0.3166	0.489583	0.00887921	0.000222568	9.66207e-06	1.00476e-05
			creatinine	-0.0623193	-0.0512567	-0.128699	-0.0409206	-0.0978056	-0.0894028	-0.142133	0.0365338	0.0207531	0.0269728	0.0987775	0.000356959	0.159771	6.51318e-05
			guanidinoacetate	0.790193	1.4464	1.73267	1.37641	0.895279	0.450656	0.32647	0.00585739	0.00465568	0.00154332	0.00597188	0.0103969	0.011426	0.0326307
		Glutamate Metabolism	N-acetylglutamine	0.216353	0.673886	0.732317	0.338734	0.29005	0.0618916	0.0359853	0.0487986	0.0255802	0.00370955	0.00098978	0.0371621	0.971482	0.213518
			alpha-ketoglutaramate*	-0.0515743	-0.0532625	-0.253276	-0.243002	-0.356994	-0.214535	-0.097845	0.126105	0.599115	0.00386406	0.0057312	0.00108148	0.0133253	0.0151123
			glutamate	0.341954	-0.103975	-0.0756702	-0.273933	-0.392583	-0.61105	-0.429701	0.0181737	0.894424	0.702763	0.0922476	0.000570227	0.000548123	3.81981e-05
			glutamine	0.00808519	-0.0058662	-0.0449458	0.0578163	-0.0137367	0.0367782	0.0170793	0.858136	0.856105	0.0981727	0.342755	0.905821	0.822303	0.70449
			pyroglutamine*	0.122839	0.0175857	-0.0128212	-0.101953	-0.128164	-0.226732	-0.129164	0.0849014	0.680801	0.344245	0.0221453	0.0015385	0.00238009	0.000352067
		Glutathione Metabolism	2-aminobutyrate	0.492519	0.358881	0.292517	0.261955	0.0729783	0.133972	0.0334937	2.64449e-05	0.000122022	8.19744e-05	0.00302089	0.426203	0.242423	0.703889
			2-hydroxybutyrate/2-hydroxyisobutyrate	-0.18269	0.0331219	0.110204	0.131912	0.195705	0.223163	0.400022	0.376015	0.922932	0.318743	0.227628	0.0798949	0.03571	0.014725
			5-oxoproline	-0.184062	-0.270457	-0.313015	-0.227305	-0.143926	-0.16375	-0.255764	0.00138383	0.000113074	0.0970409	0.000485875	0.00439032	0.00499166	0.000315204
			cys-gly, oxidized	0.230222	-0.0548522	-0.47951	-0.0526127	-0.186948	0.0779565	-0.120923	0.61467	0.300659	0.881243	0.449612	0.999849	0.50427	0.890314
			cysteine-glutathione disulfide	0.0948631	-0.285333	-0.941617	-0.518357	-0.3301	-0.250359	-0.296447	0.431969	0.363787	0.73396	0.265941	0.839702	0.49823	0.00836933
			cysteinylglycine	0.433419	0.504646	0.453524	0.0201722	-0.160765	-0.000425162	-0.0770827	0.0147693	0.0306657	0.00972813	0.966577	0.519087	0.505013	0.221752
			cysteinylglycine disulfide*	0.241832	-0.0769309	-0.374018	-0.313965	-0.413651	-0.286428	-0.198904	0.0402138	0.329065	0.172165	0.00494466	0.0706748	0.00596686	0.00918973
		Glycine, Serine and Threonine Metabolism	N-acetylglycine	0.0491972	0.292028	0.218207	0.491226	0.133682	0.0415381	0.748254	0.959959	0.4432	0.189935	0.00263012	0.161984	0.180265	0.000484464
			N-acetylserine	0.403068	0.397893	0.401021	0.557717	0.292351	0.231079	0.100717	0.0368275	0.00992981	0.0109091	4.99314e-05	0.00185989	0.627828	0.0540928
			N-acetylthreonine	-0.0792418	0.0522856	-0.00589868	0.067558	-0.0306776	-0.0525678	-0.0714919	0.410475	0.732161	0.962568	0.269162	0.278955	0.437482	0.929204
			betaine	0.126193	0.158927	0.062604	0.0665793	-0.0385831	0.0647927	-0.043984	0.00981283	0.00701664	0.0677252	0.128782	0.999849	0.67499	0.137485
			dimethylglycine	-0.0397768	-0.169929	-0.166554	-0.0654068	-0.0904103	-0.18944	-0.260562	0.17867	0.549995	0.112531	0.733627	0.202814	0.0264326	0.00366859
			glycine	0.412135	0.284893	0.134677	0.0943321	-0.0503571	-0.0175811	-0.0992798	7.33803e-05	0.00177658	0.00230537	0.003093	0.365966	0.331785	0.046117
			sarcosine	-0.0428169	-0.0955343	-0.14192	-0.92358	-1.12102	-1.11193	-1.30675	0.650275	0.5446	0.0894597	3.20322e-06	0.00133752	9.24768e-09	7.33132e-14
			serine	2.82455	2.19555	2.05409	1.75703	1.48251	1.29376	1.23752	4.10893e-05	3.07348e-05	7.24355e-06	3.20322e-06	1.17272e-06	3.79385e-05	1.51504e-05
			threonine	0.310584	0.0956006	-0.206356	-0.239103	-0.378977	-0.535741	-0.664969	0.00606673	0.410832	0.0214344	0.0131422	4.43131e-06	2.4759e-05	3.8449e-07
		Guanidino and Acetamido Metabolism	4-guanidinobutanoate	0.0474952	0.0373912	-0.344108	-0.190581	-0.058002	-0.839053	-1.53736	0.175858	0.947383	0.351453	0.763955	0.386747	0.0353147	2.15814e-07
		Histidine Metabolism	1-methyl-4-imidazoleacetate	0.101824	-0.106782	0.0127532	-0.0782247	0.0536981	-0.0860947	-0.193229	0.650275	0.9066	0.630923	0.700013	0.450114	0.426181	0.046877
			1-methylhistidine	0.374314	-0.0371815	-0.212713	0.0735599	0.511397	0.0915748	-0.292236	0.157318	0.909477	0.852869	0.637375	0.0579811	0.647919	0.818754
			1-ribosyl-imidazoleacetate*	-0.017557	-0.135245	-0.109809	-0.122503	-0.104437	-0.179873	-0.24453	0.988414	0.0646598	0.0499477	0.0859436	0.769881	0.415427	0.00357923
			3-methylhistidine	-0.0154297	-0.00205406	-0.304429	-0.228819	-0.509101	-0.578861	-0.860226	0.938154	0.643593	0.0686245	0.456124	0.00429496	0.00148116	1.76529e-08
			N-acetylcarnosine	-0.00527543	0.0979102	-0.00890063	0.117413	-0.106755	-0.123335	-0.139662	0.933539	0.718935	0.698022	0.254684	0.209099	0.183034	0.245274
			N-acetylhistidine	0.084117	0.504791	0.334738	0.683154	0.174554	0.380945	0.223258	0.435094	0.0399592	0.0593746	0.0805502	0.0300921	0.293277	0.209888
			formiminoglutamate	0.986341	1.59658	1.51599	1.41047	0.693777	0.268355	-0.646331	0.000479214	0.0016817	0.0046485	0.00160154	0.02355	0.103612	0.300068
			histidine	-0.145396	-0.184159	-0.244838	-0.19737	-0.196319	-0.205882	-0.184631	0.00119322	0.0287312	0.000191083	0.0276223	0.000426517	0.0109232	0.00358845
			hydantoin-5-propionate	0.321397	0.430589	-0.037003	0.312652	-0.47948	-0.78581	-1.29927	0.00199217	0.0433874	0.645194	0.425817	0.392973	0.00850662	0.0020887
			imidazole lactate	0.00444457	-0.111611	-0.245674	-0.289324	-0.370587	-0.436628	-0.293066	0.416943	0.251556	0.223254	0.109326	0.0690003	1.65101e-05	0.204419
			trans-urocanate	0.210299	0.507562	0.458831	0.528558	0.251692	0.575991	0.158781	0.207233	0.0185735	0.156282	0.0228168	0.280863	0.0551937	0.0121711
		Leucine, Isoleucine and Valine Metabolism	1-carboxyethylisoleucine	-0.212714	0.045665	-0.531767	-0.731738	-0.784563	-1.41342	-2.10992	0.678423	0.791367	0.0970409	0.0500995	0.0431426	4.9096e-05	7.33132e-14
			1-carboxyethylvaline	-0.315154	-0.100867	-0.376607	-0.61261	-0.870109	-1.00536	-1.44704	0.849649	0.945157	0.012531	0.0413086	0.0110077	1.81722e-05	4.97209e-12
			2-hydroxy-3-methylvalerate	-0.138612	-0.118523	-0.0966555	-0.112214	-0.212453	-0.0978559	-0.298772	0.207233	0.228861	0.225459	0.181539	0.144008	0.416702	0.016211
			2-methylbutyrylcarnitine (C5)	0.183797	-0.22989	-0.0415721	0.247148	0.0446287	0.234947	-0.0409411	0.377615	0.978955	0.86776	0.154737	0.665391	0.449698	0.213564
			3-hydroxy-2-ethylpropionate	0.10153	-0.052482	-0.288084	-0.133684	0.139207	0.0886978	0.119574	0.999972	0.945157	0.572822	0.865727	0.827192	0.235166	0.956086
			3-hydroxyisobutyrate	-0.309395	-0.465676	-0.586301	-0.210716	-0.472389	-0.478072	-0.888275	0.328443	0.0606268	0.090512	0.113235	0.0529162	0.394423	2.42321e-05
			3-methyl-2-oxobutyrate	-0.116217	0.0254978	0.0626458	0.0273454	0.047419	0.11413	0.198811	0.17867	0.877097	0.788929	0.838328	0.769881	0.00887128	0.0189313
			3-methyl-2-oxovalerate	-0.169462	-0.399335	-0.313216	-0.036694	-0.136158	-0.231226	-0.111289	0.0158761	0.0497331	0.0193645	0.449612	0.0205291	0.0394115	0.0745577
			3-methylglutaconate	-0.018899	0.0490281	-0.0218289	0.0146821	0.0722213	-0.00188107	-0.0942832	0.27597	0.376946	0.579538	0.574839	0.518877	0.731627	0.38993
			4-methyl-2-oxopentanoate	-0.173421	-0.123532	-0.3168	-0.128111	-0.163683	-0.126618	0.0276627	0.0343872	0.107303	0.00390229	0.0471377	0.0410147	0.130146	0.828169
			N-acetylisoleucine	-0.225823	0.165916	-0.0539251	0.0994734	0.019718	-0.391481	-0.362909	0.823906	0.450939	0.87654	0.220499	0.999849	0.108652	0.0829298
			N-acetylleucine	-0.0894255	0.274186	-0.0755675	0.0748245	-0.019009	-0.269228	-0.60336	0.878351	0.0460643	0.852869	0.246989	0.696525	0.0527864	2.3382e-05
			N-acetylvaline	-0.249529	0.0234855	-0.0568902	0.0200063	-0.105286	-0.177405	-0.284121	0.58063	0.949512	0.387073	0.592262	0.13187	0.0492122	0.0395618
			alpha-hydroxyisocaproate	-0.189257	-0.169741	-0.224504	-0.13976	-0.0802814	-0.00651555	-0.168172	0.738484	0.369523	0.0894143	0.500273	0.588524	0.861047	0.766912
			alpha-hydroxyisovalerate	0.0382965	0.0518873	0.0373207	-0.0667523	-0.0155647	-0.0959507	0.0411409	0.710527	0.78135	0.994203	0.263674	0.588524	0.542359	0.677967
			beta-hydroxyisovalerate	-0.0437139	0.0370283	-0.244279	0.0211334	-0.0655952	0.0981339	-0.16868	0.756527	0.923634	0.645194	0.996543	0.860113	0.830467	0.97922
			ethylmalonate	0.0745288	0.0338912	0.00046915	0.0287556	0.0160956	0.113196	0.212416	0.0336742	0.408861	0.838275	0.457264	0.881875	0.352271	0.00552954
			isobutyrylcarnitine (C4)	0.0985211	-0.0178853	0.0239077	0.0804011	0.166981	-0.0454108	-0.252144	0.312151	0.92526	0.86776	0.465378	0.440771	0.787641	0.00794651
			isoleucine	-0.233521	-0.304122	-0.224104	-0.229809	-0.278395	-0.466499	-0.486047	0.00394297	0.00177658	0.0108712	0.184039	0.0102203	0.00268252	0.000157094
			isovalerate (i5:0)	0.0955531	0.298135	-0.230921	0.215786	-0.0208091	-0.123607	-0.803	0.658532	0.369523	0.76692	0.499829	0.65498	0.23402	0.01544
			isovalerylcarnitine (C5)	0.141542	0.276946	-0.0324793	0.315957	0.0273553	-0.0204035	-0.600409	0.166736	0.61455	0.979712	0.178764	0.665391	0.729211	0.000906056
			leucine	-0.234207	-0.370382	-0.370747	-0.321246	-0.410882	-0.496761	-0.456044	0.000894999	0.00285663	0.00542508	0.105216	0.0117255	0.0080003	0.000943112
			methylsuccinate	-0.167515	-0.341857	-0.0899691	-0.29616	-0.0101311	-0.0980785	-0.323934	0.737322	0.322304	0.391373	0.0242202	0.284253	0.620853	0.610096
			valine	-0.0553475	-0.117474	-0.15179	-0.0992734	-0.241212	-0.265664	-0.296998	0.277853	0.02987	0.0425124	0.465378	0.0471475	0.028744	0.00031984
		Lysine Metabolism	2-aminoadipate	0.247234	-0.0740498	-0.0873151	0.331583	-0.465244	-0.68959	-0.843316	0.117132	0.450939	0.809538	0.180522	0.0929118	0.0232756	9.19041e-05
			6-oxopiperidine-2-carboxylate	-0.166772	-0.30221	-0.170586	-0.134781	-0.423031	-0.53774	-0.581336	0.623408	0.545637	0.916796	0.824132	0.211897	0.0470843	6.16039e-09
			N,N,N-trimethyl-5-aminovalerate	-0.0750898	-0.162562	-0.283979	-0.238877	-0.33506	-0.268083	-0.313572	0.17867	0.00861284	1.85786e-05	0.000708378	0.00058232	0.00118278	0.00580358
			N6,N6,N6-trimethyllysine	-0.181149	-0.239629	-0.0532169	-0.0583338	-0.0824927	0.0441716	-0.056677	0.131236	0.0273733	0.412366	0.976748	0.889063	0.552357	0.168742
			N6-acetyllysine	-0.0174623	-0.119341	-0.0316745	-0.0571141	-0.208676	-0.204543	-0.292223	0.955595	0.0768566	0.489583	0.517317	0.0348931	0.00276436	0.000434107
			glutarylcarnitine (C5-DC)	-0.1838	0.0853522	0.0184138	-0.312582	-0.0397195	0.191813	-0.104014	0.195119	0.890358	0.685538	0.811377	0.923935	0.331785	0.0789991
			lysine	-0.226362	-0.22322	-0.355911	-0.34775	-0.477629	-0.469956	-0.474478	9.38689e-05	8.9356e-05	9.32779e-06	4.31541e-05	8.17452e-07	1.87705e-05	5.45178e-06
			pipecolate	0.0907642	0.0191502	-0.106911	-0.255396	-0.354889	-0.398564	-0.53914	0.599756	0.993139	0.00722035	0.154737	0.00257457	0.0155736	3.47599e-13
		Methionine, Cysteine, SAM and Taurine Metabolism	2,3-dihydroxy-5-methylthio-4-pentenoate (DMTPA)*	-0.16069	-0.145511	-0.247312	-0.162213	-0.189398	-0.232538	-0.287383	0.0451776	0.052392	0.000154055	0.00138632	0.00407555	0.0100806	0.000106523
			N-acetylmethionine	0.089067	0.416665	0.541615	0.552977	0.33287	0.247206	-0.161765	0.0559367	0.000905137	0.000565588	0.00132641	0.0205291	0.142114	0.123362
			N-acetyltaurine	-0.0357305	-0.0412305	-0.105983	-0.0763831	-0.0685818	-0.0827416	0.0147983	0.205949	0.923634	0.223536	0.804437	0.0730278	0.393713	0.926295
			N-formylmethionine	-0.0738464	0.113431	0.201897	0.240961	0.116001	0.125498	-0.0871564	0.988414	0.177634	0.0721274	0.00203278	0.361657	0.335841	0.677967
			S-methylcysteine	-0.00557295	0.184933	0.0957703	0.116396	0.0896525	-0.10755	0.0676158	0.931238	0.220495	0.228847	0.0730152	0.336789	0.756083	0.693663
			S-methylcysteine sulfoxide	0.0352084	-0.0916983	-0.11262	-0.0702218	-0.122499	-0.106128	-0.114835	0.888864	0.35743	0.000852066	0.0423938	0.01345	0.0745462	0.0203567
			alpha-ketobutyrate	-0.01406	0.0661819	0.0832367	0.171051	0.189453	0.020689	0.366469	0.400537	0.764154	0.601286	0.0721321	0.417901	0.360936	0.217546
			cystathionine	1.19317	1.8503	1.71836	2.04509	1.56764	1.11125	0.548035	0.000701687	0.00123168	0.000975305	0.000487959	0.00407555	0.00516037	0.0351288
			cysteine	0.493583	0.340334	0.257021	-0.158496	-0.268829	-0.238954	-0.201896	0.00454005	0.0252692	0.0220682	0.000816325	0.0714002	0.322161	4.32776e-05
			cysteine s-sulfate	0.1371	0.0626279	-0.173439	-0.367439	-0.330231	-0.559328	-0.320994	0.208341	0.842785	0.346743	0.00347575	0.000422317	3.79385e-05	0.186518
			cystine	0.227592	-0.113315	-0.453167	-0.426379	-0.587651	-0.642212	-0.374823	0.00456468	0.864499	4.20959e-08	4.68146e-11	1.21368e-08	7.69927e-07	3.46118e-06
			methionine	-0.235547	-0.238233	-0.421513	-0.406189	-0.631141	-0.666161	-0.774601	0.000612299	0.0255802	0.00386406	0.00151422	4.07164e-05	0.000197411	9.30842e-05
			methionine sulfone	0.0027254	0.00823497	-0.0373535	-0.00695407	-0.105825	-0.136975	-0.206899	0.738484	0.883082	0.685538	0.970097	0.21868	0.464737	0.0745577
			methionine sulfoxide	-0.0587802	-0.304896	-0.441828	-0.237413	-0.444969	-0.703871	-0.809897	0.844286	0.124902	0.0510408	0.317211	0.000908182	0.000767673	1.14994e-05
			taurine	0.144259	0.0933865	-0.0488343	-0.08557	-0.159356	-0.145493	-0.242355	0.0417491	0.454715	0.330441	0.401869	0.00280871	0.00666254	0.0165547
		Phenylalanine Metabolism	1-carboxyethylphenylalanine	-0.317172	-0.429155	-0.852213	-1.03038	-1.27266	-1.42138	-1.94462	0.70878	0.599115	0.000853472	0.000853118	0.000409175	8.29511e-08	2.67683e-14
			4-hydroxyphenylacetate	-0.0854482	-0.184168	-0.362383	-0.460053	-0.679789	-0.824311	-0.382005	0.710978	0.254591	0.0884547	0.00432174	0.162873	4.42209e-05	0.0177445
			N-acetylphenylalanine	0.254899	0.398132	0.187865	0.365546	-0.033328	-0.189684	-0.451031	0.00826728	0.0104281	0.191506	0.0982285	0.827192	0.201849	0.155428
			phenylalanine	-0.233664	-0.300218	-0.353152	-0.311086	-0.393139	-0.401361	-0.352457	6.737e-06	2.71499e-05	7.87727e-05	0.000884712	5.21317e-05	0.000380667	1.51504e-05
			phenyllactate (PLA)	-0.326905	-0.296773	-0.538502	-0.524981	-0.716224	-0.843417	-0.833676	0.546577	0.376946	0.00342888	0.00132641	0.000948977	1.32832e-05	4.44651e-07
			phenylpyruvate	-0.153079	0.0640279	-0.161886	-0.308441	-0.125835	-0.74074	-0.579576	0.400021	0.860022	0.420362	0.0526307	0.104398	0.000767673	0.00267442
		Polyamine Metabolism	(N(1) + N(8))-acetylspermidine	-0.16591	-0.40889	-0.487476	-0.429262	-0.352602	-0.0522007	-0.243769	0.264432	0.00246774	0.00053323	0.0125321	0.00126463	0.451096	0.00505268
			4-acetamidobutanoate	0.118112	0.0112215	0.00694473	0.0423095	0.271339	0.37605	0.104881	0.416943	0.791367	0.775943	0.573896	0.0228873	0.0752297	0.297158
			5-methylthioadenosine (MTA)	-0.165813	-0.343182	-0.263228	-0.27666	-0.71091	-0.593054	-0.488312	0.0570195	0.00701664	0.0453206	0.0246382	0.000356959	0.00761208	0.00199246
			N-acetyl-isoputreanine*	-0.135326	-0.386728	-0.549586	-0.724637	-0.578402	-0.669845	-0.548316	0.0198171	0.000567803	0.000124494	1.39918e-10	4.10462e-07	1.80321e-06	1.24801e-05
			N-acetylputrescine	0.00494682	-0.0312138	0.11108	0.33746	0.425433	0.579499	0.423039	0.738484	0.397777	0.0328896	0.00230477	0.00245357	0.00118278	0.000232907
		Tryptophan Metabolism	3-indoxyl sulfate	-0.120236	-0.099382	-0.0269118	0.0175734	0.263789	0.150645	0.305402	0.38601	0.351574	0.962976	0.382982	0.254621	0.284773	0.0677845
			6-bromotryptophan	-0.12536	0.0334967	-0.0946088	-0.101884	-0.166653	-0.194464	-0.0858422	0.738484	0.769055	0.366464	0.00907322	0.00414849	0.00423733	0.36131
			C-glycosyltryptophan	-0.18219	-0.0479953	-0.119508	-0.0835627	-0.171	-0.0180275	-0.00601222	0.101873	0.169264	0.206401	0.178764	0.00493012	0.517492	0.904852
			N-acetyltryptophan	0.83504	1.30108	1.29278	1.37195	0.872859	0.11369	-0.310176	0.00218113	0.00324443	0.0108463	0.0185351	0.106641	0.516265	0.86853
			N-formylanthranilic acid	-0.0651963	-0.144718	-0.201837	0.0368233	0.193569	-0.123915	-0.138192	0.4147	0.248482	0.223536	0.644448	0.964596	0.134683	0.141581
			indoleacetate	-0.074136	0.033092	-0.116683	-0.168253	-0.186772	-0.330457	-0.604866	0.850055	0.649412	0.36283	0.373006	0.280863	0.0503512	0.000138395
			indolelactate	-0.117105	0.00409091	-0.0841843	-0.18014	-0.140281	-0.205795	-0.235266	0.442676	0.930826	0.421159	0.0015779	0.12195	0.0495442	0.00900627
			indolepropionate	-0.0244949	-0.00172281	-0.0658743	0.11139	0.20931	0.108429	0.17766	0.614532	0.732161	0.76692	0.318369	0.274444	0.430578	0.53941
			kynurenate	-0.596058	-1.12365	-1.02141	-0.667775	-0.672724	-0.6834	-0.887622	0.000379233	0.000374478	1.52077e-06	5.40952e-07	5.59005e-07	9.81816e-05	1.91477e-05
			kynurenine	-0.0535433	-0.0598519	-0.325113	-0.256751	-0.274518	-0.393788	-0.463586	0.271855	0.0869534	7.98863e-06	0.000888147	0.000143948	0.000209136	4.53335e-05
			tryptophan	-0.192065	-0.320265	-0.343363	-0.356749	-0.360669	-0.578291	-0.427185	0.00243922	0.000941923	0.00183439	0.0301667	0.00245357	0.00706814	0.00447715
			tryptophan betaine	-0.0775962	0.0334173	-0.0089375	-0.000426372	-0.0220188	0.0361731	-0.0752881	0.744317	0.450939	0.565935	0.773154	0.790786	0.918102	0.00095634
		Tyrosine Metabolism	2-hydroxyphenylacetate	-0.342872	0.189553	-0.34112	-0.422265	-0.403172	-0.434822	-0.426437	0.878351	0.820187	0.61984	0.562243	0.452955	0.212046	0.290501
			3-(4-hydroxyphenyl)lactate	-0.0269303	0.00477965	-0.165095	-0.0433427	-0.194811	-0.266111	-0.420631	0.782383	0.655707	0.768269	0.622599	0.0228873	0.0333048	0.00175618
			3-methoxytyrosine	-0.0781629	-0.0795646	-0.139139	-0.0983894	-0.278235	-0.232037	-0.0850887	0.322314	0.342537	0.0721274	0.227401	0.0021073	0.0289353	0.0304103
			4-hydroxyphenylpyruvate	0.483973	0.531018	0.647197	0.35929	-1.22269	-0.601591	-1.34111	0.217393	0.0862384	0.189935	0.474562	0.02355	0.0197479	1.0237e-06
			4-methoxyphenol sulfate	-0.0961217	-0.188474	-0.184363	-0.0900495	-0.0556226	-0.119901	-0.153788	0.136645	0.124786	0.486643	0.751182	0.622209	0.830467	0.244406
			dopamine 3-O-sulfate	-0.171535	-0.166817	-0.128562	-0.20391	-0.397053	-0.628397	-0.980226	0.2313	0.923634	0.69623	0.966577	0.214257	0.0141494	1.89174e-09
			phenol sulfate	-0.0696879	0.0508182	0.128348	0.199178	0.143451	0.296771	0.516105	0.94159	0.564387	0.223254	0.10118	0.149131	0.0505173	0.0221757
			thyroxine	-0.0152945	-0.164931	-0.0643182	-0.0802064	-0.0558541	-0.0606482	-0.0329797	0.175858	0.318771	0.433927	0.00887921	0.340325	0.59107	0.993092
			tyramine O-sulfate	-0.191304	-0.371719	-0.730455	-0.690276	-1.07737	-1.50517	-2.22415	0.0155103	0.333789	0.00212994	0.00887921	2.3502e-06	2.76267e-07	4.8741e-08
			tyrosine	-0.152847	-0.228208	-0.471354	-0.350597	-0.580678	-0.674494	-0.788716	0.00136201	0.00861284	0.0015492	0.00152647	4.05716e-05	3.79385e-05	1.28539e-06
			vanillylmandelate (VMA)	-0.234807	-0.301701	-0.202342	-0.101986	-0.332982	-0.221243	-0.156159	0.0792926	0.00902248	0.0512164	0.226543	0.00315342	0.00513695	0.336144
		Urea cycle; Arginine and Proline Metabolism	2-oxoarginine*	0.558597	0.586094	0.790812	0.883365	0.644621	0.542568	0.0973813	0.00612756	0.0065043	6.34392e-05	0.00488341	0.0124345	0.0911258	0.68092
			N-acetylarginine	0.16215	0.347664	0.511947	0.627079	0.553056	0.509441	0.294355	0.137484	0.00245087	4.16668e-05	0.000431544	0.00114349	0.014496	0.0022168
			N-delta-acetylornithine	-0.241331	-0.129866	-0.275873	-0.37078	-0.4216	-0.431526	-0.543605	0.0348225	0.180967	0.00617353	0.0397928	0.0015385	0.00452522	7.40147e-08
			N-methylproline	-0.0176797	-0.0197839	-0.151887	-0.217152	-0.346648	-0.388665	-0.484755	0.264432	0.197811	0.346652	0.014027	0.01345	0.000767673	0.000673642
			argininate*	-0.0204647	0.15198	0.081815	-0.0896981	0.0514485	-0.00756267	0.00995926	0.5518	0.790531	0.151286	0.406586	0.343798	0.337187	0.936184
			arginine	-0.177458	-0.215744	-0.30766	-0.278082	-0.368527	-0.463054	-0.460837	0.00952847	0.000548055	2.51192e-05	0.0128695	1.8139e-05	0.000259725	0.000266256
			citrulline	0.124307	0.384818	0.252457	0.173996	0.106707	-0.0190036	0.114108	0.0381457	3.59725e-06	0.00635429	0.17156	0.189292	0.767747	0.355428
			dimethylarginine (SDMA + ADMA)	-0.123138	-0.298414	-0.223228	-0.119957	-0.258738	-0.276859	-0.324888	0.00283323	0.00162618	7.24355e-06	0.0131422	7.46904e-05	0.00250161	0.00021722
			homoarginine	-0.116921	-0.295863	-0.233087	-0.144632	-0.307753	-0.252783	-0.273355	0.0370508	0.0221138	4.29545e-05	0.0342217	0.00114994	0.00789458	4.32086e-05
			homocitrulline	-0.081365	-0.203683	-0.00668183	0.249763	-0.0942907	-0.00614428	-0.0937539	0.891173	0.907487	0.371503	0.0885428	0.520419	0.981566	0.904852
			ornithine	-0.323213	-0.401234	-0.341398	-0.353961	-0.461672	-0.435148	-0.547657	7.86184e-06	0.000101339	0.000468277	0.00446817	1.24768e-05	0.000176292	1.2736e-06
			pro-hydroxy-pro	-0.285263	-0.45306	-0.449763	-0.283323	-0.320482	-0.436929	-0.419922	0.0574158	2.21964e-05	3.70408e-06	0.0224336	0.162596	0.159825	0.0447105
			proline	0.0862359	0.0445885	-0.135412	-0.140869	-0.253356	-0.369641	-0.552433	0.0993375	0.898656	0.0677252	0.174502	0.000156289	7.69582e-05	4.91137e-07
			trans-4-hydroxyproline	0.356447	0.125212	-0.147676	-0.27327	-0.463604	-0.556048	-0.683313	0.00535637	0.21396	0.000483216	0.000777163	2.3502e-06	1.23066e-05	3.26208e-09
			urea	0.0778706	0.174138	0.259719	0.27753	0.263104	0.101251	0.0925963	0.170702	0.00225968	0.00049169	0.00907322	0.00917433	0.115973	0.000162156
	Carbohydrate	Aminosugar Metabolism	N-acetylglucosamine/N-acetylgalactosamine	-0.197736	-0.182183	0.0512202	-0.131423	-0.0548373	-0.30327	-0.202308	0.0628435	0.0600508	0.250898	0.151145	0.680793	0.357476	0.155013
			N-acetylneuraminate	-0.11811	0.0888596	-0.000217265	0.0971287	-0.0791514	0.0348185	0.0892579	0.822083	0.5446	0.697043	0.453578	0.200944	0.961184	0.148445
			erythronate*	-0.0759723	-0.0712911	-0.0917803	-0.164432	-0.121041	-0.0915888	-0.127254	0.0802999	0.325039	0.00894507	0.000727783	0.013822	0.13846	0.0322113
			glucuronate	-0.254802	-0.020331	-0.261073	-0.323815	-0.326554	-0.525409	-0.244713	0.149871	0.645493	0.137746	0.000853118	0.0262069	0.0470843	0.0289925
		Fructose, Mannose and Galactose Metabolism	fructose	-0.942652	-0.778847	-0.963928	-1.26813	-0.664682	-1.38397	-1.3235	0.0255888	0.412273	0.00631668	1.38931e-05	0.0303994	0.00247795	5.8528e-07
			galactonate	0.208277	-0.0339135	-0.226807	-0.148715	-0.0724483	-0.17578	-0.223192	0.0154811	0.840867	0.205162	0.122662	0.0958579	0.185056	0.0107412
			mannitol/sorbitol	0.0154449	-0.0775919	-0.157304	-0.117199	-0.421216	-0.473791	-0.820065	0.95191	0.767106	0.582491	0.573896	0.0803042	0.0243235	4.97476e-07
			mannose	0.0994389	0.167803	0.152222	0.237541	0.392552	0.396573	0.519091	0.10678	0.120876	0.0143669	0.00215067	0.00692831	0.0183563	0.000477536
		Glycolysis, Gluconeogenesis, and Pyruvate Metabolism	1,5-anhydroglucitol (1,5-AG)	-0.179907	0.0407799	-0.060695	0.0158555	-0.0419856	-0.0851747	-0.00955626	0.133474	0.864499	0.0840853	0.784224	0.11546	0.0624211	0.0992313
			glucose	0.0255667	0.0475444	-0.00501663	0.000193586	0.0579133	-0.116963	0.0185708	0.318897	0.830321	0.815305	0.538169	0.809132	0.285583	0.624226
			glycerate	0.208364	0.403192	0.276032	0.129212	-0.0568338	-0.0395468	-0.0368453	0.0161858	2.71499e-05	0.0108712	0.122662	0.882007	0.409253	0.672144
			lactate	-0.286797	-0.432332	-0.291582	-0.596108	-0.608947	-0.694438	-0.750112	0.000451421	0.0107216	0.0203286	0.00128028	0.00349205	4.52209e-08	4.10452e-05
			pyruvate	-0.289448	-0.350053	-0.421531	-0.507929	-0.806581	-0.734411	-0.803382	0.0261365	0.00477052	1.6655e-05	0.0001129	1.61481e-05	4.52209e-08	2.49172e-09
		Pentose Metabolism	arabitol/xylitol	-0.104855	-0.122916	-0.167117	-0.154982	-0.167379	-0.10883	-0.359545	0.0424675	0.150846	0.0139641	0.075033	0.130922	0.202557	0.000243384
			arabonate/xylonate	-0.0656199	-0.0732764	-0.129785	-0.306629	-0.445249	-0.378436	-0.490445	0.979373	0.907049	0.580437	0.412009	0.0857297	0.461374	0.000138395
			ribitol	-0.16065	-0.0658097	-0.340562	-0.205483	-0.280295	-0.279829	-0.635829	0.820544	0.815914	0.097791	0.287912	0.15249	0.0718647	2.50159e-05
			ribulonate/xylulonate*	0.0491982	0.0844853	0.0617142	-0.172923	-0.231158	-0.397394	-0.595092	0.749123	0.579801	0.552324	0.733627	0.749907	0.448131	0.0261183
	Cofactors and Vitamins	Ascorbate and Aldarate Metabolism	oxalate (ethanedioate)	-0.0756044	-0.0492393	-0.0188807	-0.0171128	0.139004	0.130831	0.133884	0.103527	0.183797	0.412366	0.784224	0.0314127	0.898792	0.0456106
			threonate	-0.0711566	-0.0547022	-0.118654	-0.112147	-0.108907	-0.0209848	0.0562935	0.128354	0.095171	0.196195	0.0636767	0.155721	0.435952	0.123362
		Hemoglobin and Porphyrin Metabolism	biliverdin	0.0372441	-0.524689	-0.486314	-0.120262	-0.0624131	0.0691714	0.355496	0.714018	0.905	0.76692	0.574839	0.402299	0.437951	0.0432266
			heme	0.218355	-0.0119951	-0.16475	0.927793	0.402775	0.675466	-0.605504	0.230412	0.4432	0.468149	0.16148	0.106648	0.255912	0.0240205
		Nicotinate and Nicotinamide Metabolism	1-methylnicotinamide	1.36445	1.73804	1.55473	1.94226	2.00974	2.07222	2.12585	0.0575351	0.0627349	0.000153399	0.000138053	0.0140404	0.0014351	0.000274841
			N1-Methyl-2-pyridone-5-carboxamide	0.702756	1.11097	1.3046	1.48208	1.51171	1.62806	1.75103	0.000451421	0.000254571	7.81264e-05	1.71155e-08	0.00113055	1.58684e-05	9.43805e-06
			N1-Methyl-4-pyridone-3-carboxamide	0.528663	0.708327	0.911986	1.25916	1.35336	1.37447	1.33525	2.98172e-05	0.0433874	0.000238272	1.12776e-08	0.0113102	7.06604e-05	1.53645e-05
			nicotinamide	1.55918	1.64733	2.01764	2.06545	2.22606	2.68122	2.7431	0.0020995	0.00842318	0.0108712	0.00214623	0.00349205	0.00184236	0.000452708
			trigonelline (N'-methylnicotinate)	0.163155	0.279359	0.430492	0.317567	0.412093	-0.0102453	-0.00653172	0.116558	0.196537	0.0623519	0.159662	0.1007	0.422694	0.836468
		Pantothenate and CoA Metabolism	pantothenate	-0.178192	-0.10635	-0.0280896	-0.0454645	-0.0443759	-0.106225	0.0759907	0.0206269	0.860022	0.815305	0.426077	0.999849	0.0735792	0.0540928
		Tocopherol Metabolism	alpha-tocopherol	-0.0764272	0.195498	-0.128581	0.108722	0.083518	0.129717	0.228909	0.790571	0.860022	0.831228	0.730494	0.242753	0.449499	0.0788948
			gamma-tocopherol/beta-tocopherol	-0.128529	-0.211532	-0.347244	-0.019708	-0.369095	-0.213624	-0.183972	0.137484	0.262382	0.406162	0.990125	0.0201438	0.600329	0.0609126
		Vitamin A Metabolism	beta-cryptoxanthin	0.103737	0.0525828	-0.127759	-0.0103836	0.134944	0.0921396	0.455989	0.933539	0.914844	0.87643	0.832529	0.168733	0.336369	0.059094
			carotene diol (1)	-0.191635	-0.122192	-0.127211	0.0281985	-0.0443286	0.15237	0.122445	0.213606	0.39725	0.280559	0.643487	0.764592	0.677243	0.36131
			carotene diol (2)	0.041677	0.0196449	-0.00798758	-0.192223	0.0421239	-0.0407903	0.00629412	0.405995	0.830321	0.910032	0.601543	0.194457	0.838043	0.78334
			retinal	-0.0834635	0.0548733	0.217223	-0.0275074	0.268798	0.41309	0.01451	0.749722	0.990829	0.171707	0.313522	0.2812	0.0223163	0.188993
			retinol (Vitamin A)	-0.173949	-0.155663	-0.0443545	0.0309944	-0.053102	-0.102072	-0.014196	0.111899	0.241257	0.55998	0.956371	0.280164	0.300133	0.66092
		Vitamin B6 Metabolism	pyridoxal	0.0127558	-0.0543407	-0.0554124	-0.021902	-0.095359	-0.0831287	-0.0822031	0.975915	0.21836	0.141204	0.882869	0.0304822	0.279332	0.046117
			pyridoxate	-0.209574	-0.250611	-0.579827	-0.588898	-0.695651	-0.670186	-0.627924	0.00224877	0.00177658	7.24355e-06	3.20322e-06	1.40624e-09	6.50149e-08	6.75783e-08
	Energy	Oxidative Phosphorylation	phosphate	-0.183374	-0.0653135	0.0949583	0.130263	0.0809961	0.229454	0.157315	0.111899	0.217117	0.358574	0.178764	0.102314	0.087092	0.0383884
		TCA Cycle	aconitate [cis or trans]	-0.226229	-0.103639	-0.222566	-0.279095	-0.306752	-0.299768	-0.358727	0.0341045	0.133608	0.000219565	0.0652354	5.79198e-05	0.000291088	0.000890995
			alpha-ketoglutarate	0.0375653	0.058336	-0.0554865	-0.163463	-0.116969	-0.169963	-0.142806	0.841497	0.942901	0.767968	0.00141303	0.103685	0.0478544	0.00848275
			citraconate/glutaconate	0.0375703	-0.0951041	-0.121838	-0.15924	-0.147444	-0.202728	-0.266614	0.988414	0.913811	0.106334	0.0397928	0.788772	0.0461312	0.00494787
			citrate	-0.0940198	0.015802	-0.15326	-0.0595516	-0.102362	0.0154464	0.0412664	0.0892834	0.697404	0.00144409	0.867253	0.0107278	0.997105	0.373649
			fumarate	-0.625635	-0.41074	-0.525208	-0.443027	-0.728504	-0.309641	-0.278212	0.000654179	0.0016817	4.85658e-05	0.00151422	0.000731311	0.0032813	5.59956e-05
			isocitric lactone	-0.0616652	-0.00244273	-0.328795	-0.41008	-0.475313	-0.490061	-0.68046	0.316536	0.564387	0.539936	0.0609748	0.0457813	0.00499515	0.00504192
			malate	-0.464354	-0.260503	-0.364126	-0.331298	-0.310377	-0.306468	-0.35585	0.00438127	0.0114148	2.20923e-05	0.000650426	2.58822e-08	0.000186468	4.16895e-05
			succinate	-0.287131	-0.0139981	-0.0210114	0.324333	0.298774	0.342758	0.34767	0.0993375	0.683408	0.788929	0.0187155	0.0301524	0.00058627	0.00424694
	Lipid	Androgenic Steroids	16a-hydroxy DHEA 3-sulfate	-0.0663564	0.084283	-0.0346882	-0.060825	-0.141619	-0.113654	-0.0930494	0.216801	0.967181	0.53858	0.224569	0.00264345	0.0376653	0.114093
			5alpha-androstan-3alpha,17beta-diol monosulfate (1)	0.141498	0.117619	0.0664204	0.0981523	0.0715358	0.272883	0.173704	0.16568	0.144794	0.174212	0.0242202	0.0418954	0.00820919	0.0111582
			5alpha-androstan-3beta,17beta-diol disulfate	-0.163894	-0.0432557	-0.0436298	-0.127324	-0.0397271	-0.00715261	0.0438348	0.207233	0.931295	0.488091	0.0931239	0.312365	0.415427	0.470036
			androstenediol (3alpha, 17alpha) monosulfate (2)	-0.197101	-0.28486	-0.532669	-0.524512	-0.431691	-0.520397	-0.743809	0.018353	0.000113074	1.96508e-05	3.06808e-06	0.106641	0.000324266	1.21942e-05
			androstenediol (3alpha, 17alpha) monosulfate (3)	-0.0276784	0.018579	0.0373922	0.0152722	-0.0323469	0.0545732	-0.0109501	0.515435	0.860022	0.962617	0.515613	0.341712	0.877827	0.766912
			androstenediol (3beta,17beta) disulfate (1)	-0.0838327	0.0509085	0.0479122	-0.0101141	-0.0404347	-0.0147929	0.0449114	0.40701	0.829547	0.896472	0.950029	0.268266	0.4636	0.0602434
			androstenediol (3beta,17beta) disulfate (2)	-0.061537	0.0151569	-0.0361147	-0.0959829	-0.109049	-0.0385034	-0.0136387	0.205594	0.680801	0.566729	0.111535	0.0913729	0.424677	0.632568
			androstenediol (3beta,17beta) monosulfate (1)	-0.00231812	0.168389	0.185995	0.287059	0.243742	0.29341	0.326687	0.40701	0.131121	0.0011116	3.20322e-06	0.00282628	0.0156512	0.00140806
			androstenediol (3beta,17beta) monosulfate (2)	-0.16194	-0.0737952	-0.202716	-0.0685172	0.00512555	-0.0948129	0.0139812	0.0684163	0.670118	0.0467785	0.122943	0.289987	0.233047	0.850936
			androsterone glucuronide	-0.234935	-0.40559	-0.580353	-0.448075	-0.400675	-0.493966	-0.621978	0.00138383	0.000941923	1.96508e-05	9.08358e-05	0.0102078	0.000156972	0.00067326
			androsterone sulfate	-0.0706366	-0.0212265	-0.0032354	-0.0949499	-0.090733	-0.0526793	-0.0812607	0.34438	0.915044	0.572303	0.112678	0.0355112	0.280568	0.36131
			dehydroisoandrosterone sulfate (DHEA-S)	-0.0546918	0.0508461	0.010038	0.0590945	-0.0564759	0.0237228	0.0615417	0.377003	0.727099	0.886437	0.466517	0.869927	0.857025	0.150596
			epiandrosterone sulfate	-0.130474	0.00959878	-0.0402533	-0.0493532	-0.108058	-0.121651	-0.0837872	0.0552233	0.93462	0.250954	0.0791477	0.0264766	0.0910082	0.307183
			etiocholanolone glucuronide	-0.199448	-0.397455	-0.562083	-0.324308	-0.305269	-0.348391	-0.343514	0.0148949	0.000913812	2.57961e-05	0.000698424	0.140014	0.0337246	0.0287216
		Carnitine Metabolism	carnitine	0.280952	0.407436	0.398636	0.507595	0.497656	0.531339	0.432492	0.000864779	0.000122022	8.11463e-05	5.93888e-06	5.16345e-10	0.00019039	1.38992e-06
			deoxycarnitine	0.0952869	0.129594	0.0972014	0.143045	0.200894	0.222108	0.306426	0.400537	0.446415	0.408363	0.394239	0.207657	0.322437	0.243931
		Ceramides	N-behenoyl-sphingadienine (d18:2/22:0)*	-0.137267	-0.348346	-0.372992	-0.278202	-0.22218	-0.169738	0.0279205	0.185366	0.110653	1.85786e-05	0.00222903	0.0128404	0.0164085	0.655585
			N-nervonoyl-sphingadiene (d18:2/24:1)*	-0.194137	-0.469767	-0.385432	-0.237136	-0.389218	-0.166724	0.110544	0.0220404	0.0335217	5.62277e-06	0.0037469	0.00123829	0.100618	0.131191
			N-palmitoyl-heptadecasphingosine (d17:1/16:0)*	-0.14095	-0.312507	-0.127973	-0.00982599	-0.0690691	0.0838742	0.311201	0.0111907	0.0420905	0.0226734	0.832529	0.860113	0.0613194	0.00236842
			N-palmitoyl-sphingadienine (d18:2/16:0)*	0.0164813	-0.117748	-0.165496	-0.0967019	-0.0523563	0.111507	0.291637	0.35231	0.204927	0.0399576	0.149167	0.769881	0.0295731	0.000521389
			N-palmitoyl-sphingosine (d18:1/16:0)	-0.203691	-0.142481	-0.045423	0.0335984	0.166294	0.0983875	0.167304	0.965875	0.919664	0.834433	0.970096	0.131634	0.171277	0.350756
			N-stearoyl-sphingosine (d18:1/18:0)*	-0.0513815	-0.308352	-0.269949	-0.136895	-0.0705927	0.146901	0.0955877	0.185366	0.111059	0.0310032	0.0285455	0.804749	0.166853	0.0953556
			ceramide (d16:1/24:1, d18:1/22:1)*	-0.212899	-0.442755	-0.313893	-0.234228	-0.356601	-0.0805779	0.173745	0.0451953	0.0255802	0.0011116	0.0347935	0.0730278	0.356402	5.31907e-05
			ceramide (d18:1/14:0, d16:1/16:0)*	-0.0725196	-0.152834	-0.120917	0.0206018	0.0763054	0.10182	0.326251	0.737322	0.397777	0.274612	0.154737	0.283249	0.00887128	7.4059e-06
			ceramide (d18:1/17:0, d17:1/18:0)*	-0.196499	-0.495906	-0.0850005	-0.165745	0.0453445	0.281035	0.211181	0.0535014	0.0546101	0.208228	0.137722	0.441379	0.0506015	0.00601588
			ceramide (d18:1/20:0, d16:1/22:0, d20:1/18:0)*	-0.165561	-0.278663	-0.271573	-0.243057	-0.2287	-0.128009	-0.0158141	0.0101012	0.0428849	1.02253e-05	0.00740885	0.00264345	0.00992243	0.234335
		Corticosteroids	cortisol	-0.290741	-0.974869	-0.661439	-1.21784	-0.439963	-0.644875	-1.3897	0.0364155	0.001009	0.00049169	7.9127e-07	0.204353	0.134683	4.97476e-07
			cortisone	-0.131263	-0.397006	-0.673173	-0.520003	-0.646132	-0.587549	-0.778935	0.771671	0.0255802	7.82558e-06	0.000563483	0.103685	0.014268	2.32749e-06
		Diacylglycerol	diacylglycerol (16:1/18:2 [2], 16:0/18:3 [1])*	-0.442538	-0.269059	0.0808317	0.455776	-0.0951937	-0.250887	-0.256738	0.0411845	0.369523	0.572822	0.137722	0.673082	0.161528	0.181403
			linoleoyl-arachidonoyl-glycerol (18:2/20:4) [2]*	-0.361759	-0.481916	-0.0893031	-0.215842	-0.210716	-0.168169	0.116882	0.35034	0.014671	0.992775	0.976748	0.513941	0.0185995	0.633946
			linoleoyl-docosahexaenoyl-glycerol (18:2/22:6) [1]*	-0.422526	-0.383991	-0.343829	-0.0809203	-0.321405	-0.243973	0.242141	0.00284504	0.0113133	0.0584471	0.966577	0.175714	0.318388	0.338253
			linoleoyl-docosahexaenoyl-glycerol (18:2/22:6) [2]*	-0.231699	-0.502634	-0.24266	-0.280544	-0.238852	0.146224	0.178953	0.000153531	0.0083249	0.380421	0.990125	0.868195	0.799169	0.161195
			linoleoyl-linolenoyl-glycerol (18:2/18:3) [1]*	-0.296837	-0.326202	-0.427994	-0.109585	-0.520588	-0.728659	-0.865839	0.749123	0.322935	0.419827	0.881671	0.605505	0.830467	0.0318666
			linoleoyl-linolenoyl-glycerol (18:2/18:3) [2]*	-0.15923	-0.183857	-0.397908	0.40436	-0.308989	-0.603373	-0.699062	0.115592	0.837235	0.48826	0.237189	0.417181	0.0511962	1.2592e-06
			linoleoyl-linoleoyl-glycerol (18:2/18:2) [1]*	-0.203699	-0.31381	-0.233126	-0.00393068	-0.304207	-0.26291	-0.443242	0.172844	0.0255802	0.255977	0.709679	0.394149	0.24603	0.77611
			oleoyl-arachidonoyl-glycerol (18:1/20:4) [1]*	-0.218817	-0.223648	0.34791	0.380819	-0.544506	-0.305973	0.0702709	0.780108	0.78135	0.280559	0.188024	0.29596	0.621968	0.58133
			oleoyl-arachidonoyl-glycerol (18:1/20:4) [2]*	0.00849767	-0.114776	0.0872241	0.277731	0.0897136	0.127685	0.0597409	0.849649	0.93462	0.348125	0.0119103	0.340754	0.0447579	0.0522427
			oleoyl-linolenoyl-glycerol (18:1/18:3) [2]*	0.0286297	-0.254959	-0.114945	0.296234	0.220461	-0.145875	-0.882057	0.493571	0.78135	0.417683	0.156172	0.274445	0.552357	0.877008
			oleoyl-linoleoyl-glycerol (18:1/18:2) [1]	-0.280782	-0.360327	-0.277585	-0.1013	-0.052959	-0.304029	-0.309036	0.00330673	0.0750474	0.645194	0.966577	0.886046	0.492491	0.336451
			oleoyl-linoleoyl-glycerol (18:1/18:2) [2]	-0.141023	-0.269801	-0.0240152	0.306964	-0.0935599	-0.128837	-0.250591	0.0730858	0.138258	0.775943	0.254234	0.96742	0.918102	0.108725
			oleoyl-oleoyl-glycerol (18:1/18:1) [1]*	-0.147916	-0.401194	-0.0318813	0.325396	0.143261	0.0360942	-0.198296	0.00367995	0.261721	0.775929	0.241388	0.772127	0.801042	0.046117
			oleoyl-oleoyl-glycerol (18:1/18:1) [2]*	-0.0331107	-0.159639	0.0905711	0.464432	0.202558	0.13259	-0.323341	0.438658	0.945157	0.450952	0.072333	0.465332	0.267137	0.0209985
			palmitoleoyl-oleoyl-glycerol (16:1/18:1) [1]*	0.0885302	-0.0758464	0.204907	0.742973	0.304919	-0.00862123	-0.354358	0.76303	0.882596	0.0222857	0.0317993	0.157589	0.568777	0.523162
			palmitoyl-arachidonoyl-glycerol (16:0/20:4) [2]*	-0.103106	-0.176009	-0.0407986	0.363971	0.0428827	0.0156769	-0.177268	0.261004	0.156925	0.671896	0.255354	0.999849	0.801042	0.710749
			palmitoyl-linoleoyl-glycerol (16:0/18:2) [1]*	-0.379413	-0.298899	-0.0329438	-0.0296025	-0.0519471	-0.212491	-0.420128	0.0261365	0.0606268	0.685538	0.300407	0.683865	0.56719	0.0877272
			palmitoyl-linoleoyl-glycerol (16:0/18:2) [2]*	-0.40837	-0.347564	0.145241	0.196642	0.147687	-0.0534544	-0.116273	0.00958801	0.0262522	0.853297	0.353813	0.862303	0.825845	0.047817
			palmitoyl-oleoyl-glycerol (16:0/18:1) [2]*	-0.11414	-0.310547	0.267892	0.360837	0.336701	0.105747	-0.172716	0.0572617	0.397777	0.376425	0.103483	0.579064	0.588836	0.243334
		Dihydroceramides	N-palmitoyl-sphinganine (d18:0/16:0)	-0.0407298	0.324571	0.953072	1.07655	0.916622	0.891019	0.829297	0.988206	0.173432	0.000369529	0.00434084	0.0148934	0.00321952	1.07756e-05
			N-stearoyl-sphinganine (d18:0/18:0)*	-0.330135	0.149884	0.645635	1.09148	1.11143	1.33217	1.13676	0.0181003	0.241257	0.00189614	0.000933109	0.0021976	0.00110372	0.00154276
		Dihydrosphingomyelins	behenoyl dihydrosphingomyelin (d18:0/22:0)*	-0.0963102	-0.178233	-0.0555007	-0.00146286	0.0105206	0.0127276	0.177007	0.110606	0.680801	0.387073	0.956371	0.634664	0.588836	0.0729825
			myristoyl dihydrosphingomyelin (d18:0/14:0)*	-0.0350077	-0.0775468	0.017603	0.0421671	0.05765	0.250605	0.159282	0.727218	0.764154	0.976702	0.490004	0.0943678	0.0200116	0.094981
			palmitoyl dihydrosphingomyelin (d18:0/16:0)*	-0.0701421	-0.136794	-0.0426431	0.0676479	0.0772796	0.0359941	0.139486	0.790571	0.989441	0.744915	0.811561	0.209099	0.275531	0.0675182
			sphingomyelin (d18:0/18:0, d19:0/17:0)*	-0.102054	-0.182677	-0.0391895	0.0769019	0.145271	0.294466	0.347882	0.0236886	0.764154	0.786399	0.270556	0.0857297	0.0226686	0.0097784
			sphingomyelin (d18:0/20:0, d16:0/22:0)*	-0.151956	0.0635081	-0.098694	0.169421	-0.00153949	0.0112707	0.16706	0.00981283	0.680801	0.72356	0.30474	0.786306	0.500488	0.00424694
		Endocannabinoid	N-oleoylserine	2.2979	2.05501	1.42229	1.38192	1.11806	0.750867	0.983552	0.00261356	3.07348e-05	2.20923e-05	0.000933109	0.00189988	0.0308341	0.00159189
			oleoyl ethanolamide	-0.84635	-1.14012	-0.526159	-0.351081	-0.0173816	0.403923	0.307873	4.10893e-05	0.000395942	0.206707	0.122662	0.35331	0.333361	0.00209482
			palmitoyl ethanolamide	-0.367465	-0.584052	-0.244872	-0.0511459	-0.257621	-0.00695836	0.246819	0.0570195	0.126943	0.510162	0.988596	0.836851	0.496244	0.046877
			stearoyl ethanolamide	-0.287268	-0.230953	0.236253	0.185526	0.481382	0.567725	0.630212	0.106685	0.173432	0.319934	0.404266	0.314246	0.0112846	0.000347766
		Fatty Acid Metabolism (also BCAA Metabolism)	butyrylcarnitine (C4)	0.0424305	0.0945706	0.490318	0.551137	0.435199	0.477753	0.484076	0.2313	0.322304	0.00199055	9.09794e-06	0.00624765	0.000126114	0.000321105
			methylmalonate (MMA)	0.0620965	0.0797925	-0.125752	-0.154891	-0.0777044	-0.259464	-0.351797	0.377003	0.950358	0.0452254	0.414003	0.303535	0.0292721	3.73956e-07
			propionylcarnitine (C3)	0.433742	0.517187	0.434896	0.613461	0.539909	0.466942	0.0309926	2.435e-05	0.00477052	0.00617856	0.00310315	0.0305335	0.0264326	0.848486
			propionylglycine	0.836893	1.29044	1.00115	0.848109	0.310727	0.104064	-0.155629	0.000400979	2.17291e-05	0.00121035	8.13097e-06	0.0730278	0.238565	0.0394028
		Fatty Acid Metabolism(Acyl Carnitine)	3-hydroxybutyrylcarnitine (2)	0.803813	1.35946	2.19403	2.40538	2.1566	2.33746	2.37277	0.00531933	0.0112289	0.000473269	0.000698424	0.0306304	0.00381287	2.6819e-05
			5-dodecenoylcarnitine (C12:1)	0.00711187	-0.0788551	0.598516	0.792886	0.798756	0.858369	1.73189	0.710882	0.769055	0.0809313	0.0629693	0.0537419	0.00761208	7.65735e-06
			acetylcarnitine (C2)	1.061	1.28337	1.70479	1.77899	1.71792	1.86072	1.77706	4.57792e-06	0.000113074	2.03764e-06	5.93888e-06	0.000161863	2.11622e-06	3.0568e-08
			adipoylcarnitine (C6-DC)	0.070559	0.102769	0.0654061	-0.0998821	0.0572921	0.0153585	0.0594243	0.924211	0.243859	0.630923	0.996543	0.696525	0.299408	0.813126
			cerotoylcarnitine (C26)*	-0.182185	-0.241686	0.0146505	0.0389503	-0.0505606	-0.00394123	0.0765054	0.111899	0.248552	0.788929	0.9877	0.754605	0.506533	0.179714
			cis-4-decenoylcarnitine (C10:1)	-0.306136	-0.336422	0.441415	0.170268	-0.0111667	0.337552	0.802688	0.724546	0.875568	0.36283	0.432359	0.404848	0.155477	0.0020887
			decanoylcarnitine (C10)	-0.329638	-0.0742221	0.561209	0.554665	0.703425	0.677044	1.65608	0.766244	0.61284	0.0884547	0.131708	0.140484	0.0471921	0.000317512
			dihomo-linolenoylcarnitine (C20:3n3 or 6)*	-0.492656	-0.962624	-0.492653	-0.698234	-0.391726	-0.095386	-0.0741665	0.000701687	0.00701664	0.00152947	0.00152647	0.0045558	0.454602	0.909892
			eicosenoylcarnitine (C20:1)*	-0.375509	-0.311825	-0.331457	-0.528399	-0.501786	0.0517848	0.184871	0.0184667	0.0566637	0.334126	0.230377	0.37554	0.825704	0.258148
			hexanoylcarnitine (C6)	-0.0102299	-0.0551307	0.480333	0.59944	0.442684	0.731445	0.976656	0.845667	0.78135	0.000506353	0.00132737	0.01345	0.000259725	1.07515e-05
			laurylcarnitine (C12)	-0.147996	0.0238906	0.478505	0.420817	0.818395	0.864318	1.39502	0.780341	0.742116	0.118954	0.0934631	0.0888462	0.00761208	1.51504e-05
			lignoceroylcarnitine (C24)*	-0.117522	-0.0839801	-0.11807	0.0656258	-0.00409127	0.0307235	0.104267	0.835801	0.776227	0.0894143	0.882869	0.876659	0.766685	0.758008
			linolenoylcarnitine (C18:3)*	-0.20564	-0.592536	-0.21824	-0.320778	-0.56495	0.165427	0.234924	0.0198171	0.0115878	0.297585	0.696473	0.835188	0.426181	0.1413
			linoleoylcarnitine (C18:2)*	-0.389644	-0.735588	-0.257357	-0.410923	-0.56476	-0.0323661	0.164167	0.0128177	0.00101142	0.030046	0.0275436	0.0598584	0.987703	0.137399
			margaroylcarnitine (C17)*	-0.111866	-0.447886	-0.356028	-0.0596504	-0.202982	0.128302	0.38464	0.433694	0.511866	0.153968	0.988596	0.929382	0.403206	0.0788948
			myristoleoylcarnitine (C14:1)*	-0.14677	-0.259987	0.271523	0.380091	0.463154	0.841738	1.43386	0.97638	0.880811	0.157208	0.22186	0.105503	0.0101142	2.3382e-05
			myristoylcarnitine (C14)	-0.124884	-0.157433	0.309837	0.242579	0.58708	0.325799	0.892187	0.946079	0.410832	0.119923	0.113327	0.152442	0.0399903	4.385e-05
			octadecanedioylcarnitine (C18-DC)*	-0.0215275	-0.146506	-0.0414174	-0.0100054	-0.242956	0.038067	0.116657	0.96401	0.527932	0.580437	0.976748	0.0450107	0.766685	0.201904
			octadecenedioylcarnitine (C18:1-DC)*	-0.196751	-0.157835	-0.0108001	0.0807791	-0.00725792	0.189781	0.495324	0.678423	0.588975	0.665844	0.489677	0.909817	0.0819252	0.0223263
			octanoylcarnitine (C8)	-0.239295	-0.114786	0.428225	0.461456	0.574238	0.545125	1.45802	1	0.78135	0.108268	0.142128	0.157242	0.040658	0.000692401
			oleoylcarnitine (C18:1)	-0.269287	-0.698314	-0.12753	-0.218052	-0.386757	0.244781	0.36895	0.018054	0.00651829	0.123962	0.265941	0.455987	0.426181	0.00147371
			palmitoleoylcarnitine (C16:1)*	-0.129027	-0.497075	0.0925324	0.166114	0.107552	0.659574	0.970324	0.00606673	0.247433	0.927755	0.58839	0.341712	0.0160601	4.97476e-07
			palmitoylcarnitine (C16)	-0.133203	-0.35985	-0.138763	-0.0627404	-0.113521	0.192351	0.450821	0.0833262	0.0857617	0.0884547	0.439552	0.964596	0.188482	0.00109196
			stearoylcarnitine (C18)	-0.0755247	-0.147168	-0.15178	-0.23971	-0.209367	-0.167193	0.042904	0.338188	0.297085	0.221023	0.239594	0.463115	0.568032	0.288783
			ximenoylcarnitine (C26:1)*	-0.0638455	-0.0580341	-0.0530377	0.00013093	-0.135041	0.115306	0.0908971	0.988414	0.791367	0.48826	0.724441	0.908878	0.587279	0.459818
		Fatty Acid Metabolism(Acyl Glycine)	N-palmitoylglycine	-0.0487877	-0.0720255	-0.0222884	0.0272569	0.200459	0.21527	0.316805	0.823906	0.864499	0.962568	0.988596	0.284253	0.000197411	0.0015191
		Fatty Acid, Amino	2-aminoheptanoate	0.0355837	-0.137646	-0.150825	-0.151123	-0.220529	-0.251005	-0.220287	0.965875	0.217157	0.0793002	0.0635234	0.299806	0.000681277	0.00703708
		Fatty Acid, Branched	(16 or 17)-methylstearate (a19:0 or i19:0)	-0.122335	-0.169051	-0.0394336	0.215084	0.262677	0.43939	0.676808	0.965875	0.4432	0.55049	0.159662	0.410943	0.00249025	0.00153679
			2-hydroxyphytanate*	0.0760279	0.0756695	-0.0588465	0.0604466	0.0143214	0.169123	0.133292	0.514171	0.5446	0.851683	0.66506	0.36954	0.0698512	0.155013
		Fatty Acid, Dicarboxylate	2-hydroxyglutarate	-0.303384	-0.340969	-0.408863	-0.650388	-0.563181	-0.736303	-0.918158	0.0208358	0.217157	0.631223	0.000943313	0.210013	0.137523	0.00231813
			3-carboxy-4-methyl-5-pentyl-2-furanpropionate (3-CMPFP)**	-0.167436	0.0375998	0.0258636	0.0191525	-0.0218418	-0.000219075	0.0657307	0.16568	0.928447	0.852869	0.996543	0.978907	0.604972	0.14449
			3-carboxy-4-methyl-5-propyl-2-furanpropanoate (CMPF)	-0.0963822	0.00969361	0.0748298	0.00239795	-0.00217288	0.0337098	0.0887837	0.130749	0.945157	0.76692	0.938754	0.929382	0.739238	0.011458
			4-hydroxy-2-oxoglutaric acid	-0.587566	-0.62084	-0.616019	-0.487263	-0.540779	-0.383301	-0.50728	0.00199217	2.17291e-05	0.0781131	0.00441962	0.0670857	7.84393e-07	0.000387547
			azelate (C9-DC)	-0.203026	-0.061924	-0.630829	-0.526468	-0.457507	-0.512872	-1.23212	0.13637	0.404556	0.0142864	0.142128	0.0355112	0.00148887	7.07457e-05
			docosadioate (C22-DC)	0.0935833	0.139092	0.11777	0.11542	0.0183847	0.0683393	-0.206557	0.302662	0.596615	0.370687	0.605766	0.838361	0.918102	0.637072
			dodecadienoate (12:2)*	-0.557855	-0.137783	0.343758	0.637279	0.378186	0.996275	1.82762	0.791192	0.815914	0.23327	0.184039	0.157242	0.0333048	0.000722657
			dodecanedioate (C12-DC)	-0.21015	-0.195655	0.0934025	0.332478	-0.448684	0.581428	0.311684	0.268117	0.883082	0.768269	0.097999	0.566094	0.0675846	0.299291
			eicosanodioate (C20-DC)	-0.0308254	-0.086376	-0.0864957	-0.03654	-0.0761887	-0.0933089	-0.130972	0.213606	0.454715	0.206401	0.449612	0.137851	0.186745	0.000936189
			glutarate (C5-DC)	-0.387336	-0.2958	-0.366518	-0.139109	0.107274	0.357979	-0.189049	0.183036	0.224733	0.157707	0.622599	0.124613	0.186745	0.677967
			heptenedioate (C7:1-DC)*	0.0557344	0.0884953	0.0821773	0.0358312	0.0946615	0.116586	0.153659	0.345915	0.596615	0.251659	0.759611	0.35331	0.504489	0.231213
			hexadecenedioate (C16:1-DC)*	-0.498025	-0.299677	-0.34968	-0.299058	-0.532957	-0.273758	-0.495596	7.20876e-05	0.0288598	0.0024146	5.93888e-06	0.00123829	0.386604	0.00462546
			hydroxy-CMPF*	-0.114871	0.0129367	-0.109492	0.0500259	-0.160135	-0.0634357	0.0352261	0.377003	0.882596	0.992775	0.425775	0.0306513	0.23402	0.934951
			maleate	-0.108222	-0.0901181	-0.110968	-0.326756	-0.340832	-0.376798	-0.595998	0.756527	0.796049	0.468149	0.130137	0.242753	0.0752297	0.0020887
			octadecadienedioate (C18:2-DC)*	-0.0760045	-0.447032	-0.396646	-0.434637	-0.436037	-0.484828	-0.731163	0.126327	0.110653	0.0133533	0.158528	0.0510652	0.475828	1.1674e-07
			octadecenedioate (C18:1-DC)*	-0.0693642	0.0258237	-0.0465208	-0.0580098	-0.197378	-0.0759389	-0.226508	0.96401	0.928417	0.971367	0.598278	0.200636	0.698019	0.157438
			tetradecanedioate (C14-DC)	-0.165471	0.0764329	0.0948301	0.165243	-0.0423038	0.357778	0.503678	0.0108533	0.764154	0.0781131	0.0406518	0.923935	0.0547207	0.0117992
		Fatty Acid, Monohydroxy	13-HODE + 9-HODE	-0.207608	-0.148128	0.25722	0.146602	-0.18427	0.339068	0.336404	0.976157	0.734293	0.429495	0.426077	0.728763	0.178795	0.166429
			2-hydroxyarachidate*	-0.406399	-0.552716	-0.285371	-0.241715	-0.296363	-0.296176	-0.438407	0.0275326	0.0279538	0.363143	0.490004	0.00440655	0.00857203	0.000812531
			2-hydroxydecanoate	-0.106144	-0.164543	0.126028	0.215826	0.267385	0.393167	0.35501	0.0056339	0.578805	0.254747	0.0885428	0.0153503	0.00666254	0.000882899
			2-hydroxynervonate*	-0.220667	-0.426597	-0.270462	-0.330602	-0.171095	0.00150184	0.0506385	0.079947	0.00241248	3.11632e-05	0.00771021	0.0806595	0.937571	0.035339
			2-hydroxyoctanoate	-0.0481967	0.181614	-0.191951	0.0498453	-0.117584	0.133352	-0.524666	0.678423	0.215436	0.125513	0.592666	0.790786	0.833531	0.0095751
			2-hydroxypalmitate	-0.155208	-0.237906	-0.089701	-0.11107	0.0569866	0.172697	0.224793	0.107083	0.21396	0.0677252	0.474562	0.756655	3.01241e-05	0.0045036
			2-hydroxystearate	-0.0891554	-0.330518	-0.188393	-0.0950146	-0.158201	-0.0219656	0.300679	0.0197358	0.0117718	0.00758455	0.0996539	0.0353718	0.83609	0.00449369
			3-hydroxydecanoate	-0.266659	0.0038158	0.143442	0.415019	0.354707	0.883833	0.873696	0.271855	0.93462	0.194467	0.154737	0.115879	0.0020834	0.00547874
			3-hydroxyhexanoate	-0.212555	-0.302411	-0.224286	-0.186268	0.151406	0.354499	0.543254	0.00301615	0.00177658	0.167915	0.970096	0.811812	0.0956943	0.0153399
			3-hydroxylaurate	-0.303796	0.0992504	0.463209	0.722977	0.936322	1.26254	1.60182	0.710527	0.882596	0.125513	0.0986477	0.0908553	0.0102204	0.000722657
			3-hydroxyoctanoate	-0.185199	0.214394	0.438796	0.688343	0.642724	1.13159	0.868265	0.110883	0.461714	0.0388168	0.0360697	0.130922	0.0015189	0.00580358
		Glycerolipid Metabolism	glycerol	-0.25889	0.111207	0.337983	0.332871	0.01748	0.619399	0.665215	0.0320685	0.855686	0.0824124	0.251922	0.46276	0.00387804	0.00275368
			glycerol 3-phosphate	1.39555	1.56447	0.0399093	0.196652	-0.742183	-1.26264	-0.582401	1.62373e-06	0.0198397	0.552324	0.724746	1.00514e-06	3.14831e-06	0.000243384
		Hexosylceramides (HCER)	glycosyl ceramide (d18:1/20:0, d16:1/22:0)*	-0.0893418	-0.248964	0.0108104	0.0263592	-0.0401247	-0.077111	0.0710737	0.324151	0.883082	0.989864	0.716026	0.736831	0.670877	0.0881919
			glycosyl ceramide (d18:2/24:1, d18:1/24:2)*	-0.202017	-0.0544027	-0.00775137	0.158349	-0.0330046	-0.027896	-0.0242215	0.103527	0.764154	0.803228	0.338507	0.650754	0.548572	0.178857
			glycosyl-N-(2-hydroxynervonoyl)-sphingosine (d18:1/24:1(2OH))*	-0.18113	-0.307581	-0.22968	-0.0717515	-0.134615	-0.0609036	0.105303	0.312151	0.78135	0.0518605	0.739205	0.769881	0.830467	0.227473
			glycosyl-N-behenoyl-sphingadienine (d18:2/22:0)*	-0.0493287	-0.291941	0.040422	0.159206	-0.125064	0.0902323	0.208633	0.936483	0.898656	0.99374	0.254926	0.426203	0.416702	0.220021
			glycosyl-N-behenoyl-sphingosine (d18:1/22:0)*	0.0177422	0.0320637	0.00688705	0.1596	-0.020719	0.037152	0.0447282	0.780341	0.846618	0.631223	0.122662	0.452076	0.587564	0.0467174
			glycosyl-N-nervonoyl-sphingosine (d18:1/24:1)*	-0.0715268	-0.183308	0.017144	0.0846217	-0.0197486	0.049815	0.217547	0.243623	0.716351	0.827502	0.259919	0.923935	0.352271	0.00628376
			glycosyl-N-palmitoyl-sphingosine (d18:1/16:0)	-0.0570767	0.100417	-0.0870276	-0.0655828	-0.00242041	0.0366209	0.0587551	0.689504	0.767106	0.768269	0.440855	0.144008	0.31632	0.642177
			glycosyl-N-stearoyl-sphingosine (d18:1/18:0)	-0.197063	-0.100484	0.108058	0.17178	-0.0622944	-0.0113791	0.0880373	0.762562	0.883082	0.778906	0.177561	0.491165	0.857025	0.258762
			glycosyl-N-tricosanoyl-sphingadienine (d18:2/23:0)*	-0.0529338	-0.117383	0.0111564	0.0988064	-0.0477247	0.162784	0.136978	0.749123	0.78135	0.984413	0.300407	0.40032	0.126231	0.166813
		Inositol Metabolism	myo-inositol	0.284963	-0.0888719	-0.0261576	-0.164869	-0.154102	-0.441716	-0.2768	0.0231295	0.86699	0.76692	0.0101044	0.615156	0.108808	0.0322113
		Ketone Bodies	3-hydroxybutyrate (BHBA)	-0.442572	-0.325399	-0.0469772	0.251979	0.36443	1.26085	1.80655	0.0204354	0.0115878	0.436211	0.185142	0.137851	0.00308401	1.14994e-05
		Lactosylceramides (LCER)	lactosyl-N-behenoyl-sphingosine (d18:1/22:0)*	-0.0773393	-0.249919	-0.163361	0.120695	-0.0799451	-0.0968184	0.0263983	0.378813	0.891775	0.321973	0.490004	0.970746	0.869636	0.131582
			lactosyl-N-nervonoyl-sphingosine (d18:1/24:1)*	-0.00523244	-0.234218	-0.0796176	0.0505267	-0.0295449	0.00151526	0.114349	0.460908	0.800824	0.509002	0.438142	0.680793	0.554108	0.0318514
			lactosyl-N-palmitoyl-sphingosine (d18:1/16:0)	-0.0534444	-0.224117	-0.0945879	-0.115598	-0.182777	-0.0494521	0.0854579	0.312151	0.5446	0.250898	0.798397	0.680793	0.997525	0.117665
		Long Chain Fatty Acid	10-heptadecenoate (17:1n7)	-0.197451	-0.141226	0.256969	0.242617	0.499851	1.02129	0.999361	0.313035	0.376946	0.37758	0.124096	0.0958579	0.00761208	7.15347e-05
			10-nonadecenoate (19:1n9)	-0.283264	-0.0749071	0.103419	0.292189	0.576229	0.907954	1.11369	0.244004	0.262382	0.506454	0.142128	0.17503	0.00449455	2.49928e-05
			arachidate (20:0)	-0.222265	-0.304954	-0.122751	-0.109409	-0.130011	-0.0196167	0.262839	0.128684	0.150846	0.516801	0.0287218	0.433017	0.645968	0.00154258
			behenate (22:0)*	-0.264951	-0.538146	-0.237355	-0.0489492	-0.377349	-0.249366	-0.130597	0.933539	0.945157	0.788929	0.77136	0.904892	0.773652	0.890314
			eicosenoate (20:1)	-0.367659	-0.273867	-0.0469219	0.00833718	0.284125	0.91225	1.19098	0.229078	0.256975	0.665888	0.412009	0.325277	0.00548816	2.99216e-07
			erucate (22:1n9)	-0.289488	-0.344453	-0.243244	0.155402	0.102578	0.334055	0.546013	0.149113	0.78135	0.880128	0.581959	0.651448	0.013003	0.0275634
			margarate (17:0)	-0.140954	-0.157381	0.148581	0.21363	0.429936	0.750643	1.01317	0.188601	0.177634	0.293179	0.11464	0.184148	0.00148116	0.000182014
			myristate (14:0)	-0.197219	0.187452	0.315516	0.591694	0.98786	1.31641	1.49428	0.327128	0.931295	0.148339	0.0881818	0.0859347	0.00100512	5.68167e-05
			myristoleate (14:1n5)	-0.103165	0.0747621	0.589267	1.01876	1.30158	1.53721	1.91797	0.738484	0.945157	0.0650557	0.0348872	0.0661224	0.00507579	3.9825e-05
			nonadecanoate (19:0)	-0.0490768	-0.273257	-0.0729367	0.0380405	0.127852	0.372098	0.537537	0.239785	0.163408	0.370687	0.300026	0.727665	0.000631821	9.68237e-05
			oleate/vaccenate (18:1)	-0.256635	-0.121225	0.416782	0.400298	0.781703	1.01632	1.29176	0.165242	0.177634	0.0813949	0.0894578	0.106648	0.00396359	1.2592e-06
			palmitate (16:0)	-0.0910657	-0.0548675	0.235949	0.304519	0.491432	0.697689	0.838467	0.38906	0.412273	0.0452254	0.0629693	0.0918633	0.00110255	1.14994e-05
			palmitoleate (16:1n7)	-0.285218	0.0914456	0.522725	0.63621	1.27085	1.74769	1.67406	0.297824	0.795305	0.0742898	0.0718622	0.0355112	0.00759563	1.02263e-05
			pentadecanoate (15:0)	-0.134288	-0.0820958	0.0488167	0.196739	0.300953	0.544831	0.680296	0.297824	0.426092	0.697043	0.0980976	0.242354	0.000735433	4.99317e-05
			stearate (18:0)	-0.154303	-0.069633	0.043368	0.0804444	0.0393376	0.308111	0.501165	0.287604	0.153345	0.999831	0.515613	0.687236	0.00411472	0.00183654
		Lysophospholipid	1-arachidonoyl-GPC (20:4n6)*	-0.365288	-0.573874	-0.449552	-0.293654	-0.101702	-0.0139271	0.18794	2.50937e-05	3.19635e-06	6.34392e-05	8.42821e-05	0.483822	0.647919	0.0467174
			1-arachidonoyl-GPE (20:4n6)*	-0.251842	-0.489356	-0.299884	-0.198533	0.0170709	0.144582	0.141844	7.36232e-05	0.00701664	0.0149457	0.733627	0.696525	0.127384	0.0288176
			1-arachidonoyl-GPI (20:4)*	-0.393316	-0.509878	-0.465913	-0.381654	-0.153694	-0.188475	0.195401	2.64449e-05	0.00161059	0.00152947	0.00190261	0.094311	0.267137	0.193385
			1-cerotoyl-GPC (26:0)*	-0.169281	-0.0606369	-0.116885	0.0239594	-0.177401	0.069127	0.0097427	0.203379	0.775523	0.622611	0.976748	0.0379219	0.978533	0.390995
			1-lignoceroyl-GPC (24:0)	-0.00486727	-0.112411	-0.0529822	-0.062277	-0.00694497	-0.0250873	0.21425	0.873128	0.865061	0.880557	0.79956	0.827192	0.796383	0.386583
			1-linolenoyl-GPC (18:3)*	-0.435789	-0.657475	-0.539752	-0.426013	-0.344136	-0.063999	-0.0333897	1.37341e-05	2.71499e-05	1.30362e-05	0.003093	0.00420237	0.337187	0.735128
			1-linoleoyl-GPC (18:2)	-0.302748	-0.373492	-0.376914	-0.260871	-0.142452	-0.120237	-0.0265758	0.000114785	3.59725e-06	0.000135243	0.00263012	0.0236867	0.374096	0.464598
			1-linoleoyl-GPE (18:2)*	-0.253452	-0.544017	-0.402617	-0.19321	-0.109767	-0.0869074	0.0524339	0.00137911	0.001009	0.00958266	0.00822491	0.214257	0.854495	0.54361
			1-linoleoyl-GPI (18:2)*	-0.395088	-0.405324	-0.36409	-0.328685	-0.271726	-0.235042	0.107943	0.000451421	0.00324443	0.00449428	0.0409547	0.126725	0.451096	0.55021
			1-oleoyl-GPC (18:1)	-0.27132	-0.302425	-0.263635	-0.239615	-0.151425	-0.0148083	0.031244	0.00257126	0.000132525	0.000730633	0.00153365	0.0464197	0.379862	0.12377
			1-oleoyl-GPE (18:1)	-0.342652	-0.649414	-0.361788	-0.175774	-0.160194	-0.189365	-0.222837	1.65037e-05	0.000770699	0.0623519	0.551348	0.556506	0.830467	0.929938
			1-oleoyl-GPI (18:1)*	-0.402906	-0.365279	-0.532654	-0.44244	-0.334792	-0.532132	-0.43486	0.00205626	0.00406952	3.78853e-05	0.0193989	0.161627	0.449698	0.486875
			1-palmitoleoyl-GPC (16:1)*	-0.154112	-0.515523	-0.358602	-0.275316	-0.157225	0.0885235	0.286476	0.0164811	0.00723267	0.00049169	0.0347935	0.610763	0.66978	0.0361643
			1-palmitoyl-GPC (16:0)	-0.212145	-0.258459	-0.213362	-0.164606	-0.13357	-0.134587	0.000274812	0.000379233	0.0581087	0.00105788	0.000698424	0.0440771	0.00381287	0.900168
			1-palmitoyl-GPE (16:0)	-0.285581	-0.336777	-0.256689	-0.446161	-0.291338	-0.239612	-0.00265759	0.111802	0.0399381	0.00758455	0.264731	0.242759	0.265052	0.998632
			1-stearoyl-GPC (18:0)	-0.260943	-0.346251	-0.162935	-0.157525	-0.129616	-0.0564813	-0.0369813	0.00118207	0.00457846	0.00461889	0.00193136	0.0237616	0.184815	0.659144
			1-stearoyl-GPE (18:0)	-0.297712	-0.45753	-0.339269	-0.250053	-0.230441	-0.144559	-0.196934	0.000378672	0.0252692	0.00758455	0.0931239	0.0205134	0.0556439	0.988392
			1-stearoyl-GPI (18:0)	-0.393753	-0.531228	-0.759855	-0.669573	-0.462869	-0.333247	0.0733269	0.00355708	0.000113074	0.00106316	3.20322e-06	0.000426517	0.00887128	0.353988
			2-palmitoleoyl-GPC (16:1)*	-0.27587	-0.148989	0.0147142	-0.203046	0.0163423	0.339497	0.220272	0.629669	0.764154	0.468149	0.00193136	0.456766	0.090735	0.00891945
			2-palmitoyl-GPC (16:0)*	-0.182081	-0.387696	-0.406018	-0.203962	-0.270122	-0.0540278	0.0180441	0.0525321	0.00538467	0.00105788	0.131351	0.00315342	0.454602	0.329469
			2-stearoyl-GPE (18:0)*	-0.432529	-0.355655	-0.242899	-0.338457	-0.450665	-0.381229	0.0499249	0.113175	0.169264	0.268678	0.126256	0.00476785	0.0174353	0.669478
		Lysoplasmalogen	1-(1-enyl-oleoyl)-GPE (P-18:1)*	-0.431681	-0.455622	-0.435285	-0.428407	-0.197518	-0.179194	0.0506094	0.000358689	0.000905137	0.00022725	5.3126e-06	0.114108	0.0622852	0.327076
			1-(1-enyl-palmitoyl)-GPC (P-16:0)*	-0.515117	-0.620492	-0.589429	-0.518408	-0.40179	-0.312385	0.0997183	9.38689e-05	0.000393483	1.96508e-05	3.20322e-06	0.00267179	0.0438505	0.38993
			1-(1-enyl-palmitoyl)-GPE (P-16:0)*	-0.34447	-0.492159	-0.393523	-0.387951	-0.351252	-0.203313	0.0602824	0.000725469	0.00175268	7.00004e-05	0.000480699	0.00245357	0.0376445	0.430361
			1-(1-enyl-stearoyl)-GPE (P-18:0)*	-0.404133	-0.526308	-0.600806	-0.338416	-0.204445	-0.0447836	-0.104962	0.00251286	0.0206525	1.30362e-05	0.00362084	0.00257457	0.154617	0.966646
		Medium Chain Fatty Acid	10-undecenoate (11:1n1)	0.00124425	0.0452106	0.0320085	0.0726652	0.0832021	0.241892	0.549231	0.975915	0.877596	0.509002	0.43896	0.447082	0.0495442	0.00146293
			5-dodecenoate (12:1n7)	-0.357445	0.000681723	0.824537	1.12523	1.13957	1.28862	2.20804	0.794636	0.967181	0.0214344	0.0671206	0.140484	0.0735792	0.0123135
			caprate (10:0)	-0.33766	-0.116346	-0.0781942	0.230392	0.154054	0.140725	0.0648256	0.0149871	0.397777	0.782438	0.361076	0.938733	0.145913	0.215018
			caproate (6:0)	-0.463921	-0.297167	-0.241279	-0.232678	-0.427376	-0.559767	-0.704318	0.00170974	0.600045	0.55839	0.00353862	0.0426685	0.0447579	0.0389016
			caprylate (8:0)	-0.850258	-0.265716	-0.394787	-0.296823	-0.555196	-1.07537	-0.609961	0.000701687	0.450939	0.363854	0.152224	0.334281	0.393713	0.103548
			heptanoate (7:0)	-0.183989	-0.0468919	-0.332176	-0.153093	-0.545828	-0.206807	-0.0805777	0.137971	0.564387	0.989864	0.247767	0.0681313	0.57586	0.802907
			laurate (12:0)	-0.0869373	0.0847008	0.442554	0.574361	0.764854	1.19037	1.23903	0.331236	0.892781	0.152713	0.129141	0.189292	0.00418431	0.000226192
		Mevalonate Metabolism	3-hydroxy-3-methylglutarate	-0.42272	-0.105503	-0.363989	-0.367725	-0.705824	-0.4607	-0.855683	0.179807	0.230085	0.0284571	0.10118	0.00110193	0.0226686	0.00187266
		Monoacylglycerol	1-linoleoylglycerol (18:2)	-0.754307	-0.743649	-0.478569	-0.284558	-0.582982	-0.910731	-0.202555	1.08198e-05	0.423943	0.419827	0.486525	0.127704	0.00426937	0.945669
			1-oleoylglycerol (18:1)	-0.549564	-0.556908	-0.0946758	-0.223262	-0.295156	-0.215446	-0.48592	0.864565	0.208072	0.639121	0.100024	0.904613	0.833531	0.000534794
		Phosphatidylcholine (PC)	1,2-dilinoleoyl-GPC (18:2/18:2)	-0.0145813	-0.0486107	-0.0327572	-0.0466242	-0.0145918	0.0150923	-0.1097	0.991591	0.493473	0.468149	0.526566	0.684684	0.997105	0.0481377
			1,2-dipalmitoyl-GPC (16:0/16:0)	-0.0435045	-0.0289631	0.0155216	0.0611728	0.0158001	0.191498	0.146488	0.654548	0.747766	0.419827	0.120108	0.447449	0.0796452	0.0254986
			1-linoleoyl-2-arachidonoyl-GPC (18:2/20:4n6)*	-0.0566424	-0.15494	-0.121037	-0.00238563	0.0739785	0.0351619	0.065357	0.181242	0.446415	0.424688	0.954895	0.343798	0.26002	0.31251
			1-linoleoyl-2-linolenoyl-GPC (18:2/18:3)*	-0.00691707	-0.167501	-0.0930599	0.0195662	-0.135797	-0.184023	-0.23815	0.345028	0.655707	0.319535	0.894255	0.242753	0.640102	0.0215902
			1-myristoyl-2-arachidonoyl-GPC (14:0/20:4)*	0.0203943	-0.270817	0.0127953	0.0889461	0.157126	0.212941	0.266933	0.988414	0.937019	0.621166	0.316808	0.0384191	0.00487699	0.0170087
			1-myristoyl-2-palmitoyl-GPC (14:0/16:0)	0.0580383	-0.0383059	0.185261	0.243208	0.100131	0.280864	0.0356428	0.568123	0.670118	0.0274963	0.0396161	0.106641	0.0706096	0.0789991
			1-oleoyl-2-docosahexaenoyl-GPC (18:1/22:6)*	-0.0149101	0.00992828	0.0548996	0.0484687	-0.0183449	0.0447393	0.0915538	0.348585	0.977395	0.318743	0.300407	0.811812	0.108808	0.0163265
			1-oleoyl-2-linoleoyl-GPC (18:1/18:2)*	-0.0650155	-0.104537	-0.0914457	-0.0989987	0.0058983	-0.267107	-0.154043	0.602248	0.93462	0.788929	0.482407	0.832175	0.00981929	0.0228471
			1-palmitoleoyl-2-linolenoyl-GPC (16:1/18:3)*	0.0700013	-0.0639969	0.0756327	0.114496	-0.00991034	0.099101	0.207025	0.790571	0.94652	0.927755	0.300407	0.977467	0.242423	0.541496
			1-palmitoleoyl-2-linoleoyl-GPC (16:1/18:2)*	0.138717	-0.128408	-0.0452206	0.0978249	0.0903998	0.247352	0.258613	0.423549	0.112876	0.691411	0.590665	0.0868497	0.0470843	0.0424605
			1-palmitoyl-2-alpha-linolenoyl-GPC (16:0/18:3n3)*	-0.131767	0.103316	0.049286	0.090666	-0.00418257	0.0533164	-0.0749624	0.435094	0.705367	0.322299	0.0397928	0.96573	0.157264	0.858195
			1-palmitoyl-2-arachidonoyl-GPC (16:0/20:4n6)	-0.0483315	-0.0616996	0.0381519	0.0768223	0.0728819	0.149855	0.161008	0.823906	0.93462	0.370687	0.0996539	0.161344	0.00247795	0.0121711
			1-palmitoyl-2-dihomo-linolenoyl-GPC (16:0/20:3n3 or 6)*	-0.00865793	-0.143552	-0.0116291	0.0143086	0.0593084	0.17527	0.256612	0.643287	0.61284	0.886437	0.264201	0.505655	0.00238009	0.0107412
			1-palmitoyl-2-docosahexaenoyl-GPC (16:0/22:6)	-0.0500664	-0.020301	0.0198244	0.0668813	0.0153431	0.0969796	0.127679	0.249803	0.919664	0.36283	0.0592493	0.474101	0.00706814	0.00109196
			1-palmitoyl-2-gamma-linolenoyl-GPC (16:0/18:3n6)*	0.135134	0.0237374	-0.0167711	0.0177344	0.0511238	0.0409985	0.12492	0.433694	0.832503	0.916796	0.475079	0.675843	0.507804	0.0190652
			1-palmitoyl-2-linoleoyl-GPC (16:0/18:2)	-0.0430056	-0.044908	0.0358236	0.0299856	0.0461195	0.123503	0.11566	0.235242	0.513003	0.631223	0.178764	0.622919	0.1798	0.123362
			1-palmitoyl-2-oleoyl-GPC (16:0/18:1)	-0.0727681	-0.0856454	-0.0110612	0.105229	-0.0113735	0.114324	0.17745	0.284094	0.923634	0.879569	0.148531	0.284253	0.0511962	0.000936189
			1-palmitoyl-2-palmitoleoyl-GPC (16:0/16:1)*	0.0445976	-0.112988	0.129697	0.192251	0.172687	0.189598	0.223764	0.888864	0.990966	0.1328	0.0143012	0.0262592	0.0078816	0.00678353
			1-palmitoyl-2-stearoyl-GPC (16:0/18:0)	-0.0621532	-0.0264536	0.00862865	0.0292687	0.0703656	-0.0093408	0.0109666	0.357038	0.93462	0.766344	0.475079	0.615156	0.660862	0.66092
			1-stearoyl-2-arachidonoyl-GPC (18:0/20:4)	-0.0174163	-0.055495	-0.0103298	0.123944	-0.00767692	0.145874	0.204947	0.738582	0.680801	0.843138	0.0718622	0.259525	0.0093517	0.00951236
			1-stearoyl-2-docosahexaenoyl-GPC (18:0/22:6)	-0.0427362	-0.0453849	-0.00343157	0.0131762	0.0145785	0.120905	0.0222857	0.889917	0.988674	0.740383	0.465378	0.387478	0.00381287	0.261373
			1-stearoyl-2-linoleoyl-GPC (18:0/18:2)*	-0.0163904	-0.105395	0.0398104	0.110793	0.126153	0.0772245	0.0847603	0.69345	0.730846	0.382115	0.175552	0.458449	0.212046	0.0271967
			1-stearoyl-2-oleoyl-GPC (18:0/18:1)	-0.042021	0.0211256	0.0383809	0.112356	0.0653993	0.0936299	0.112696	0.313035	0.964065	0.136545	0.154737	0.161344	0.0860998	0.0240205
		Phosphatidylethanolamine (PE)	1-oleoyl-2-arachidonoyl-GPE (18:1/20:4)*	-0.122618	-0.291644	-0.151327	0.0485668	0.0734854	-0.197213	-0.549309	0.0773142	0.564387	0.992775	0.676477	0.650754	0.861047	0.0197436
			1-oleoyl-2-linoleoyl-GPE (18:1/18:2)*	-0.374568	-0.233819	-0.229205	-0.0687708	-0.542577	-0.73967	-0.910474	0.0381457	0.0869534	0.981518	0.490785	0.964596	0.664673	6.42141e-07
			1-palmitoyl-2-arachidonoyl-GPE (16:0/20:4)*	-0.109028	-0.123979	0.0414648	0.201789	0.159046	0.153784	-0.0168424	0.0388951	0.493473	0.531238	0.0500995	0.480695	0.23402	0.378426
			1-palmitoyl-2-docosahexaenoyl-GPE (16:0/22:6)*	-0.105181	0.00472314	-0.0448897	-0.0133255	-0.182249	-0.180769	-0.0457016	0.446357	0.714637	0.927755	0.782706	0.905821	0.949349	0.632568
			1-palmitoyl-2-linoleoyl-GPE (16:0/18:2)	-0.310321	-0.177857	0.0466831	0.147935	-0.171631	-0.306864	-0.447286	0.0993375	0.163466	0.74366	0.229884	0.869927	0.857025	1.24801e-05
			1-palmitoyl-2-oleoyl-GPE (16:0/18:1)	-0.14266	-0.336048	-0.0183909	0.22137	-0.0353845	-0.231039	-0.489452	0.0431431	0.297336	0.782438	0.571202	0.931318	0.516457	0.00113219
			1-stearoyl-2-arachidonoyl-GPE (18:0/20:4)	-0.169217	-0.269368	-0.0788875	0.0878516	0.0613795	-0.0922841	-0.239014	0.0255879	0.251556	0.580437	0.54222	0.841178	0.730693	0.0308987
			1-stearoyl-2-docosahexaenoyl-GPE (18:0/22:6)*	-0.163628	-0.126841	0.00428111	-0.116498	-0.10127	-0.211231	-0.0812556	0.353472	0.397777	0.937743	0.894255	0.89156	0.554108	0.672144
			1-stearoyl-2-linoleoyl-GPE (18:0/18:2)*	-0.305308	-0.402838	-0.13106	-0.0191278	-0.33822	-0.544378	-0.52305	0.0170762	0.046681	0.665323	0.950029	0.353347	0.192223	3.87528e-06
			1-stearoyl-2-oleoyl-GPE (18:0/18:1)	-0.427111	-0.436271	-0.0110573	0.100561	-0.390207	-0.627586	-0.658542	0.0255879	0.0308986	0.86776	0.469309	0.566094	0.335841	2.29676e-06
		Phosphatidylinositol (PI)	1-oleoyl-2-linoleoyl-GPI (18:1/18:2)*	0.110492	0.0496921	0.348094	0.0912689	-0.344758	-0.0410239	-0.0901982	0.632357	0.875568	0.272562	0.229884	0.104398	0.568032	0.590838
			1-palmitoyl-2-arachidonoyl-GPI (16:0/20:4)*	0.0638013	-0.029293	-0.000601729	0.0364828	0.1696	0.237597	0.171414	0.079947	0.846618	0.639989	0.304519	0.0557674	0.00666254	0.0276285
			1-palmitoyl-2-linoleoyl-GPI (16:0/18:2)	-0.252574	0.00853493	-0.0782	0.194455	0.0457665	0.053608	0.0941729	0.671192	0.892781	0.87643	0.0612539	0.491165	0.337187	0.158298
			1-palmitoyl-2-oleoyl-GPI (16:0/18:1)*	0.0791755	-0.0199325	0.210934	0.242871	0.16855	0.274866	0.156057	0.806265	0.947383	0.406162	0.0275385	0.0908553	0.00637769	0.0387964
			1-stearoyl-2-arachidonoyl-GPI (18:0/20:4)	0.114192	0.0512814	0.163292	0.127526	0.102517	0.251974	0.233576	0.745051	0.945157	0.637755	0.571202	0.0797047	0.0113162	0.0682024
			1-stearoyl-2-linoleoyl-GPI (18:0/18:2)	0.00316297	-0.0271741	0.0158434	0.162224	0.117166	0.213441	0.176073	0.806265	0.860022	0.666562	0.0962238	0.209099	0.0190549	0.0167732
			1-stearoyl-2-oleoyl-GPI (18:0/18:1)*	-0.11042	-0.0877573	-0.0866424	-0.0108693	0.0254797	0.0440524	-0.0652611	0.0402138	0.369765	0.551404	0.642965	0.96573	0.331785	0.540843
		Phosphatidylserine (PS)	1-stearoyl-2-arachidonoyl-GPS (18:0/20:4)	0.206247	-0.00270504	-0.438813	-0.662982	-0.0463673	-0.142919	-0.596287	0.697631	0.653908	0.962568	0.352942	0.364964	0.0768956	0.991851
		Phospholipid Metabolism	choline	0.267157	0.167614	0.000567773	0.0820026	0.000972702	-0.016074	-0.034461	3.35553e-06	0.489061	0.977788	0.406562	0.836851	0.605753	0.848486
			choline phosphate	0.483147	-0.0771352	-0.125415	-0.159034	-0.341833	-0.67272	-0.491205	0.00301615	0.93462	0.267347	0.122662	0.00133752	0.000259725	0.0167732
			glycerophosphoethanolamine	0.680194	0.20043	-0.356492	-0.472961	-0.567341	-0.831584	-0.241346	0.021117	0.950358	0.00101399	7.71044e-08	0.000426517	2.984e-06	0.000932883
			glycerophosphorylcholine (GPC)	-0.077106	-0.393979	-0.573388	-0.541323	-0.652229	-0.62666	-0.0739128	0.358539	0.222586	0.00140025	0.000552456	0.0958579	0.000148601	0.145824
			phosphoethanolamine	0.664386	0.11493	-0.0140455	-0.0921868	-0.293828	-0.667473	-0.376003	0.0059573	0.877097	0.387073	0.154737	0.00171698	4.77829e-07	0.00159189
			trimethylamine N-oxide	-0.345675	-0.380296	-0.482157	-0.20365	0.010704	0.286911	0.294956	1.6207e-07	0.00082114	0.00321572	0.161786	0.862303	0.422694	0.722455
		Plasmalogen	1-(1-enyl-palmitoyl)-2-arachidonoyl-GPC (P-16:0/20:4)*	0.0454149	-0.0945453	-0.00629563	-0.0492156	-0.0456323	-0.030344	0.0729494	0.446357	0.564562	0.645194	0.450376	0.873883	0.856865	0.130115
			1-(1-enyl-palmitoyl)-2-arachidonoyl-GPE (P-16:0/20:4)*	-0.0619833	-0.145542	-0.0482515	-0.0928583	0.0545991	0.0425774	0.0750323	0.938154	0.815951	0.0894597	0.588295	0.439312	0.550822	0.779892
			1-(1-enyl-palmitoyl)-2-linoleoyl-GPC (P-16:0/18:2)*	-0.0301951	-0.154586	-0.145589	-0.116885	-0.0903538	0.00140685	0.0351871	0.749123	0.78135	0.318372	0.168307	0.923935	0.854771	0.78334
			1-(1-enyl-palmitoyl)-2-linoleoyl-GPE (P-16:0/18:2)*	-0.227262	-0.0903681	-0.0523617	-0.057948	-0.0348839	-0.0173515	-0.0686515	0.0481756	0.184468	0.166328	0.390259	0.447082	0.401026	0.781662
			1-(1-enyl-palmitoyl)-2-oleoyl-GPC (P-16:0/18:1)*	-0.0476497	-0.191569	-0.0471731	-0.118854	-0.0844611	-0.0315232	0.0765631	0.764124	0.775523	0.557643	0.464754	0.729263	0.869636	0.225974
			1-(1-enyl-palmitoyl)-2-oleoyl-GPE (P-16:0/18:1)*	-0.0777033	-0.11558	-0.0157332	-0.00800331	-0.0235855	-0.0508034	0.0566986	0.0574158	0.648167	0.788929	0.611062	0.669143	0.405381	0.556022
			1-(1-enyl-palmitoyl)-2-palmitoleoyl-GPC (P-16:0/16:1)*	0.0525045	-0.0991921	-0.0112062	-0.0658177	0.00704267	0.0643821	0.0422771	0.587979	0.78135	0.429495	0.489677	0.860113	0.961658	0.623178
			1-(1-enyl-palmitoyl)-2-palmitoyl-GPC (P-16:0/16:0)*	-0.0748215	-0.149561	-0.0553112	-0.0638634	-0.0318592	0.0213059	0.0893832	0.707506	0.769055	0.6597	0.730494	0.495767	0.854495	0.471713
			1-(1-enyl-stearoyl)-2-arachidonoyl-GPE (P-18:0/20:4)*	-0.0377025	-0.190209	-0.110507	-0.144248	-0.0362118	-0.0145088	0.0856466	0.738582	0.815914	0.155057	0.0391039	0.964596	0.945006	0.50397
			1-(1-enyl-stearoyl)-2-linoleoyl-GPE (P-18:0/18:2)*	-0.0777211	-0.145146	-0.100114	-0.0411315	-0.0207954	-0.038573	0.0467062	0.0418492	0.513405	0.0880406	0.406562	0.24914	0.665149	0.550126
			1-(1-enyl-stearoyl)-2-oleoyl-GPE (P-18:0/18:1)	-0.0596412	-0.255134	-0.0713574	-0.0151348	-0.0347782	0.0466588	0.0610718	0.0677154	0.359713	0.572822	0.270741	0.31299	0.806551	0.75383
		Polyunsaturated Fatty Acid (n3 and n6)	arachidonate (20:4n6)	-0.349168	-0.32131	0.0112509	0.139307	0.411097	0.610949	1.09433	0.00647178	0.0883919	0.608467	0.629655	0.170507	0.00575833	0.000361917
			dihomo-linoleate (20:2n6)	-0.313982	-0.231958	0.00229498	0.193048	0.579339	0.908493	1.293	0.194934	0.111059	0.594295	0.456147	0.263874	0.0123664	4.57416e-06
			dihomo-linolenate (20:3n3 or n6)	-0.347031	-0.247366	0.017807	0.101278	0.431697	0.552004	1.08112	0.0220404	0.0274512	0.691411	0.782463	0.30042	0.00743172	4.10452e-05
			docosadienoate (22:2n6)	-0.362681	-0.332842	-0.286314	0.13905	0.222752	0.537842	0.769016	0.0940032	0.111059	0.671794	0.475079	0.868195	0.0290357	1.05417e-05
			docosahexaenoate (DHA; 22:6n3)	-0.333118	-0.266341	0.0757219	0.456999	0.850161	0.925917	1.55074	0.0499775	0.514651	0.588896	0.192894	0.106648	0.00387804	0.000440829
			docosapentaenoate (n3 DPA; 22:5n3)	-0.342436	-0.172565	0.219275	0.364409	1.00238	1.26627	1.77773	0.0402138	0.23463	0.631223	0.263819	0.106641	0.00172007	1.92532e-05
			docosapentaenoate (n6 DPA; 22:5n6)	-0.192114	-0.142935	0.36111	0.503767	0.474524	0.899239	1.16059	0.349179	0.769055	0.208228	0.067895	0.102314	0.00499515	0.0026002
			eicosapentaenoate (EPA; 20:5n3)	-0.257505	-0.320046	0.129718	0.268902	0.518626	0.761459	1.01808	0.00927677	0.0883919	0.645194	0.27783	0.144008	0.00857203	0.00110239
			hexadecadienoate (16:2n6)	-0.40875	-0.273577	0.401551	0.545203	0.974755	1.37691	1.65762	0.149113	0.818642	0.226006	0.137722	0.0908553	0.0059345	5.43921e-06
			linoleate (18:2n6)	-0.4701	-0.19501	0.533432	0.347146	0.977612	1.34496	1.57107	0.0547341	0.147352	0.12867	0.150764	0.0801095	0.00241995	6.21248e-08
			linolenate [alpha or gamma; (18:3n3 or 6)]	-0.51661	-0.221462	0.503823	0.315647	0.89659	1.28893	1.54712	0.0148949	0.154667	0.166312	0.177511	0.161984	0.00184236	1.11032e-09
			mead acid (20:3n9)	-0.0694334	-0.25553	-0.0299542	0.280049	-0.00728493	0.296218	1.03835	0.244004	0.415681	0.879789	0.194539	0.465332	0.0717219	0.000243384
			stearidonate (18:4n3)	-0.1763	-0.108644	0.428764	0.704597	0.935867	1.17971	1.55611	0.988414	0.791367	0.108268	0.139425	0.115766	0.0269388	0.000699833
		Pregnenolone Steroids	21-hydroxypregnenolone disulfate	-0.19246	-0.0470397	-0.177025	-0.242317	-0.429798	-0.437406	-0.212818	0.585375	0.342537	0.0431574	0.0175291	0.0355112	0.0126175	7.15347e-05
			pregnenediol disulfate (C21H34O8S2)*	-0.0975281	0.0552552	0.079006	-0.0412789	-0.0871834	-0.039405	0.0409285	0.40701	0.945157	0.740383	0.894255	0.433017	0.651266	0.100563
			pregnenediol sulfate (C21H34O5S)*	-0.0318407	-0.0729299	-0.124052	-0.0718622	-0.215297	-0.094723	-0.0633286	0.0340226	0.322304	0.0226401	0.0397928	0.13794	0.159771	0.0456106
			pregnenolone sulfate	-0.152589	-0.0103211	-0.226434	-0.248183	-0.306452	-0.446878	-0.615895	0.461751	0.714637	0.0208973	0.000650426	0.0908553	0.00675681	8.66755e-07
		Primary Bile Acid Metabolism	cholate	-0.580449	-0.59657	-1.0976	-1.48591	-1.04401	-1.35716	-1.23971	0.678473	0.476475	0.502326	0.58839	0.708955	0.470391	0.148245
			glycochenodeoxycholate	-0.0118522	-0.00130763	-0.198083	-0.521025	-1.16252	-0.832454	-0.739439	0.737322	0.747766	0.608467	0.160872	0.268189	0.322161	0.00254002
			glycochenodeoxycholate glucuronide (1)	0.271955	0.549805	0.495833	0.266919	-0.296524	-0.143151	-0.334589	0.0775751	0.0421768	0.0149457	0.0934631	0.541049	0.490509	0.082629
			glycochenodeoxycholate sulfate	-0.162083	0.218735	0.18482	0.0602924	-0.651611	-0.78829	-0.763851	0.34438	0.100846	0.101335	0.879739	0.0301524	0.0045687	1.06767e-07
			glycocholate	-0.539143	-0.442966	-0.489517	-1.01497	-1.30403	-0.897297	-1.02126	0.0394507	0.977079	0.458332	0.00173724	0.00821528	0.0492818	0.00278388
			taurochenodeoxycholate	-0.461525	-0.193844	-0.553824	-1.24212	-1.67662	-1.09375	-0.946575	0.312151	0.837286	0.206401	0.00740885	0.0123042	0.210598	1.14994e-05
		Progestin Steroids	5alpha-pregnan-3beta,20alpha-diol disulfate	-0.227861	-0.0671223	-0.140059	-0.0486879	-0.169251	-0.0820086	-0.0987769	0.13637	0.412273	0.462758	0.456147	0.711524	0.421097	0.34862
			5alpha-pregnan-3beta,20beta-diol monosulfate (1)	-0.0676339	0.199583	0.029821	0.129184	-0.0546421	0.241147	0.196533	0.41716	0.611111	0.793408	0.362768	0.839702	0.0710139	0.00137842
		Secondary Bile Acid Metabolism	glycocholenate sulfate*	0.238554	0.310741	0.196576	0.0113876	-0.327587	-0.540771	-0.428758	0.000165402	0.0121986	0.0661448	0.938754	1.04498e-05	7.84393e-07	4.16241e-10
			glycodeoxycholate	-0.0961825	0.340044	-0.321854	-0.540609	-1.03516	-0.819058	-0.73933	0.875636	0.435704	0.896718	0.206926	0.498743	0.437229	0.00425171
			glycolithocholate sulfate*	-0.0431492	-0.0718312	-0.00056681	-0.133153	-0.573178	-0.822425	-0.847385	0.223952	0.611111	0.989864	0.438142	0.000289402	4.71868e-07	1.10293e-08
			glycoursodeoxycholate	-0.136459	-0.0592598	-0.144019	-0.263075	-0.745308	-0.405265	-0.356238	0.297824	0.582463	0.927755	0.161582	0.267232	0.500488	0.160988
			isoursodeoxycholate	-0.117118	-0.0492706	-0.0695281	0.00147187	0.0189172	0.25742	0.294217	0.130749	0.322304	0.484335	0.592262	0.650754	0.0631401	0.123362
			taurocholenate sulfate*	0.12686	0.167619	0.00163994	0.0743106	-0.195097	0.114253	0.265177	0.0149104	0.361942	0.712169	0.137647	0.917497	0.681048	0.471713
			ursodeoxycholate	-0.86836	-1.21799	-0.502755	-0.188043	-0.923984	-0.585025	-1.33733	0.000202493	0.000137582	0.100137	0.88122	0.207821	0.969235	0.001472
		Sphingolipid Synthesis	sphinganine	0.175916	0.302616	0.405795	0.436714	0.358519	0.365107	-0.398178	0.0893085	0.224733	0.00158553	0.00372296	0.110716	0.203113	0.0447105
		Sphingomyelins	behenoyl sphingomyelin (d18:1/22:0)*	-0.054733	-0.235793	-0.0471667	0.0223209	0.00554993	0.0102551	0.0374532	0.213606	0.502537	0.346652	0.743976	0.394149	0.539667	0.410922
			lignoceroyl sphingomyelin (d18:1/24:0)	-0.0492176	-0.192847	-0.0693847	-0.0266624	-0.196118	-0.0504483	0.0429142	0.0535014	0.468078	0.169108	0.894255	0.505655	0.767747	0.175019
			palmitoyl sphingomyelin (d18:1/16:0)	-0.0538002	-0.153058	-0.0249489	0.0108753	-0.114052	-0.0503237	0.020183	0.111258	0.215381	0.250898	0.894255	0.605505	0.957458	0.203847
			sphingomyelin (d17:1/14:0, d16:1/15:0)*	0.05172	-0.217187	-0.0344771	-0.0415575	-0.239875	-0.0534576	-0.0560309	0.585375	0.78135	0.341138	0.894255	0.634664	0.833531	0.22467
			sphingomyelin (d17:1/16:0, d18:1/15:0, d16:1/17:0)*	-0.0950727	-0.102661	-0.0562218	-0.0794983	-0.12504	0.0377251	0.108408	0.632222	0.540288	0.318743	0.097999	0.433585	0.997105	0.506933
			sphingomyelin (d17:2/16:0, d18:2/15:0)*	-0.00765113	-0.264556	-0.105406	0.0195712	-0.118186	-0.0183087	0.12128	0.59218	0.761857	0.346068	0.894255	0.857147	0.796383	0.148445
			sphingomyelin (d18:1/14:0, d16:1/16:0)*	-0.107899	-0.0653695	-0.101403	-0.0780536	-0.00159471	-0.050001	0.0890722	0.130749	0.369523	0.00121035	0.533702	0.439312	0.763093	0.0447105
			sphingomyelin (d18:1/17:0, d17:1/18:0, d19:1/16:0)	-0.0743462	-0.209479	-0.0742935	-0.0535273	-0.107521	-0.0529018	0.0527701	0.215794	0.688897	0.168606	0.438142	0.438478	0.242833	0.0764256
			sphingomyelin (d18:1/18:1, d18:2/18:0)	-0.0382405	-0.077048	-0.00578564	0.0202185	-0.0333323	0.0265059	0.107466	0.229078	0.283522	0.531238	0.705153	0.728763	0.531497	0.0339012
			sphingomyelin (d18:1/19:0, d19:1/18:0)*	-0.136445	-0.16507	-0.0778719	-0.072155	-0.0586581	-0.0550818	0.192011	0.0802999	0.655707	0.468149	0.996543	0.967717	0.73323	0.0756689
			sphingomyelin (d18:1/20:0, d16:1/22:0)*	-0.0343787	-0.0612752	0.0184032	0.00138914	-0.0274479	-0.0444383	0.11484	0.40701	0.92526	0.788929	0.925436	0.96573	0.801042	0.131582
			sphingomyelin (d18:1/20:1, d18:2/20:0)*	-0.0674171	-0.175482	-0.0611864	0.0153262	-0.0838337	-0.0355447	0.0720838	0.2313	0.502537	0.0206822	0.888004	0.341712	0.985201	0.0174287
			sphingomyelin (d18:1/20:2, d18:2/20:1, d16:1/22:2)*	0.102668	-0.173508	-0.00628295	0.0375413	0.0309785	0.0459334	0.311785	0.864154	0.78135	0.999831	0.894255	0.152403	0.413671	0.00115435
			sphingomyelin (d18:1/21:0, d17:1/22:0, d16:1/23:0)*	-0.135466	-0.0390192	-0.125383	0.0610965	-0.118649	-0.0828311	0.103787	0.213606	0.542304	0.645194	0.908313	0.018381	0.729384	0.0996942
			sphingomyelin (d18:1/22:1, d18:2/22:0, d16:1/24:1)*	-0.0442967	-0.108939	-0.0369879	-0.00907527	-0.0520476	-0.0201871	0.0838014	0.197834	0.846618	0.53858	0.938754	0.905821	0.73323	0.307183
			sphingomyelin (d18:1/22:2, d18:2/22:1, d16:1/24:2)*	-0.0231244	-0.251589	-0.115724	-0.0514219	-0.0520756	-0.022241	0.200212	0.138897	0.124902	0.0677252	0.508909	0.492043	0.822345	0.0149405
			sphingomyelin (d18:1/24:1, d18:2/24:0)*	-0.0753742	-0.148229	-0.0362665	-0.0027202	-0.0501252	-0.0154913	0.00864318	0.393418	0.72569	0.602667	0.788752	0.439312	0.760858	0.34493
			sphingomyelin (d18:1/25:0, d19:0/24:1, d20:1/23:0, d19:1/24:0)*	-0.172709	-0.274638	-0.0569358	-0.0421359	-0.0906536	-0.012373	0.11706	0.131633	0.450939	0.4188	0.840799	0.650754	0.677243	0.0321211
			sphingomyelin (d18:2/14:0, d18:1/14:1)*	-0.045208	-0.249013	-0.110365	0.020359	-0.103548	0.0266248	0.114643	0.40853	0.860022	0.145059	0.908313	0.923935	0.542359	0.161175
			sphingomyelin (d18:2/16:0, d18:1/16:1)*	-0.0995071	-0.129996	-0.0951941	-0.117206	-0.0519338	-0.0423964	0.0936121	0.065393	0.670118	0.00176657	0.318369	0.417181	0.877949	0.0285962
			sphingomyelin (d18:2/18:1)*	-0.0283016	-0.0916653	-0.0918615	-0.0215335	0.0302354	0.048065	0.253689	0.258472	0.776334	0.0884547	0.531252	0.340325	0.337187	0.0258924
			sphingomyelin (d18:2/21:0, d16:2/23:0)*	-0.193831	-0.222592	-0.109404	-0.139309	-0.144542	-0.0111565	0.0976652	0.0978807	0.680801	0.506454	0.722098	0.905821	0.737573	0.204419
			sphingomyelin (d18:2/23:0, d18:1/23:1, d17:1/24:1)*	-0.0978809	-0.111371	-0.0761495	0.083484	-0.122382	-0.0407589	0.126024	0.233333	0.61284	0.599522	0.58839	0.110716	0.997105	0.08083
			sphingomyelin (d18:2/23:1)*	-0.148306	-0.248757	-0.134139	-0.0495109	-0.158498	-0.0619286	0.115977	0.0230608	0.376946	0.191506	0.899227	0.782314	0.830467	0.243931
			sphingomyelin (d18:2/24:1, d18:1/24:2)*	0.0123643	-0.119807	-0.0320363	-0.0298242	-0.0379832	-0.0218823	0.085658	0.348585	0.890358	0.693436	0.942271	0.951584	0.880662	0.358092
			sphingomyelin (d18:2/24:2)*	-0.0356229	-0.171767	-0.0766504	-0.0505927	-0.143646	-0.00999169	0.132585	0.327125	0.297336	0.311615	0.589719	0.769881	0.767747	0.127955
			stearoyl sphingomyelin (d18:1/18:0)	-0.0587227	-0.132445	-0.029429	0.0211673	-0.0728948	0.00194214	0.1493	0.207233	0.688897	0.294646	0.950029	0.581156	0.972282	0.00707581
			tricosanoyl sphingomyelin (d18:1/23:0)*	-0.0773276	-0.317837	-0.0790573	-0.0696242	-0.121933	-0.0699277	0.102605	0.124626	0.359713	0.206401	0.595034	0.622919	0.957458	0.244052
		Sphingosines	sphingosine	-0.330585	-0.667187	-0.305191	-0.346075	-0.436686	-0.16533	-0.339143	2.50937e-05	0.146443	0.0214344	0.0435338	0.0262703	0.364708	0.0162459
			sphingosine 1-phosphate	-0.513826	-0.629818	-0.302161	-0.282974	-0.570952	-0.075351	-0.31636	0.00170974	0.0149946	0.000859663	0.11423	0.00392925	0.343231	0.0107412
		Sterol	3beta,7alpha-dihydroxy-5-cholestenoate	0.00213808	0.139921	0.135699	0.104984	-0.0120218	0.128569	0.107634	0.527432	0.0433874	0.436211	0.50866	0.433017	0.100618	0.180573
			3beta-hydroxy-5-cholestenoate	-0.123278	0.0287029	-0.013735	-0.0192882	-0.0833709	0.0862148	0.129608	0.0822506	0.856105	0.539936	0.845565	0.330423	0.664498	0.0663881
			7-alpha-hydroxy-3-oxo-4-cholestenoate (7-Hoca)	0.00482364	0.251187	0.36267	0.339421	0.425861	0.49132	0.558236	0.401412	0.088117	0.0108712	0.0311247	0.0661224	0.00245086	0.00188946
			campesterol	0.091157	-0.194524	-0.0436422	0.0226748	0.0102247	0.157921	-0.14308	0.82282	0.982768	0.834433	0.744803	0.581156	0.277336	0.635279
			cholesterol	-0.105042	-0.157863	0.0129992	-0.00178222	-0.0898699	-0.0455977	0.130791	0.163451	0.923634	0.904081	0.674002	0.869927	0.861047	0.0481377
	Nucleotide	Purine Metabolism, (Hypo)Xanthine/Inosine containing	allantoin	-0.0747469	-0.114979	-0.2275	-0.126922	-0.0355433	-0.297563	-0.170026	0.632357	0.544058	0.871063	0.49379	0.554133	0.00411472	0.00147085
			hypoxanthine	-0.415721	-0.303382	-0.416643	-0.792126	-0.666249	-0.734083	-0.986648	0.00438127	0.113448	0.0721274	0.0664802	0.000519659	0.000970853	3.73956e-07
			urate	-0.0279199	-0.0304357	-0.159137	-0.166873	-0.110266	-0.132689	-0.162447	0.731489	0.127537	0.00772717	0.0143004	0.0131159	0.00857203	0.0152581
			xanthine	-0.394088	-0.151678	-0.444081	-0.360505	-0.437586	-0.285762	-0.0484171	0.00119322	0.0435771	0.0135474	0.00304355	0.000229618	0.0125868	0.158298
		Purine Metabolism, Adenine containing	N1-methyladenosine	-0.0911823	-0.0155528	0.024403	0.160597	0.00388301	-0.068372	-0.112754	0.942846	0.961612	0.406162	0.21585	0.827192	0.937571	0.550126
		Purine Metabolism, Guanine containing	7-methylguanine	-0.14641	0.0277986	-0.0909982	0.0240252	-0.101276	-0.0509708	-0.0606659	0.203379	0.923634	0.189935	0.634946	0.0564356	0.184851	0.848998
			N2,N2-dimethylguanosine	-0.0670854	-0.109733	-0.184699	-0.116659	-0.255045	-0.0521828	-0.0190954	0.377003	0.0650604	0.00506639	0.0308735	0.37554	0.451096	0.16168
		Pyrimidine Metabolism, Orotate containing	dihydroorotate	-0.404634	-0.516781	-0.224697	-0.3635	-0.674677	-0.397387	-0.248127	7.33803e-05	0.00101142	0.0797028	0.000905115	0.00392925	0.0106963	1.32943e-05
			orotate	0.0617789	-0.00731837	-0.194208	-0.15016	-0.208827	-0.311063	-0.237594	0.203379	0.680801	0.00390229	0.0530743	0.0153503	0.00553487	0.0174287
			orotidine	0.126764	0.187699	0.128747	0.10363	0.365068	0.158329	-0.0550345	0.30109	0.0406438	0.387073	0.318369	0.102828	0.276663	0.965732
		Pyrimidine Metabolism, Thymine containing	3-aminoisobutyrate	0.0404257	0.0920607	0.0549852	-0.0706951	-0.304682	-0.242858	-0.194543	0.217441	0.670118	0.687806	0.425775	6.73381e-06	0.157264	0.459975
			5,6-dihydrothymine	-0.0410521	0.0265597	0.0365048	0.280663	-0.021382	0.163963	-0.111599	0.956026	0.363787	0.265717	0.0275385	0.574389	0.0875184	0.936184
		Pyrimidine Metabolism, Uracil containing	3-ureidopropionate	-0.514119	-0.613144	-0.520675	-0.542563	-0.489513	-0.826485	-0.305948	7.165e-06	5.77527e-05	0.0623519	0.000877965	6.73381e-06	0.000126114	0.0441105
			5,6-dihydrouridine	-0.181237	-0.0749999	-0.062068	-0.0747626	-0.0810816	-0.0900714	-0.117873	0.0103128	0.815914	0.401356	0.58839	0.127704	0.352271	0.258307
			5-methyluridine (ribothymidine)	-0.174188	-0.0871305	-0.163194	-0.0594379	-0.182598	-0.178217	-0.174955	0.409446	0.259328	0.0346088	0.159662	0.0077674	0.119449	0.00204441
			beta-alanine	-0.221713	-0.320584	-1.2608	-1.31374	-1.30725	-1.73361	-1.91377	0.0853466	0.00477052	3.70408e-06	4.86952e-06	5.05357e-05	1.3255e-09	8.36178e-11
			pseudouridine	-0.1154	-0.0496775	-0.123473	-0.0988936	-0.181005	-0.162686	-0.122708	0.239785	0.274955	0.0324827	0.278713	0.00439032	0.0101142	0.00912267
			uridine	-0.554918	-0.561404	-0.424947	-0.55992	-0.556782	-0.397039	-0.102003	2.8405e-06	1.7763e-05	1.85786e-05	8.13097e-06	8.36738e-08	7.16809e-05	0.616108
	Partially Characterized Molecules	Partially Characterized Molecules	glycine conjugate of C10H14O2 (1)*	-0.0655204	0.265873	-0.0607318	-0.0135009	-0.0282876	-0.2302	-0.595863	0.778913	0.369523	0.604421	0.980177	0.622919	0.352465	0.379464
	Peptide	Acetylated Peptides	phenylacetylglutamine	-0.139229	-0.225222	-0.145739	-0.182763	-0.147015	-0.139495	-0.053062	0.103606	0.0597385	0.931215	0.882869	0.836851	0.730693	0.323271
		Dipeptide	prolylglycine	0.122673	0.0589855	-0.253733	0.126692	-0.286239	-1.34989	-1.80971	0.405143	0.450939	0.837013	0.379374	0.243817	0.00138093	1.57779e-05
		Gamma-glutamyl Amino Acid	gamma-glutamyl-alpha-lysine	-0.0230609	-0.260767	-0.233523	-0.115579	-0.440022	-0.554282	-0.513023	0.348585	0.397777	0.0117618	0.352942	0.00425339	0.00409552	0.000347766
			gamma-glutamylalanine	0.57082	0.236652	-0.371927	-0.296718	-0.275773	-0.419381	-0.429213	0.0890827	0.369523	0.11194	0.304391	0.0860795	0.00110954	0.0109821
			gamma-glutamylcitrulline*	0.275652	0.599021	0.264268	0.277327	0.0684444	0.0903395	0.325199	0.0341045	0.00701664	0.462758	0.0718622	0.440771	0.869	0.0169767
			gamma-glutamylglutamate	0.503767	0.149172	-0.189692	0.0588596	-0.178287	-0.490208	-0.236869	0.000584948	0.397777	0.744915	0.980003	0.0277379	0.013003	0.00169072
			gamma-glutamylglutamine	0.126235	-0.087684	-0.110141	0.0753384	-0.0286382	0.11996	0.0772058	0.0422993	0.91591	0.0623519	0.0592493	0.465332	0.730693	0.130115
			gamma-glutamylglycine	0.44212	0.392377	0.189942	0.310116	0.163208	0.218416	0.200661	0.000859989	0.00184219	0.0194776	0.00045316	0.0154237	0.310172	0.00274177
			gamma-glutamylhistidine	-0.0023173	0.16075	0.117558	0.00257555	0.298915	-0.335212	0.0718373	0.933539	0.977079	0.782438	0.347811	0.189292	0.833022	0.219967
			gamma-glutamylisoleucine*	0.0224498	-0.246874	-0.0809407	0.257271	-0.125626	-0.0786036	-0.549058	0.806265	0.450939	0.53858	0.207431	0.35226	0.459434	0.0169135
			gamma-glutamylleucine	-0.0268466	-0.333463	-0.183559	-0.00979611	-0.0668582	-0.390982	-0.322939	0.585375	0.471771	0.191506	0.934109	0.191113	0.235166	0.0525558
			gamma-glutamylmethionine	-0.119225	-0.426838	-0.416397	-0.490363	-0.680542	-0.761885	-0.580631	0.103532	0.0202423	0.00755052	0.0833379	0.000218755	0.000849337	8.29245e-05
			gamma-glutamylphenylalanine	-0.144826	-0.140082	-0.313572	-0.159858	-0.440461	-0.216952	-0.394434	0.57123	0.376946	0.223536	0.644448	0.0282496	0.0333048	2.99738e-06
			gamma-glutamylthreonine	0.168527	0.132474	-0.0182187	0.11161	-0.15979	-0.321564	-0.38852	0.0072755	0.058447	0.878724	0.246666	0.0166314	0.0166216	8.36974e-06
			gamma-glutamyltyrosine	-0.0916814	-0.418667	-0.265382	0.00793088	-0.451247	-0.518439	-0.403908	0.17867	0.494388	0.0884547	0.990125	0.00545457	0.000632672	3.81981e-05
			gamma-glutamylvaline	0.0537203	-0.0209677	0.0653848	0.166262	0.165221	0.0966289	-0.147561	0.214069	0.652011	0.789279	0.113327	0.767016	0.647919	0.243931
	Xenobiotics	Bacterial/Fungal	N-methylpipecolate	-0.00460705	-0.274829	-0.261813	-0.329531	-0.290878	-0.240408	-0.368833	0.585375	0.355578	0.0255024	0.000853118	0.00114994	0.0153857	0.00010986
			tartronate (hydroxymalonate)	-0.218872	-0.17144	-0.371134	0.046496	-0.010394	0.0692831	0.238747	0.0236886	0.0185735	4.29545e-05	0.76791	0.951584	0.397716	0.0812489
		Benzoate Metabolism	2-hydroxyhippurate (salicylurate)	-0.437377	-0.698013	-0.679756	-0.623958	-0.701919	-0.849193	-0.84512	0.00248221	0.00101142	0.00121035	0.151145	0.183689	0.277407	0.000673642
			3-hydroxyhippurate	-0.167135	-0.404521	-0.353506	-0.313224	0.0796067	0.336997	0.503759	0.0208358	0.0105066	0.25119	0.439582	0.761804	0.327854	0.262443
			3-methoxycatechol sulfate (1)	-0.180646	-0.229185	-0.367064	-0.622771	-0.986457	-1.23425	-1.19163	0.162796	0.248552	0.000994192	0.00044912	0.000259292	9.71158e-08	2.3382e-05
			3-methyl catechol sulfate (1)	-0.129734	-0.025837	-0.257692	-0.320214	-0.634905	-0.868819	-1.14978	0.290333	0.989441	0.420362	0.527869	0.0140404	0.0049215	5.07614e-10
			3-methyl catechol sulfate (2)	-0.231547	-0.165664	-0.661351	-0.770956	-1.30962	-1.65015	-2.51441	0.00538947	0.426092	0.0193645	0.0308735	0.000606936	8.41602e-05	3.66327e-13
			3-phenylpropionate (hydrocinnamate)	-0.118029	-0.171777	-0.182924	-0.22666	-0.210834	0.16373	0.487695	0.606961	0.573491	0.634328	0.50866	0.605505	0.392343	0.590643
			4-ethylphenylsulfate	-0.121162	0.00160752	-0.0411182	-0.0199686	0.0412453	-0.162553	-0.290515	0.643287	0.877596	0.552324	0.724441	0.905821	0.830467	0.983983
			4-hydroxyhippurate	-0.447107	-0.783942	-0.999723	-0.930132	-0.811598	-0.697117	-0.867977	0.0029201	0.00175268	0.329457	0.0687159	0.0113102	0.0144035	0.892707
			4-methylcatechol sulfate	-0.0109786	0.0820666	-0.0507175	0.0632745	0.107987	-0.16172	-0.301942	0.949228	0.229661	0.814753	0.867253	0.999849	0.26718	0.00150283
			4-methylguaiacol sulfate	-0.463399	-0.492213	-1.07009	-1.52912	-1.92006	-2.18565	-2.73189	8.43458e-05	0.0107216	0.000208031	0.000853118	0.0700427	2.56439e-06	3.66327e-13
			4-vinylphenol sulfate	-0.127204	-0.208709	-0.226259	-0.278869	-0.324456	-0.413245	-0.604114	0.111802	0.564387	0.0031019	0.00130098	0.016753	0.000970853	2.50081e-06
			benzoate	0.306413	0.583122	0.377302	0.388835	0.335201	0.354198	0.182135	0.111587	0.220495	0.00220486	0.0138261	1.78967e-05	0.102561	0.361179
			catechol sulfate	-0.12678	-0.221779	-0.454821	-0.532248	-0.58637	-0.756755	-0.383091	0.0320685	0.00651829	0.00193211	4.46229e-06	0.00125451	0.00238009	0.00712702
			guaiacol sulfate	-0.289293	-0.374517	-0.703473	-0.708224	-0.870454	-1.08064	-0.72829	0.000894999	0.00082114	1.57578e-05	1.9777e-05	2.3502e-06	2.43025e-06	2.14319e-05
			hippurate	-0.370086	-0.700321	-0.674631	-0.312243	-0.553554	-0.430221	0.245895	0.000106256	0.000113074	0.208228	0.0410764	0.207657	0.971482	0.235081
			methyl-4-hydroxybenzoate sulfate	-0.17654	-0.195194	-0.293547	-0.323648	-0.648317	-0.697482	-0.577099	0.0149104	0.0929796	0.00640567	0.0137476	0.00508112	1.23066e-05	1.45831e-06
			o-cresol sulfate	-0.124897	-0.111755	-0.175894	-0.313261	-0.651527	-0.803528	-1.27599	0.806265	0.945157	0.572822	0.278905	0.0859347	0.00210839	1.10293e-08
			p-cresol sulfate	-0.0781437	-0.0593054	-0.0399285	-0.10638	-0.163051	0.00705688	-0.107056	0.0552233	0.775523	0.763505	0.943861	0.564936	0.997105	0.78334
		Chemical	1,2,3-benzenetriol sulfate (2)	-0.092487	-0.241128	-0.405591	-1.21364	-1.56089	-0.850784	-0.910975	0.302662	0.158287	0.552324	0.000666477	0.000882626	0.415427	0.0195808
			2-aminophenol sulfate	-0.0757561	-0.0163932	-0.0342677	0.53489	0.66402	0.65154	0.710739	0.820544	0.830029	0.98847	0.0859875	0.0730278	0.134683	0.291765
			2-naphthol sulfate	-0.0916783	0.0806522	0.0356345	0.0784779	0.0260965	0.0437425	-0.0827134	0.266461	0.355578	0.509002	0.174502	0.786306	0.651266	0.782358
			3-hydroxypyridine sulfate	-0.0350421	-0.122499	-0.404427	-0.632195	-1.15093	-1.34252	-1.72668	0.794457	0.979009	0.572822	0.412009	0.00599784	1.87705e-05	2.78313e-09
			4-hydroxychlorothalonil	-0.0809178	-0.0468691	0.022641	0.0198378	-0.0977339	0.0576994	0.00498005	0.0108533	0.163466	0.856385	0.426533	0.160195	0.426016	0.390995
			6-hydroxyindole sulfate	-0.166503	-0.050901	-0.0291807	-0.0139171	0.103908	0.104014	0.371485	0.0137236	0.111059	0.904081	0.433179	0.340325	0.299793	0.0525558
			EDTA	-0.0085236	0.0393662	0.0380099	-0.00273382	-0.054028	0.041958	0.00784467	0.868916	0.450939	0.768365	0.976748	0.474101	0.216119	0.0223263
			O-sulfo-L-tyrosine	-0.157731	-0.171289	-0.381856	-0.274792	-0.42192	-0.355799	-0.208303	0.000398169	0.00184219	0.000193581	0.000444499	6.46386e-06	0.0015189	0.0923127
			iminodiacetate (IDA)	-0.023772	-0.0780566	-0.0625022	-0.370102	-0.363598	-0.309154	-0.494022	0.192731	0.113448	0.26551	2.84242e-12	0.00123829	0.0471921	3.55676e-06
			perfluorooctanesulfonate (PFOS)	-0.0827416	-0.0850675	-0.15564	-0.0905222	-0.0115755	-0.0202659	-0.107715	0.337466	0.464546	0.406162	0.66506	0.242759	0.426007	0.34862
			perfluorooctanoate (PFOA)*	-0.0414343	-0.0939994	0.00560432	-0.0830851	-0.0569328	-0.00378303	-0.0315295	0.609622	0.120876	0.916796	0.0262797	0.36954	0.938627	0.548301
			succinimide	0.0319054	-0.0570255	-0.213009	0.0214761	-0.00503574	-0.191955	-0.0566005	0.974744	0.91591	0.790434	0.455501	0.905821	0.393713	0.194628
			sulfate*	0.5709	1.08659	1.14459	1.25057	1.20824	0.878248	0.751275	7.20876e-05	3.07348e-05	1.96508e-05	1.05181e-06	9.70177e-06	0.00061878	2.34367e-06
			thioproline	0.105906	0.16243	-0.0366356	-0.21473	-0.288341	-0.255695	-0.165113	0.020376	0.202841	0.927755	0.00551712	5.79198e-05	0.318388	0.00105272
		Drug - Topical Agents	salicylate	-0.238437	-0.171354	-0.312402	-0.40238	-0.538559	-0.450243	-0.460727	0.0354266	0.0497512	0.389554	0.425775	0.581388	0.67499	0.0102729
		Food Component/Plant	2,3-dihydroxyisovalerate	-0.277812	-0.431114	-0.468493	-0.32537	-0.813227	-0.751081	-1.18855	0.102276	0.00324443	0.00220486	0.0722181	0.0670857	0.011426	5.12061e-06
			2-keto-3-deoxy-gluconate	0.0416546	-0.15542	-0.014286	-0.129511	0.0698316	-0.0319023	-0.259316	0.312151	0.376946	0.671896	0.134699	0.765185	0.435603	0.00036122
			2-piperidinone	0.283705	0.46004	0.580614	0.406729	0.610233	0.518121	0.617001	0.15631	0.079056	0.0214344	0.151145	0.137851	0.0716925	0.160418
			3-ethylcatechol sulfate (1)	-0.006998	-0.0797095	-0.0764155	-0.112118	-0.215223	-0.34639	-0.495435	0.337466	0.711905	0.927755	0.914818	0.603446	0.212046	8.09118e-08
			3-ethylcatechol sulfate (2)	-0.11046	-0.331577	-0.380707	-0.156831	-0.626139	-1.03544	-2.07439	0.249803	0.93462	0.552324	0.747543	0.157242	0.0058676	3.34617e-07
			3-hydroxystachydrine*	-0.00690575	-0.243229	-0.406054	-0.685278	-0.97045	-1.19447	-1.60556	0.87695	0.00759545	0.183658	5.96642e-05	4.65605e-07	6.33333e-08	1.24801e-05
			4-allylphenol sulfate	-0.20842	-0.0907416	-0.0817639	-0.14087	-0.309544	-0.263189	-0.217102	0.0461702	0.363787	0.0330251	0.0013497	9.93068e-05	0.000551701	0.00207298
			4-vinylguaiacol sulfate	-0.701329	-0.954188	-1.2528	-1.58083	-2.05784	-2.24204	-2.84188	0.000165402	0.00175268	0.000154055	0.00450438	0.00117193	0.00025397	2.50387e-14
			N-(2-furoyl)glycine	-0.183848	-0.393691	-1.05276	-1.27321	-1.69172	-2.08696	-2.80891	0.137971	0.00455252	0.000135243	0.00045316	4.10462e-07	1.56857e-06	1.75977e-11
			ergothioneine	0.177327	0.134723	0.0916281	0.0673313	-0.0742782	-0.139956	-0.204416	0.0592697	0.0389517	0.437804	0.475079	0.588524	0.496244	0.00367904
			erythritol	-0.181631	-0.132808	-0.199241	-0.280207	-0.272916	-0.340841	-0.305886	0.940392	0.945157	0.000705078	2.74201e-05	0.02355	3.71401e-05	1.40027e-09
			homostachydrine*	-0.123857	-0.15553	-0.166117	-0.285808	-0.436509	-0.460798	-0.425499	0.213606	0.0391479	0.000481797	0.0175291	0.00232189	0.000659212	6.21248e-08
			phytanate	0.0289546	0.217455	0.259879	0.38926	0.593717	0.619523	0.819944	0.806265	0.928417	0.551403	0.181539	0.103938	0.00966643	0.0238307
			piperine	-0.139659	-0.041169	0.0109499	-0.113296	-0.405725	-0.463842	-0.457961	0.000235854	0.316589	0.53245	0.49379	9.66674e-05	0.00118278	7.40147e-08
			stachydrine	-0.16556	-0.179852	-0.229761	-0.408158	-0.412502	-0.657451	-1.14983	0.00538669	0.0467471	0.0388168	0.00735495	0.00191915	0.00195409	0.000136395
			thymol sulfate	-0.247311	-0.231865	-0.299213	-0.346401	-0.547408	-0.540408	-0.670765	0.000701687	0.0174518	0.107426	0.0635234	0.0556186	0.31632	0.371484
