# Supplementary material for: The acute effect of metabolic cofactor supplementation: a potential therapeutic strategy against non‐alcoholic fatty liver disease
Source: Mol Syst Biol. 2020 Apr 27;16(4):e9495. doi: 10.15252/msb.209495 (PMC7184219; doi:10.15252/msb.209495)
Supplement: Supplementary file 7 — Table EV6 [file MSB-16-e9495-s008.xlsx]

## Sheet: Legend
Table EV6. Spearman correlation between plasma levels of supplemented metabolite cofactors and metabolites detected by the untargeted metabolomics analysis.

## Sheet: L_carnitine_(nM)
	Metabolite	Correlation	P - value	P - adjusted
	(14 or 15)-methylpalmitate (a17:0 or i17:0)	-0.060716	0.66583	0.802636
	(16 or 17)-methylstearate (a19:0 or i19:0)	-0.26039	0.0548565	0.146021				Up regulaiton
	(N(1) + N(8))-acetylspermidine	-0.245238	0.0711329	0.179653				Down regulation
	1-(1-enyl-oleoyl)-GPE (P-18:1)*	0.122367	0.373465	0.553836			Sig. level of 0.05 after FDR adjustment
	1-(1-enyl-palmitoyl)-2-arachidonoyl-GPC (P-16:0/20:4)*	0.355772	0.00768267	0.0308977
	1-(1-enyl-palmitoyl)-2-arachidonoyl-GPE (P-16:0/20:4)*	0.605051	9.93111e-07	1.69552e-05
	1-(1-enyl-palmitoyl)-2-linoleoyl-GPC (P-16:0/18:2)*	0.202165	0.138823	0.293512
	1-(1-enyl-palmitoyl)-2-linoleoyl-GPE (P-16:0/18:2)*	0.483622	0.000183673	0.00143072
	1-(1-enyl-palmitoyl)-2-oleoyl-GPC (P-16:0/18:1)*	-0.324892	0.0155131	0.0541496
	1-(1-enyl-palmitoyl)-2-oleoyl-GPE (P-16:0/18:1)*	0.325469	0.0153201	0.0537292
	1-(1-enyl-palmitoyl)-2-palmitoleoyl-GPC (P-16:0/16:1)*	-0.323232	0.0160798	0.0556894
	1-(1-enyl-palmitoyl)-2-palmitoyl-GPC (P-16:0/16:0)*	-0.242136	0.074898	0.185988
	1-(1-enyl-palmitoyl)-GPC (P-16:0)*	-0.194517	0.154715	0.311959
	1-(1-enyl-palmitoyl)-GPE (P-16:0)*	0.109019	0.428186	0.612133
	1-(1-enyl-stearoyl)-2-arachidonoyl-GPE (P-18:0/20:4)*	0.526696	3.61603e-05	0.000361603
	1-(1-enyl-stearoyl)-2-linoleoyl-GPE (P-18:0/18:2)*	0.367316	0.00580364	0.0245411
	1-(1-enyl-stearoyl)-2-oleoyl-GPE (P-18:0/18:1)	0.291414	0.0308783	0.0940328
	1-(1-enyl-stearoyl)-GPE (P-18:0)*	0.148629	0.27882	0.454849
	1-arachidonoyl-GPC (20:4n6)*	0.0704185	0.609437	0.75887
	1-arachidonoyl-GPE (20:4n6)*	0.297114	0.0276051	0.0847626
	1-arachidonoyl-GPI (20:4)*	0.284127	0.0355284	0.102043
	1-carboxyethylisoleucine	0.231818	0.0885669	0.210063
	1-carboxyethylleucine	0.192529	0.163083	0.324411
	1-carboxyethylphenylalanine	-0.140043	0.307838	0.486752
	1-carboxyethylvaline	0.18824	0.16873	0.327717
	1-cerotoyl-GPC (26:0)*	-0.439033	0.000798883	0.0045576
	1-dihomo-linolenylglycerol (20:3)	0.219236	0.147907	0.305389
	1-lignoceroyl-GPC (24:0)	-0.325541	0.0152961	0.0537292
	1-linolenoyl-GPC (18:3)*	-0.25	0.0656487	0.168097
	1-linolenoylglycerol (18:3)	0.397551	0.0042515	0.0200389
	1-linoleoyl-2-arachidonoyl-GPC (18:2/20:4n6)*	0.0844156	0.540036	0.709816
	1-linoleoyl-2-linolenoyl-GPC (18:2/18:3)*	-0.0595238	0.665971	0.802636
	1-linoleoyl-GPA (18:2)*	-0.16503	0.24234	0.415733
	1-linoleoyl-GPC (18:2)	-0.148846	0.278112	0.454849
	1-linoleoyl-GPE (18:2)*	0.017316	0.900145	0.942618
	1-linoleoyl-GPG (18:2)*	0.188993	0.198271	0.365886
	1-linoleoyl-GPI (18:2)*	0.108947	0.428493	0.612133
	1-linoleoylglycerol (18:2)	0.531097	3.02426e-05	0.000315204
	1-methyl-4-imidazoleacetate	-0.297547	0.0273689	0.0847404
	1-methylhistidine	0.163853	0.231949	0.403864
	1-methylnicotinamide	0.540115	2.08044e-05	0.000236851
	1-methylxanthine	-0.713743	1.23729e-08	5.30697e-07
	1-myristoyl-2-arachidonoyl-GPC (14:0/20:4)*	0.161111	0.239961	0.413919
	1-myristoyl-2-palmitoyl-GPC (14:0/16:0)	-0.138023	0.314938	0.491675
	1-oleoyl-2-arachidonoyl-GPE (18:1/20:4)*	0.194517	0.154715	0.311959
	1-oleoyl-2-docosahexaenoyl-GPC (18:1/22:6)*	0.0748918	0.586841	0.744876
	1-oleoyl-2-docosahexaenoyl-GPE (18:1/22:6)*	0.135656	0.34254	0.520492
	1-oleoyl-2-linoleoyl-GPC (18:1/18:2)*	-0.200866	0.141432	0.298176
	1-oleoyl-2-linoleoyl-GPE (18:1/18:2)*	0.118254	0.389858	0.570149
	1-oleoyl-2-linoleoyl-GPI (18:1/18:2)*	-0.176768	0.196694	0.363884
	1-oleoyl-GPC (18:1)	-0.235931	0.0829015	0.199828
	1-oleoyl-GPE (18:1)	-0.0386003	0.779634	0.879031
	1-oleoyl-GPI (18:1)*	0.112266	0.414475	0.597878
	1-oleoylglycerol (18:1)	0.377345	0.00451135	0.020865
	1-palmitoleoyl-2-linolenoyl-GPC (16:1/18:3)*	0.116378	0.397475	0.580141
	1-palmitoleoyl-2-linoleoyl-GPC (16:1/18:2)*	0.22114	0.104695	0.237651
	1-palmitoleoyl-GPC (16:1)*	-0.133478	0.331291	0.50652
	1-palmitoyl-2-alpha-linolenoyl-GPC (16:0/18:3n3)*	0.0974747	0.47896	0.658019
	1-palmitoyl-2-arachidonoyl-GPC (16:0/20:4n6)	0.500505	9.96756e-05	0.000847816
	1-palmitoyl-2-arachidonoyl-GPE (16:0/20:4)*	0.374459	0.00485437	0.0220382
	1-palmitoyl-2-arachidonoyl-GPI (16:0/20:4)*	0.329654	0.013981	0.0502229
	1-palmitoyl-2-dihomo-linolenoyl-GPC (16:0/20:3n3 or 6)*	0.290548	0.0314027	0.0944636
	1-palmitoyl-2-docosahexaenoyl-GPC (16:0/22:6)	0.290981	0.0311396	0.0940544
	1-palmitoyl-2-docosahexaenoyl-GPE (16:0/22:6)*	0.179149	0.190635	0.35714
	1-palmitoyl-2-gamma-linolenoyl-GPC (16:0/18:3n6)*	0.384921	0.00371032	0.018145
	1-palmitoyl-2-linoleoyl-GPC (16:0/18:2)	0.288889	0.0324286	0.0963743
	1-palmitoyl-2-linoleoyl-GPE (16:0/18:2)	0.291053	0.0310959	0.0940544
	1-palmitoyl-2-linoleoyl-GPI (16:0/18:2)	0.269048	0.0470031	0.128823
	1-palmitoyl-2-oleoyl-GPC (16:0/18:1)	0.0924964	0.501802	0.677273
	1-palmitoyl-2-oleoyl-GPE (16:0/18:1)	0.165729	0.226575	0.39673
	1-palmitoyl-2-oleoyl-GPI (16:0/18:1)*	0.316378	0.0186112	0.0623179
	1-palmitoyl-2-palmitoleoyl-GPC (16:0/16:1)*	-0.038456	0.780437	0.879031
	1-palmitoyl-2-stearoyl-GPC (16:0/18:0)	-0.00937951	0.945814	0.968905
	1-palmitoyl-GPC (16:0)	0.0787157	0.56783	0.732045
	1-palmitoyl-GPE (16:0)	-0.0946609	0.491802	0.671464
	1-palmitoyl-GPG (16:0)*	-0.120953	0.41802	0.60065
	1-palmitoyl-GPI (16:0)	0.0295407	0.832071	0.904833
	1-ribosyl-imidazoleacetate*	-0.356349	0.00757747	0.0306411
	1-stearoyl-2-arachidonoyl-GPC (18:0/20:4)	0.302453	0.0248078	0.078452
	1-stearoyl-2-arachidonoyl-GPE (18:0/20:4)	0.377561	0.0044865	0.020865
	1-stearoyl-2-arachidonoyl-GPI (18:0/20:4)	0.382179	0.0039844	0.0191458
	1-stearoyl-2-arachidonoyl-GPS (18:0/20:4)	-0.0794372	0.564275	0.730006
	1-stearoyl-2-docosahexaenoyl-GPC (18:0/22:6)	-0.0191198	0.889804	0.941868
	1-stearoyl-2-docosahexaenoyl-GPE (18:0/22:6)*	0.414791	0.00164013	0.00885907
	1-stearoyl-2-linoleoyl-GPC (18:0/18:2)*	0.159812	0.243822	0.415733
	1-stearoyl-2-linoleoyl-GPE (18:0/18:2)*	0.176984	0.196138	0.363764
	1-stearoyl-2-linoleoyl-GPI (18:0/18:2)	0.148341	0.279765	0.455002
	1-stearoyl-2-oleoyl-GPC (18:0/18:1)	0.0165945	0.904285	0.942618
	1-stearoyl-2-oleoyl-GPE (18:0/18:1)	0.226768	0.095934	0.223947
	1-stearoyl-2-oleoyl-GPI (18:0/18:1)*	0.29733	0.0274868	0.0847509
	1-stearoyl-GPC (18:0)	-0.0140693	0.918797	0.950923
	1-stearoyl-GPE (18:0)	0.0760462	0.581072	0.743933
	1-stearoyl-GPI (18:0)	0.0527417	0.702146	0.828686
	1,2-dilinoleoyl-GPC (18:2/18:2)	0.0568543	0.680126	0.813074
	1,2-dipalmitoyl-GPC (16:0/16:0)	-0.140765	0.305327	0.483816
	1,2,3-benzenetriol sulfate (2)	-0.644949	1.06778e-07	2.82199e-06
	1,5-anhydroglucitol (1,5-AG)	0.606277	9.31513e-07	1.69552e-05
	1,7-dimethylurate	-0.51551	0.000246013	0.0017848
	10-heptadecenoate (17:1n7)	-0.0409812	0.766414	0.869856
	10-nonadecenoate (19:1n9)	-0.0813853	0.55473	0.721441
	10-undecenoate (11:1n1)	0.0995671	0.469527	0.651876
	12,13-DiHOME	-0.195198	0.174319	0.335054
	13-HODE + 9-HODE	-0.207648	0.128204	0.275788
	16a-hydroxy DHEA 3-sulfate	0.353752	0.00806096	0.031899
	2-aminoadipate	0.441775	0.000733976	0.00431065
	2-aminobutyrate	0.480808	0.00020275	0.00152702
	2-aminoheptanoate	0.239683	0.0779856	0.190508
	2-aminooctanoate	-0.0288663	0.83743	0.907318
	2-aminophenol sulfate	-0.32316	0.0161048	0.0556894
	2-hydroxy-3-methylvalerate	-0.0173882	0.899731	0.942618
	2-hydroxyarachidate*	0.138889	0.311882	0.489525
	2-hydroxybutyrate/2-hydroxyisobutyrate	0.617605	5.09029e-07	9.91266e-06
	2-hydroxydecanoate	-0.057215	0.678206	0.812092
	2-hydroxyglutarate	-0.655411	5.63362e-08	1.60341e-06
	2-hydroxyhippurate (salicylurate)	-0.410895	0.00183219	0.00965502
	2-hydroxylaurate	0.034188	0.807983	0.894513
	2-hydroxynervonate*	-0.381169	0.00408978	0.0195254
	2-hydroxyoctanoate	-0.175108	0.200997	0.366266
	2-hydroxypalmitate	-0.208009	0.127528	0.275133
	2-hydroxyphenylacetate	-0.203431	0.136315	0.2907
	2-hydroxyphytanate*	-0.222367	0.102735	0.234641
	2-hydroxystearate	-0.139394	0.310108	0.489297
	2-keto-3-deoxy-gluconate	0.0857864	0.533452	0.704918
	2-linoleoylglycerol (18:2)	0.491858	0.000384468	0.00254023
	2-methylbutyrylcarnitine (C5)	0.27316	0.0436086	0.119964
	2-methylcitrate/homocitrate	-0.0207832	0.890956	0.941868
	2-methylserine	0.148416	0.29862	0.476247
	2-naphthol sulfate	-0.023088	0.867122	0.924582
	2-oxoarginine*	0.494444	0.000124588	0.0010359
	2-palmitoleoyl-GPC (16:1)*	0.103535	0.451914	0.633365
	2-palmitoyl-GPC (16:0)*	-0.0965368	0.483221	0.662191
	2-piperidinone	0.408658	0.00195129	0.0100976
	2-stearoyl-GPE (18:0)*	-0.0357143	0.795741	0.886278
	2,3-dihydroxy-5-methylthio-4-pentenoate (DMTPA)*	-0.0930014	0.499459	0.677273
	2,3-dihydroxyisovalerate	0.209957	0.123921	0.26892
	2,5-dimethylphenol sulfate	0.102192	0.462151	0.642842
	2'-deoxyuridine	0.359729	0.00952208	0.0365095
	2'-O-methyluridine	0.0772456	0.582477	0.744444
	21-hydroxypregnenolone disulfate	-0.134055	0.329186	0.504745
	3-(3-hydroxyphenyl)propionate	-0.0995807	0.478053	0.658019
	3-(4-hydroxyphenyl)lactate	0.0232323	0.866299	0.924582
	3-acetylphenol sulfate	-0.6	5.20093e-06	6.87266e-05
	3-aminoisobutyrate	-0.0169553	0.902215	0.942618
	3-carboxy-4-methyl-5-pentyl-2-furanpropionate (3-CMPFP)**	0.277417	0.0403094	0.112562
	3-carboxy-4-methyl-5-propyl-2-furanpropanoate (CMPF)	0.0828283	0.547709	0.716086
	3-ethylcatechol sulfate (1)	-0.604762	1.00815e-06	1.69552e-05
	3-ethylcatechol sulfate (2)	-0.528211	3.40122e-05	0.000344781
	3-hydroxy-2-ethylpropionate	-0.164719	0.229458	0.400469
	3-hydroxy-3-methylglutarate	-0.329004	0.0141819	0.050455
	3-hydroxybutyrate (BHBA)	0.22381	0.100465	0.230883
	3-hydroxybutyroylglycine**	-0.0236707	0.865091	0.924582
	3-hydroxybutyrylcarnitine (2)	0.747908	5.32056e-11	3.28101e-09
	3-hydroxydecanoate	0.153391	0.263532	0.440211
	3-hydroxyhexanoate	0.0370851	0.788079	0.882267
	3-hydroxyhippurate	-0.138384	0.313662	0.490719
	3-hydroxyisobutyrate	0.334416	0.0125804	0.0463159
	3-hydroxylaurate	0.0880231	0.522794	0.694555
	3-hydroxyoctanoate	0.199351	0.144522	0.302108
	3-hydroxypyridine sulfate	-0.736147	1.51173e-10	7.99056e-09
	3-hydroxystachydrine*	-0.220346	0.105979	0.238899
	3-indoxyl sulfate	0.0203463	0.882783	0.935902
	3-methoxycatechol sulfate (1)	-0.518398	5.03108e-05	0.000483506
	3-methoxytyrosine	-0.42215	0.00132576	0.00732137
	3-methyl catechol sulfate (1)	-0.604978	9.9685e-07	1.69552e-05
	3-methyl catechol sulfate (2)	-0.634993	1.91924e-07	4.43825e-06
	3-methyl-2-oxobutyrate	0.112987	0.411463	0.594692
	3-methyl-2-oxovalerate	0.190332	0.163959	0.324411
	3-methylcytidine	0.417857	0.00281284	0.0141599
	3-methylglutaconate	0.0749639	0.58648	0.744876
	3-methylglutarylcarnitine (2)	-0.489232	0.00017398	0.00136963
	3-methylhistidine	0.462193	0.000381702	0.00254023
	3-methylxanthine	-0.704903	3.1866e-08	1.1229e-06
	3-phenylpropionate (hydrocinnamate)	-0.638095	1.60236e-07	3.95249e-06
	3-phosphoglycerate	-0.0122087	0.931545	0.961427
	3-ureidopropionate	-0.00577201	0.966639	0.982573
	3,4-methyleneheptanoate	0.289593	0.0392808	0.110524
	3,7-dimethylurate	-0.48274	0.000783573	0.00453003
	3beta-hydroxy-5-cholestenoate	0.448629	0.000592002	0.00362051
	3beta,7alpha-dihydroxy-5-cholestenoate	0.451587	0.000538798	0.00335051
	4-acetamidobutanoate	0.0787157	0.56783	0.732045
	4-acetylcatechol sulfate (1)	-0.776085	8.69616e-12	6.43516e-10
	4-acetylphenol sulfate	-0.49105	0.000188935	0.00145637
	4-allylphenol sulfate	0.355267	0.00777576	0.0311031
	4-cholesten-3-one	-0.0736788	0.603693	0.757175
	4-ethylphenylsulfate	-0.472078	0.000274015	0.00196865
	4-guanidinobutanoate	0.44632	0.000636778	0.00380013
	4-hydroxy-2-oxoglutaric acid	0.241342	0.0758861	0.187812
	4-hydroxychlorothalonil	-0.365873	0.00601402	0.0252862
	4-hydroxyglutamate	0.121871	0.425156	0.60972
	4-hydroxyhippurate	-0.0378066	0.784054	0.881763
	4-hydroxyphenylacetate	-0.0580087	0.673991	0.808352
	4-hydroxyphenylpyruvate	-0.0625541	0.650043	0.788576
	4-methoxyphenol sulfate	-0.455483	0.00047533	0.00305865
	4-methyl-2-oxopentanoate	0.126263	0.358323	0.535675
	4-methylcatechol sulfate	0.17987	0.188826	0.35555
	4-methylguaiacol sulfate	0.0549784	0.690139	0.819747
	4-vinylguaiacol sulfate	-0.576551	4.09019e-06	5.71082e-05
	4-vinylphenol sulfate	-0.372727	0.005071	0.0226057
	5-dodecenoate (12:1n7)	-0.104185	0.449067	0.630569
	5-dodecenoylcarnitine (C12:1)	0.0651515	0.636512	0.782423
	5-hydroxyhexanoate	-0.211957	0.152636	0.311159
	5-hydroxylysine	-0.269898	0.0607261	0.158789
	5-methylthioadenosine (MTA)	0.0837662	0.543169	0.711407
	5-methyluridine (ribothymidine)	-0.489538	0.000148796	0.00122203
	5-oxoproline	-0.0111111	0.93583	0.963163
	5,6-dihydrothymine	0.338095	0.0115824	0.0437296
	5,6-dihydrouridine	-0.464069	0.000358706	0.00243525
	5alpha-androstan-3alpha,17alpha-diol monosulfate	0.352575	0.0162521	0.0559375
	5alpha-androstan-3alpha,17beta-diol disulfate	0.360668	0.00797714	0.031737
	5alpha-androstan-3alpha,17beta-diol monosulfate (1)	0.51847	5.01683e-05	0.000483506
	5alpha-androstan-3alpha,17beta-diol monosulfate (2)	0.288965	0.0340732	0.0996608
	5alpha-androstan-3beta,17alpha-diol disulfate	-0.511633	0.00017176	0.00136669
	5alpha-androstan-3beta,17beta-diol disulfate	0.253175	0.0621845	0.160897
	5alpha-androstan-3beta,17beta-diol monosulfate (2)	0.336236	0.0138318	0.0499295
	5alpha-pregnan-3beta,20alpha-diol disulfate	-0.0512987	0.709931	0.828686
	5alpha-pregnan-3beta,20alpha-diol monosulfate (2)	-0.161274	0.253376	0.425166
	5alpha-pregnan-3beta,20beta-diol monosulfate (1)	0.0516595	0.707982	0.828686
	6-bromotryptophan	-0.318254	0.0178868	0.0602569
	6-hydroxyindole sulfate	-0.00959596	0.944566	0.968905
	6-oxopiperidine-2-carboxylate	-0.18824	0.16873	0.327717
	7-alpha-hydroxy-3-oxo-4-cholestenoate (7-Hoca)	0.129221	0.347081	0.523632
	7-dehydrocholesterol	0.0166512	0.911546	0.946064
	7-methylguanine	0.0114719	0.933751	0.962362
	7-methylxanthine	-0.637373	1.45239e-06	2.28673e-05
	9-hydroxystearate	-0.201525	0.143937	0.301737
	acetylcarnitine (C2)	0.794012	4.74915e-13	5.02053e-11
	acisoga	-0.0714286	0.625751	0.774341
	aconitate [cis or trans]	-0.166089	0.225551	0.39673
	adenine	-0.126109	0.368231	0.548271
	adenosine 5'-monophosphate (AMP)	0.157614	0.255015	0.426949
	adipoylcarnitine (C6-DC)	-0.111905	0.415986	0.59889
	adrenate (22:4n6)	0.0296252	0.834852	0.905851
	alanine	-0.00779221	0.954974	0.974732
	allantoin	0.0309524	0.8225	0.902597
	alliin	0.187783	0.18698	0.352973
	alpha-hydroxyisocaproate	0.158586	0.247507	0.419119
	alpha-hydroxyisovalerate	0.278355	0.0396109	0.11103
	alpha-ketobutyrate	0.507071	7.79027e-05	0.000703024
	alpha-ketoglutaramate*	0.232323	0.0878552	0.209719
	alpha-ketoglutarate	0.136797	0.319299	0.495348
	alpha-tocopherol	-0.151948	0.268104	0.445836
	androstenediol (3alpha, 17alpha) monosulfate (2)	-0.119769	0.38377	0.565717
	androstenediol (3alpha, 17alpha) monosulfate (3)	0.628427	2.79349e-07	5.90623e-06
	androstenediol (3beta,17beta) disulfate (1)	0.479076	0.000215371	0.00157796
	androstenediol (3beta,17beta) disulfate (2)	-0.0590909	0.668259	0.802778
	androstenediol (3beta,17beta) monosulfate (1)	0.418182	0.00148783	0.00809552
	androstenediol (3beta,17beta) monosulfate (2)	-0.148557	0.279056	0.454849
	androsterone glucuronide	-0.778788	2.55315e-12	2.36166e-10
	androsterone sulfate	0.468038	0.000314153	0.00221403
	arabitol/xylitol	-0.312482	0.0201955	0.0661269
	arabonate/xylonate	-0.520851	4.56714e-05	0.000450624
	arachidate (20:0)	-0.13557	0.323698	0.499035
	arachidonate (20:4n6)	0.120346	0.381466	0.563442
	arachidonoylcarnitine (C20:4)	0.370827	0.0062666	0.0260521
	arachidonoylcholine	0.380019	0.00500437	0.0224438
	arachidoylcarnitine (C20)*	0.0323335	0.818217	0.901013
	argininate*	0.554329	1.12834e-05	0.000138191
	arginine	-0.303391	0.0243419	0.0773089
	asparagine	-0.365368	0.00608922	0.0254577
	aspartate	0.438961	0.000800659	0.0045576
	azelate (C9-DC)	-0.0046176	0.973309	0.985852
	behenate (22:0)*	-0.232107	0.0881597	0.209769
	behenoyl dihydrosphingomyelin (d18:0/22:0)*	0.191703	0.160887	0.320908
	behenoyl sphingomyelin (d18:1/22:0)*	-0.188745	0.167569	0.32718
	behenoylcarnitine (C22)*	0.0621719	0.664718	0.802636
	benzoate	0.211977	0.120263	0.26175
	beta-alanine	0.151443	0.269717	0.447512
	beta-citrylglutamate	0.0824471	0.553386	0.72096
	beta-cryptoxanthin	-0.318182	0.0179142	0.0602569
	beta-guanidinopropanoate	0.340671	0.0125552	0.0463159
	beta-hydroxyisovalerate	0.135859	0.32266	0.498472
	beta-sitosterol	0.051801	0.709892	0.828686
	betaine	0.480592	0.00020429	0.00152702
	bilirubin (E,E)*	0.223029	0.108439	0.242432
	bilirubin (E,Z or Z,E)*	0.128319	0.364627	0.544
	bilirubin (Z,Z)	-0.173318	0.210085	0.376614
	biliverdin	0.049062	0.722057	0.834878
	butyrylcarnitine (C4)	0.192424	0.159288	0.319439
	butyrylglycine	-0.176086	0.22125	0.392626
	C-glycosyltryptophan	-0.379004	0.00432393	0.0202513
	caffeine	-0.726799	1.05873e-09	5.22309e-08
	campesterol	0.205339	0.132598	0.283591
	caprate (10:0)	-0.147186	0.283566	0.457165
	caproate (6:0)	-0.23961	0.0780779	0.190508
	caprylate (8:0)	-0.141919	0.301338	0.479548
	carnitine	0.955411	9.52996e-30	7.05217e-27
	carotene diol (1)	-0.220635	0.10551	0.23877
	carotene diol (2)	-0.127561	0.353361	0.531478
	carotene diol (3)	-0.376713	0.00542996	0.0239177
	catechol sulfate	-0.845887	4.36014e-16	8.06625e-14
	ceramide (d16:1/24:1, d18:1/22:1)*	-0.052381	0.70409	0.828686
	ceramide (d18:1/14:0, d16:1/16:0)*	-0.0260462	0.850282	0.914975
	ceramide (d18:1/17:0, d17:1/18:0)*	0.113422	0.409653	0.594411
	ceramide (d18:1/20:0, d16:1/22:0, d20:1/18:0)*	-0.171645	0.210191	0.376614
	cerotoylcarnitine (C26)*	0.329365	0.01407	0.0502985
	chenodeoxycholate	0.113307	0.458639	0.640365
	cholate	0.1057	0.442463	0.626458
	cholesterol	0.137807	0.315704	0.491834
	choline	0.084632	0.538994	0.709707
	choline phosphate	-0.0455267	0.741361	0.849237
	cinnamoylglycine	-0.435627	0.00196989	0.0101231
	cis-4-decenoylcarnitine (C10:1)	0.0339105	0.805851	0.894048
	citraconate/glutaconate	-0.849928	2.27479e-16	5.61114e-14
	citrate	-0.149206	0.276936	0.454782
	citrulline	0.229076	0.0925092	0.216635
	cortisol	-0.318615	0.0177503	0.0602569
	cortisone	-0.187518	0.170398	0.330091
	creatine	0.133983	0.329448	0.504745
	creatinine	-0.159812	0.243822	0.415733
	cys-gly, oxidized	-0.301587	0.0252445	0.0788225
	cystathionine	0.44697	0.000623885	0.00375346
	cysteine	-0.0629149	0.648157	0.788576
	cysteine s-sulfate	-0.309235	0.0216018	0.0695013
	cysteine-glutathione disulfide	-0.0905483	0.51089	0.682416
	cysteinylglycine	-0.197475	0.148416	0.305389
	cysteinylglycine disulfide*	-0.600794	1.23769e-06	1.99107e-05
	cystine	-0.59632	1.55457e-06	2.39663e-05
	cytidine	-0.549553	7.63435e-05	0.000703024
	decanoylcarnitine (C10)	-0.0170996	0.901387	0.942618
	dehydroisoandrosterone sulfate (DHEA-S)	0.101659	0.460195	0.641326
	deoxycarnitine	0.815368	3.48501e-14	5.15781e-12
	deoxycholate	0.174961	0.244835	0.416501
	diacylglycerol (16:1/18:2 [2], 16:0/18:3 [1])*	0.753824	3.07832e-11	2.07087e-09
	dihomo-linoleate (20:2n6)	-0.0348485	0.80059	0.889544
	dihomo-linolenate (20:3n3 or n6)	-0.0020202	0.988321	0.992582
	dihomo-linolenoylcarnitine (C20:3n3 or 6)*	0.302237	0.0249164	0.07846
	dihomo-linoleoylcarnitine (C20:2)*	0.240417	0.0860146	0.20599
	dihydrocaffeate sulfate (2)	-0.523278	9.65469e-05	0.000830753
	dihydroferulic acid	-0.0282353	0.844078	0.91185
	dihydroorotate	-0.230375	0.0906251	0.213575
	dimethylarginine (SDMA + ADMA)	-0.311688	0.0205319	0.0669322
	dimethylglycine	0.30671	0.022752	0.0728851
	docosadienoate (22:2n6)	-0.144156	0.293705	0.470049
	docosadioate (C22-DC)	-0.0922078	0.503143	0.677273
	docosahexaenoate (DHA; 22:6n3)	0.0986291	0.473743	0.655271
	docosapentaenoate (n3 DPA; 22:5n3)	0.00923521	0.946647	0.968905
	docosapentaenoate (n6 DPA; 22:5n6)	0.121934	0.375171	0.555253
	dodecadienoate (12:2)*	0.205483	0.13232	0.283591
	dodecanedioate (C12-DC)	-0.079798	0.562502	0.728987
	dodecenedioate (C12:1-DC)*	-0.232477	0.0972225	0.225532
	dopamine 3-O-sulfate	-0.0516595	0.707982	0.828686
	ectoine	-0.0937298	0.500222	0.677273
	EDTA	0.0861472	0.531725	0.703894
	eicosanodioate (C20-DC)	0.215079	0.114807	0.253603
	eicosapentaenoate (EPA; 20:5n3)	0.0914141	0.50684	0.67946
	eicosenoate (20:1)	-0.152165	0.267415	0.445692
	eicosenoylcarnitine (C20:1)*	0.10671	0.43809	0.622239
	epiandrosterone sulfate	-0.0292929	0.831875	0.904833
	ergothioneine	0.568975	5.82888e-06	7.56732e-05
	erucate (22:1n9)	-0.166811	0.223513	0.395694
	erythritol	-0.265152	0.0504152	0.136158
	erythronate*	-0.224315	0.0996801	0.229792
	ethylmalonate	-0.479221	0.000214292	0.00157796
	etiocholanolone glucuronide	-0.564214	7.25021e-06	9.25026e-05
	eugenol sulfate	0.128931	0.357522	0.53556
	ferulic acid 4-sulfate	-0.451621	0.000994453	0.00557496
	formiminoglutamate	0.455628	0.000473115	0.00305865
	fructose	-0.239466	0.0782628	0.190508
	fumarate	-0.163059	0.234249	0.405959
	galactonate	-0.385859	0.00362045	0.0178609
	gamma-CEHC	0.0178769	0.897908	0.942618
	gamma-glutamyl-alpha-lysine	0.00324675	0.981231	0.990602
	gamma-glutamyl-epsilon-lysine	0.0789796	0.589591	0.745807
	gamma-glutamylalanine	-0.198485	0.14631	0.304127
	gamma-glutamylcitrulline*	0.141342	0.303328	0.48168
	gamma-glutamylglutamate	0.36746	0.00578296	0.0245411
	gamma-glutamylglutamine	-0.244517	0.0719948	0.181211
	gamma-glutamylglycine	-0.369264	0.00552986	0.0240712
	gamma-glutamylhistidine	-0.231313	0.089283	0.211085
	gamma-glutamylisoleucine*	0.216522	0.112334	0.248883
	gamma-glutamylleucine	0.159019	0.246202	0.417866
	gamma-glutamylmethionine	-0.0308081	0.823315	0.902597
	gamma-glutamylphenylalanine	-0.263997	0.0514641	0.138485
	gamma-glutamylthreonine	-0.273304	0.0434932	0.119964
	gamma-glutamyltyrosine	-0.113203	0.410561	0.594551
	gamma-glutamylvaline	0.181746	0.184179	0.350367
	gamma-tocopherol/beta-tocopherol	-0.0531746	0.699816	0.827259
	gentisate	-0.387917	0.00375161	0.018145
	gluconate	0.10063	0.496165	0.676174
	glucose	-0.062987	0.64778	0.788576
	glucuronate	-0.349856	0.00883643	0.0344094
	glucuronide of piperine metabolite C17H21NO3 (4)*	0.162071	0.271088	0.44778
	glutamate	0.289466	0.0320687	0.0956888
	glutamine	-0.0459596	0.738989	0.847832
	glutarate (C5-DC)	0.481169	0.000200207	0.00152702
	glutarylcarnitine (C5-DC)	-0.0821789	0.550863	0.71894
	glycerate	0.349928	0.0088215	0.0344094
	glycerol	0.0424964	0.758035	0.862994
	glycerol 3-phosphate	-0.149134	0.277171	0.454782
	glycerophosphoethanolamine	-0.0919192	0.504486	0.677531
	glycerophosphorylcholine (GPC)	-0.261544	0.0537518	0.143597
	glycine	-0.287879	0.0330666	0.0974873
	glycine conjugate of C10H14O2 (1)*	0.07114	0.605767	0.75849
	glyco-beta-muricholate**	0.269908	0.0764151	0.18849
	glycochenodeoxycholate	-0.129942	0.344373	0.521137
	glycochenodeoxycholate glucuronide (1)	0.37684	0.00456979	0.021004
	glycochenodeoxycholate sulfate	0.0479076	0.728342	0.840832
	glycocholate	-0.0292929	0.831875	0.904833
	glycocholenate sulfate*	0.543795	1.78042e-05	0.000205861
	glycodeoxycholate	0.0175325	0.898903	0.942618
	glycodeoxycholate sulfate	0.289423	0.0337782	0.0991899
	glycohyocholate	0.0265803	0.860808	0.921849
	glycolithocholate	-0.16218	0.270763	0.44778
	glycolithocholate sulfate*	-0.0262626	0.849052	0.914975
	glycosyl ceramide (d18:1/20:0, d16:1/22:0)*	-0.0707071	0.607968	0.75887
	glycosyl ceramide (d18:1/23:1, d17:1/24:1)*	-0.264919	0.0576978	0.152487
	glycosyl ceramide (d18:2/24:1, d18:1/24:2)*	-0.186364	0.173093	0.333564
	glycosyl-N-(2-hydroxynervonoyl)-sphingosine (d18:1/24:1(2OH))*	0.285786	0.0344214	0.0998897
	glycosyl-N-behenoyl-sphingadienine (d18:2/22:0)*	-0.15671	0.253215	0.425166
	glycosyl-N-behenoyl-sphingosine (d18:1/22:0)*	-0.17518	0.200809	0.366266
	glycosyl-N-nervonoyl-sphingosine (d18:1/24:1)*	-0.288384	0.0327463	0.0969292
	glycosyl-N-palmitoyl-sphingosine (d18:1/16:0)	-0.146537	0.285719	0.458638
	glycosyl-N-stearoyl-sphingosine (d18:1/18:0)	-0.0862915	0.531036	0.703894
	glycosyl-N-tricosanoyl-sphingadienine (d18:2/23:0)*	-0.195166	0.153316	0.311461
	glycoursodeoxycholate	0.0723665	0.599551	0.754537
	guaiacol sulfate	-0.907143	1.43105e-21	5.2949e-19
	guanidinoacetate	0.220202	0.106213	0.238899
	guanidinosuccinate	-0.108768	0.442753	0.626458
	gulonate*	-0.27078	0.0571739	0.151644
	heme	0.0273449	0.842909	0.91185
	heptanoate (7:0)	-0.240476	0.0769758	0.189243
	heptenedioate (C7:1-DC)*	-0.35938	0.00704549	0.0288048
	hexadecadienoate (16:2n6)	0.0880231	0.522794	0.694555
	hexadecenedioate (C16:1-DC)*	-0.0017316	0.989989	0.992582
	hexanoylcarnitine (C6)	0.538456	2.23049e-05	0.000250085
	hexanoylglutamine	0.0047539	0.973862	0.985852
	hexanoylglycine	-0.28745	0.0527422	0.14141
	hippurate	-0.633911	2.04298e-07	4.44648e-06
	histidine	-0.284055	0.0355772	0.102043
	homoarginine	0.53658	2.4121e-05	0.000262494
	homocitrulline	-0.180952	0.186135	0.352276
	homostachydrine*	-0.744444	7.2787e-11	4.14326e-09
	hydantoin-5-propionate	-0.217965	0.109902	0.244678
	hydroquinone sulfate	-0.682575	2.49695e-08	9.23873e-07
	hydroxy-CMPF*	0.0558442	0.685511	0.81819
	hydroxyasparagine**	-0.190404	0.163796	0.324411
	hyocholate	0.401334	0.00263199	0.0133402
	hypotaurine	0.198958	0.184986	0.351
	hypoxanthine	0.0743867	0.589373	0.745807
	imidazole lactate	-0.440404	0.00076581	0.0044622
	imidazole propionate	-0.219897	0.110105	0.244678
	iminodiacetate (IDA)	0.0018759	0.989155	0.992582
	indoleacetate	-0.118398	0.389276	0.570149
	indoleacetylcarnitine*	0.402443	0.00341515	0.0169612
	indolelactate	-0.635426	1.87175e-07	4.43825e-06
	indolepropionate	0.198124	0.147059	0.304829
	indolin-2-one	0.145834	0.312238	0.489525
	isobutyrylcarnitine (C4)	0.510967	6.71421e-05	0.000628926
	isobutyrylglycine	-0.145416	0.294098	0.470049
	isocitric lactone	-0.068254	0.620504	0.770424
	isoeugenol sulfate	0.217523	0.151179	0.309896
	isoleucine	0.268398	0.0475583	0.129387
	isoursodeoxycholate	-0.169986	0.2147	0.382839
	isovalerate (i5:0)	0.0256854	0.852332	0.914975
	isovalerylcarnitine (C5)	0.280592	0.0379853	0.107698
	isovalerylglycine	-0.225896	0.103858	0.236477
	kynurenate	-0.0538961	0.695939	0.823992
	kynurenine	-0.546104	1.61316e-05	0.000189482
	lactate	-0.166017	0.225755	0.39673
	lactosyl-N-behenoyl-sphingosine (d18:1/22:0)*	-0.200144	0.142897	0.300409
	lactosyl-N-nervonoyl-sphingosine (d18:1/24:1)*	-0.249495	0.0662138	0.168959
	lactosyl-N-palmitoyl-sphingosine (d18:1/16:0)	-0.375758	0.00469727	0.0214567
	lanthionine	0.258094	0.0833123	0.200166
	laurate (12:0)	-0.139033	0.311375	0.489525
	laurylcarnitine (C12)	-0.0625541	0.650043	0.788576
	leucine	0.250361	0.0652474	0.16765
	lignoceroyl sphingomyelin (d18:1/24:0)	-0.131674	0.337926	0.515351
	lignoceroylcarnitine (C24)*	0.00829726	0.952059	0.973099
	linoleate (18:2n6)	0.147763	0.281661	0.455086
	linolenate [alpha or gamma; (18:3n3 or 6)]	0.22987	0.0913542	0.21461
	linolenoylcarnitine (C18:3)*	0.388095	0.00341387	0.0169612
	linoleoyl ethanolamide	0.0194478	0.893362	0.942618
	linoleoyl-arachidonoyl-glycerol (18:2/20:4) [2]*	0.536219	2.44856e-05	0.000262599
	linoleoyl-docosahexaenoyl-glycerol (18:2/22:6) [1]*	0.634055	2.02606e-07	4.44648e-06
	linoleoyl-docosahexaenoyl-glycerol (18:2/22:6) [2]*	0.669481	2.29032e-08	8.92021e-07
	linoleoyl-linolenoyl-glycerol (18:2/18:3) [1]*	0.586075	2.58703e-06	3.68154e-05
	linoleoyl-linolenoyl-glycerol (18:2/18:3) [2]*	0.620635	4.31289e-07	8.8654e-06
	linoleoyl-linoleoyl-glycerol (18:2/18:2) [1]*	0.591342	1.99545e-06	3.01354e-05
	linoleoylcarnitine (C18:2)*	0.300794	0.0256505	0.0797536
	linoleoylcholine*	0.197408	0.15248	0.311159
	lithocholate sulfate (1)	0.201825	0.159863	0.319726
	lysine	0.105411	0.443717	0.626623
	malate	-0.163492	0.232993	0.404729
	maleate	-0.602453	1.13633e-06	1.86863e-05
	mannitol/sorbitol	0.0160173	0.9076	0.944619
	mannose	-0.174747	0.201941	0.366266
	margarate (17:0)	0.0204906	0.881958	0.935902
	margaroylcarnitine (C17)*	-0.168759	0.218076	0.387924
	mead acid (20:3n9)	-0.0143579	0.917137	0.950534
	methionine	0.107215	0.435912	0.620337
	methionine sulfone	-0.0102453	0.940821	0.966955
	methionine sulfoxide	-0.0303752	0.825758	0.90383
	methyl glucopyranoside (alpha + beta)	-0.0930436	0.503378	0.677273
	methyl indole-3-acetate	-0.41498	0.00180779	0.00965502
	methyl-4-hydroxybenzoate sulfate	-0.0749639	0.58648	0.744876
	methylmalonate (MMA)	-0.015368	0.91133	0.946064
	methylsuccinate	-0.660462	4.1005e-08	1.31929e-06
	myo-inositol	-0.0444444	0.747303	0.854721
	myristate (14:0)	-0.044228	0.748493	0.854761
	myristoleate (14:1n5)	-0.0922799	0.502807	0.677273
	myristoleoylcarnitine (C14:1)*	-0.000793651	0.995412	0.995412
	myristoyl dihydrosphingomyelin (d18:0/14:0)*	-0.0170274	0.901801	0.942618
	myristoyl-linoleoyl-glycerol (14:0/18:2) [1]*	0.5203	0.000150277	0.00122203
	myristoylcarnitine (C14)	0.00649351	0.962472	0.981032
	N-(2-furoyl)glycine	-0.702742	2.22173e-09	1.02755e-07
	N-acetyl-2-aminooctanoate*	-0.269532	0.0583753	0.153729
	N-acetyl-3-methylhistidine*	-0.077551	0.592438	0.74813
	N-acetyl-beta-alanine	0.353078	0.00882375	0.0344094
	N-acetyl-isoputreanine*	-0.360245	0.00689961	0.0285235
	N-acetyl-S-allyl-L-cysteine	0.0694838	0.631599	0.778663
	N-acetylalanine	-0.11342	0.409661	0.594411
	N-acetylalliin	-0.18181	0.201649	0.366266
	N-acetylarginine	0.104257	0.448752	0.630569
	N-acetylasparagine	-0.224971	0.101934	0.233532
	N-acetylaspartate (NAA)	0.285859	0.034374	0.0998897
	N-acetylcarnosine	0.466811	0.000327355	0.00226395
	N-acetylcitrulline	0.0999095	0.485455	0.664023
	N-Acetylcysteine (nM)	-0.213069	0.11832	0.259044
	N-acetylglucosamine/N-acetylgalactosamine	-0.0891053	0.517675	0.690233
	N-acetylglucosaminylasparagine	-0.380204	0.00915029	0.0352667
	N-acetylglutamate	0.46842	0.000354024	0.00242572
	N-acetylglutamine	-0.179582	0.189548	0.356004
	N-acetylglycine	-0.337229	0.0118109	0.0443658
	N-acetylhistidine	-0.202742	0.137676	0.292758
	N-acetylisoleucine	0.507071	7.79027e-05	0.000703024
	N-acetylleucine	0.040404	0.769613	0.872149
	N-acetylmethionine	-0.00613276	0.964556	0.981804
	N-acetylneuraminate	-0.367893	0.00572131	0.0244727
	N-acetylphenylalanine	-0.165657	0.22678	0.39673
	N-acetylputrescine	0.36847	0.00564	0.024407
	N-acetylserine	0.149278	0.276701	0.454782
	N-acetyltaurine	0.268687	0.0473109	0.129188
	N-acetylthreonine	-0.183261	0.180487	0.344227
	N-acetyltryptophan	0.314719	0.0192726	0.0638136
	N-acetylvaline	0.0717172	0.602838	0.757175
	N-behenoyl-sphingadienine (d18:2/22:0)*	-0.146825	0.284761	0.458093
	N-delta-acetylornithine	0.0991342	0.47147	0.653348
	N-formylanthranilic acid	0.147763	0.281661	0.455086
	N-formylmethionine	0.13153	0.33846	0.515351
	N-formylphenylalanine	-0.0178029	0.904404	0.942618
	N-methylhydroxyproline**	-0.191403	0.17847	0.341261
	N-methylpipecolate	-0.645455	1.0359e-07	2.82199e-06
	N-methylproline	0.118903	0.387242	0.56857
	N-methyltaurine	0.488235	0.000278415	0.00198103
	N-nervonoyl-sphingadiene (d18:2/24:1)*	0.0496392	0.718921	0.833461
	N-oleoylserine	-0.115368	0.401612	0.585026
	N-palmitoyl-heptadecasphingosine (d17:1/16:0)*	0.0511544	0.710712	0.828686
	N-palmitoyl-sphingadienine (d18:2/16:0)*	0.0702742	0.610172	0.75887
	N-palmitoyl-sphinganine (d18:0/16:0)	0.452886	0.000516838	0.00324265
	N-palmitoyl-sphingosine (d18:1/16:0)	0.0318903	0.817213	0.901013
	N-palmitoylglycine	-0.462121	0.000382613	0.00254023
	N-palmitoylserine	0.0637698	0.646872	0.788576
	N-stearoyl-sphingadienine (d18:2/18:0)*	0.0847341	0.542396	0.711407
	N-stearoyl-sphinganine (d18:0/18:0)*	0.451082	0.000547563	0.00337664
	N-stearoyl-sphingosine (d18:1/18:0)*	0.122583	0.372614	0.553683
	N-stearoylserine*	0.00484086	0.972286	0.985852
	N,N,N-trimethyl-5-aminovalerate	-0.0385281	0.780035	0.879031
	N1-Methyl-2-pyridone-5-carboxamide	0.41075	0.00183967	0.00965502
	N1-Methyl-4-pyridone-3-carboxamide	0.421212	0.00136257	0.0074689
	N1-methyladenosine	-0.445022	0.000663288	0.00392666
	N1-methylinosine	-0.214103	0.12004	0.26175
	N2,N2-dimethylguanosine	-0.467244	0.000322639	0.00225239
	N2,N5-diacetylornithine	-0.0771429	0.598301	0.754246
	N6-acetyllysine	-0.280159	0.0382955	0.108163
	N6,N6,N6-trimethyllysine	0.384704	0.00373133	0.018145
	nervonate (24:1n9)*	-0.040592	0.79362	0.88579
	nicotinamide	0.769481	6.69787e-12	5.50713e-10
	nonadecanoate (19:0)	-0.067316	0.625325	0.774341
	o-cresol sulfate	-0.253752	0.0615707	0.160431
	O-sulfo-L-tyrosine	-0.289971	0.0317565	0.0951408
	octadecadienedioate (C18:2-DC)*	-0.0365079	0.791303	0.884538
	octadecanedioylcarnitine (C18-DC)*	-0.244012	0.072603	0.181508
	octadecenedioate (C18:1-DC)*	0.0645743	0.639509	0.784804
	octadecenedioylcarnitine (C18:1-DC)*	-0.175469	0.200056	0.366266
	octanoylcarnitine (C8)	0.0522367	0.704868	0.828686
	oleate/vaccenate (18:1)	0.0291486	0.832691	0.904833
	oleoyl ethanolamide	-0.301876	0.0250982	0.0786978
	oleoyl-arachidonoyl-glycerol (18:1/20:4) [1]*	0.460317	0.000406028	0.00265895
	oleoyl-arachidonoyl-glycerol (18:1/20:4) [2]*	0.618687	4.79871e-07	9.59742e-06
	oleoyl-linolenoyl-glycerol (18:1/18:3) [2]*	0.488384	0.000155084	0.00124742
	oleoyl-linoleoyl-glycerol (18:1/18:2) [1]	0.573665	4.68599e-06	6.30479e-05
	oleoyl-linoleoyl-glycerol (18:1/18:2) [2]	0.59062	2.06826e-06	3.06103e-05
	oleoyl-oleoyl-glycerol (18:1/18:1) [1]*	0.554113	1.13914e-05	0.000138191
	oleoyl-oleoyl-glycerol (18:1/18:1) [2]*	0.643362	1.17407e-07	2.99591e-06
	oleoylcarnitine (C18:1)	0.178427	0.192457	0.359642
	oleoylcholine	0.0503691	0.733868	0.844576
	ornithine	0.197403	0.148568	0.305389
	orotate	-0.330231	0.0138044	0.0499295
	orotidine	0.244012	0.072603	0.181508
	oxalate (ethanedioate)	0.344949	0.0099044	0.0377797
	p-cresol glucuronide*	-0.19473	0.199899	0.366266
	p-cresol sulfate	-0.173449	0.205367	0.371568
	palmitate (16:0)	0.0634199	0.64552	0.788576
	palmitoleate (16:1n7)	0.0765512	0.578556	0.742456
	palmitoleoyl-linoleoyl-glycerol (16:1/18:2) [1]*	0.519192	5.75548e-05	0.000546032
	palmitoleoyl-oleoyl-glycerol (16:1/18:1) [1]*	0.537446	2.32665e-05	0.000256973
	palmitoleoyl-oleoyl-glycerol (16:1/18:1) [2]*	0.523529	8.07523e-05	0.000711389
	palmitoleoylcarnitine (C16:1)*	0.158081	0.249035	0.420744
	palmitoyl dihydrosphingomyelin (d18:0/16:0)*	-0.0033189	0.980814	0.990602
	palmitoyl ethanolamide	-0.248701	0.0671097	0.170072
	palmitoyl sphingomyelin (d18:1/16:0)	-0.0984127	0.474719	0.655395
	palmitoyl-arachidonoyl-glycerol (16:0/20:4) [2]*	0.369336	0.00551994	0.0240712
	palmitoyl-linoleoyl-glycerol (16:0/18:2) [1]*	0.589683	2.16662e-06	3.14373e-05
	palmitoyl-linoleoyl-glycerol (16:0/18:2) [2]*	0.6557	5.53317e-08	1.60341e-06
	palmitoyl-oleoyl-glycerol (16:0/18:1) [1]*	0.519081	8.05437e-05	0.000711389
	palmitoyl-oleoyl-glycerol (16:0/18:1) [2]*	0.615368	5.74619e-07	1.0903e-05
	palmitoylcarnitine (C16)	0.0974026	0.479287	0.658019
	palmitoylcholine	0.259716	0.060375	0.158431
	pantothenate	0.405844	0.00211091	0.0107729
	pentadecanoate (15:0)	-0.0593074	0.667114	0.802707
	perfluorooctanesulfonate (PFOS)	0.170996	0.211948	0.378844
	perfluorooctanoate (PFOA)*	0.435498	0.000890199	0.00502861
	phenol sulfate	-0.423882	0.00126014	0.00701131
	phenylacetate	-0.405992	0.00419531	0.0199008
	phenylacetylcarnitine	0.418562	0.00181416	0.00965502
	phenylacetylglutamine	-0.370058	0.00542161	0.0239177
	phenylalanine	-0.253535	0.0618003	0.160464
	phenyllactate (PLA)	-0.606061	9.42117e-07	1.69552e-05
	phenylpyruvate	-0.3386	0.0114509	0.0434548
	phosphate	-0.0323232	0.814775	0.899901
	phosphoethanolamine	-0.283766	0.0357729	0.102208
	phytanate	-0.309307	0.0215696	0.0695013
	picolinate	-0.333782	0.0178423	0.0602569
	pipecolate	0.160245	0.24253	0.415733
	piperine	0.187157	0.171237	0.33085
	pregnanediol-3-glucuronide	-0.456756	0.000517071	0.00324265
	pregnenediol disulfate (C21H34O8S2)*	0.2386	0.0793794	0.192593
	pregnenediol sulfate (C21H34O5S)*	0.0506494	0.713445	0.830109
	pregnenolone sulfate	-0.0314574	0.819652	0.901252
	pro-hydroxy-pro	-0.331674	0.0133713	0.0489838
	proline	-0.315224	0.0190692	0.063564
	prolylglycine	0.175397	0.200244	0.366266
	propionylcarnitine (C3)	0.678066	1.29088e-08	5.30697e-07
	propionylglycine	-0.310317	0.0211241	0.0685606
	pseudouridine	-0.54697	1.55428e-05	0.000185511
	pyridoxal	-0.172367	0.208252	0.375652
	pyridoxate	-0.561472	8.20822e-06	0.000102951
	pyroglutamine*	-0.318543	0.0177775	0.0602569
	pyrraline	-0.197894	0.177566	0.340411
	pyruvate	-0.208442	0.12672	0.274189
	quinate	-0.800496	3.74156e-13	4.61459e-11
	quinolinate	-0.109586	0.430212	0.613404
	retinal	0.188889	0.167239	0.32718
	retinol (Vitamin A)	-0.0372294	0.787274	0.882267
	ribitol	-0.189466	0.165921	0.326547
	ribonate	-0.551765	2.7058e-05	0.000286042
	ribulonate/xylulonate*	0.214141	0.116436	0.256436
	S-1-pyrroline-5-carboxylate	-0.0454299	0.751582	0.856965
	S-allylcysteine	0.303077	0.0306278	0.0936554
	S-methylcysteine	0.198629	0.146011	0.304127
	S-methylcysteine sulfoxide	0.0259019	0.851102	0.914975
	salicylate	-0.410317	0.00186229	0.00970488
	sarcosine	-0.0023088	0.986653	0.992582
	sebacate (C10-DC)	-0.0498932	0.730779	0.842331
	serine	-0.0494949	0.719705	0.833461
	Serine (nM)	-0.0495671	0.719313	0.833461
	sphingadienine	-0.107402	0.448537	0.630569
	sphinganine	0.236219	0.0825149	0.199546
	sphinganine-1-phosphate	-0.331351	0.014384	0.0509288
	sphingomyelin (d17:1/14:0, d16:1/15:0)*	-0.0851371	0.536566	0.707769
	sphingomyelin (d17:1/16:0, d18:1/15:0, d16:1/17:0)*	-0.0510823	0.711102	0.828686
	sphingomyelin (d17:2/16:0, d18:2/15:0)*	-0.0768398	0.57712	0.742456
	sphingomyelin (d18:0/18:0, d19:0/17:0)*	0.30469	0.0237089	0.0756233
	sphingomyelin (d18:0/20:0, d16:0/22:0)*	0.159957	0.243391	0.415733
	sphingomyelin (d18:1/14:0, d16:1/16:0)*	-0.157359	0.251229	0.423485
	sphingomyelin (d18:1/17:0, d17:1/18:0, d19:1/16:0)	-0.0228716	0.868357	0.924582
	sphingomyelin (d18:1/18:1, d18:2/18:0)	0.0911977	0.507851	0.679584
	sphingomyelin (d18:1/19:0, d19:1/18:0)*	-0.0660173	0.632028	0.778663
	sphingomyelin (d18:1/20:0, d16:1/22:0)*	-0.172222	0.208639	0.375652
	sphingomyelin (d18:1/20:1, d18:2/20:0)*	-0.0374459	0.786066	0.882267
	sphingomyelin (d18:1/20:2, d18:2/20:1, d16:1/22:2)*	-0.335209	0.0123591	0.0461907
	sphingomyelin (d18:1/21:0, d17:1/22:0, d16:1/23:0)*	-0.0640693	0.642136	0.786723
	sphingomyelin (d18:1/22:1, d18:2/22:0, d16:1/24:1)*	-0.33456	0.0125399	0.0463159
	sphingomyelin (d18:1/22:2, d18:2/22:1, d16:1/24:2)*	-0.36811	0.0056907	0.0244727
	sphingomyelin (d18:1/24:1, d18:2/24:0)*	-0.195022	0.153626	0.311461
	sphingomyelin (d18:1/25:0, d19:0/24:1, d20:1/23:0, d19:1/24:0)*	-0.0255411	0.853153	0.914975
	sphingomyelin (d18:2/14:0, d18:1/14:1)*	-0.18925	0.166414	0.326649
	sphingomyelin (d18:2/16:0, d18:1/16:1)*	0.0121212	0.93001	0.961184
	sphingomyelin (d18:2/18:1)*	-0.0393939	0.77522	0.87716
	sphingomyelin (d18:2/21:0, d16:2/23:0)*	-0.225613	0.097683	0.225892
	sphingomyelin (d18:2/23:0, d18:1/23:1, d17:1/24:1)*	-0.0800866	0.561085	0.728426
	sphingomyelin (d18:2/23:1)*	-0.359596	0.00700877	0.0288048
	sphingomyelin (d18:2/24:1, d18:1/24:2)*	-0.0465368	0.735829	0.845518
	sphingomyelin (d18:2/24:2)*	-0.219048	0.108105	0.242418
	sphingosine	-0.251227	0.0642924	0.165771
	sphingosine 1-phosphate	-0.349639	0.00888135	0.0344094
	stachydrine	-0.0764791	0.578915	0.742456
	stearate (18:0)	-0.0541847	0.694391	0.823476
	stearidonate (18:4n3)	-0.00151515	0.991241	0.992582
	stearoyl ethanolamide	-0.0659452	0.632401	0.778663
	stearoyl sphingomyelin (d18:1/18:0)	-0.137229	0.317755	0.493989
	stearoyl-arachidonoyl-glycerol (18:0/20:4) [1]*	0.457671	0.000502178	0.00320355
	stearoylcarnitine (C18)	0.147763	0.281661	0.455086
	succinate	0.226551	0.0962601	0.224001
	succinimide	0.0554113	0.687823	0.819628
	succinylcarnitine (C4-DC)	0.0766651	0.608517	0.75887
	sucrose	-0.544532	0.000110175	0.000926468
	sulfate of piperine metabolite C16H19NO3 (2)*	-0.134299	0.347437	0.523632
	sulfate of piperine metabolite C16H19NO3 (3)*	-0.0310766	0.826882	0.90383
	sulfate of piperine metabolite C18H21NO3 (1)*	-0.172851	0.225148	0.39673
	sulfate of piperine metabolite C18H21NO3 (3)*	-0.0626654	0.65897	0.798098
	sulfate*	0.530087	3.15157e-05	0.000323911
	syringol sulfate	-0.29051	0.0428696	0.118815
	tartarate	-0.024099	0.870845	0.925898
	tartronate (hydroxymalonate)	0.284993	0.0349472	0.101019
	taurine	0.194156	0.155496	0.312683
	taurochenodeoxycholate	-0.0025974	0.984984	0.992582
	taurocholenate sulfate*	0.660606	4.06309e-08	1.31929e-06
	taurodeoxycholate	0.0772646	0.586143	0.744876
	taurolithocholate 3-sulfate	0.0362845	0.796452	0.886278
	tetradecanedioate (C14-DC)	-0.0924964	0.501802	0.677273
	theobromine	-0.61309	4.62085e-06	6.30479e-05
	thioproline	0.0410534	0.766014	0.869856
	threonate	0.265584	0.0500264	0.135603
	threonine	-0.330952	0.0135863	0.0495266
	thymol sulfate	-0.133983	0.329448	0.504745
	thyroxine	-0.447547	0.000612624	0.00371591
	tiglylcarnitine (C5:1-DC)	0.507223	9.06525e-05	0.00078921
	trans-4-hydroxyproline	-0.243362	0.073391	0.18286
	trans-urocanate	0.130014	0.344103	0.521137
	tricosanoyl sphingomyelin (d18:1/23:0)*	-0.102381	0.457	0.639282
	trigonelline (N'-methylnicotinate)	-0.656494	5.26556e-08	1.60341e-06
	trimethylamine N-oxide	0.119553	0.384636	0.565867
	tryptophan	-0.313709	0.0196848	0.0647413
	tryptophan betaine	-0.126551	0.357217	0.53556
	tyramine O-sulfate	0.357431	0.00738359	0.0300212
	tyrosine	0.0549784	0.690139	0.819747
	umbelliferone sulfate	-0.347563	0.0193165	0.0638136
	urate	0.189827	0.165102	0.325801
	urea	0.162121	0.236988	0.409745
	uridine	-0.202165	0.138823	0.293512
	ursodeoxycholate	0.0334055	0.808688	0.894513
	valerate (5:0)	-0.184796	0.194216	0.362015
	valine	0.249206	0.0665384	0.169204
	vanillactate	-0.277225	0.0424094	0.117981
	vanillylmandelate (VMA)	-0.213709	0.117194	0.25734
	xanthine	0.282468	0.0366647	0.104353
	xanthurenate	0.179112	0.195007	0.362575
	ximenoylcarnitine (C26:1)*	0.373665	0.00495263	0.0223472
	xylose	-0.152925	0.321671	0.497985

## Sheet: N_Acetylcysteine_(nM)
	Metabolite	Correlation	P - value	P - adjusted
	(14 or 15)-methylpalmitate (a17:0 or i17:0)	-0.722357	1.02357e-09	3.78721e-07
	(16 or 17)-methylstearate (a19:0 or i19:0)	-0.524248	3.98966e-05	0.000621318				Up regulaiton
	(N(1) + N(8))-acetylspermidine	-0.190914	0.162649	0.319258				Down regulation
	1-(1-enyl-oleoyl)-GPE (P-18:1)*	-0.165296	0.227808	0.411298			Sig. level of 0.05 after FDR adjustment
	1-(1-enyl-palmitoyl)-2-arachidonoyl-GPC (P-16:0/20:4)*	-0.10031	0.4662	0.654291
	1-(1-enyl-palmitoyl)-2-arachidonoyl-GPE (P-16:0/20:4)*	-0.0985783	0.473972	0.658047
	1-(1-enyl-palmitoyl)-2-linoleoyl-GPC (P-16:0/18:2)*	-0.162012	0.237308	0.421122
	1-(1-enyl-palmitoyl)-2-linoleoyl-GPE (P-16:0/18:2)*	-0.107527	0.434571	0.624432
	1-(1-enyl-palmitoyl)-2-oleoyl-GPC (P-16:0/18:1)*	-0.211445	0.121218	0.25411
	1-(1-enyl-palmitoyl)-2-oleoyl-GPE (P-16:0/18:1)*	-0.224796	0.0989359	0.220071
	1-(1-enyl-palmitoyl)-2-palmitoleoyl-GPC (P-16:0/16:1)*	-0.258534	0.0566712	0.147146
	1-(1-enyl-palmitoyl)-2-palmitoyl-GPC (P-16:0/16:0)*	-0.169914	0.214896	0.392649
	1-(1-enyl-palmitoyl)-GPC (P-16:0)*	-0.289781	0.0318735	0.0999423
	1-(1-enyl-palmitoyl)-GPE (P-16:0)*	-0.227358	0.0950491	0.216419
	1-(1-enyl-stearoyl)-2-arachidonoyl-GPE (P-18:0/20:4)*	-0.0617738	0.65413	0.814909
	1-(1-enyl-stearoyl)-2-linoleoyl-GPE (P-18:0/18:2)*	-0.201631	0.139891	0.284393
	1-(1-enyl-stearoyl)-2-oleoyl-GPE (P-18:0/18:1)	-0.213033	0.118384	0.249584
	1-(1-enyl-stearoyl)-GPE (P-18:0)*	-0.21942	0.107492	0.233268
	1-arachidonoyl-GPC (20:4n6)*	-0.465866	0.000337872	0.00316488
	1-arachidonoyl-GPE (20:4n6)*	-0.597893	1.43543e-06	4.08546e-05
	1-arachidonoyl-GPI (20:4)*	-0.314751	0.0192596	0.0688507
	1-carboxyethylisoleucine	0.493541	0.000128754	0.00142206
	1-carboxyethylleucine	0.476381	0.000271225	0.00260658
	1-carboxyethylphenylalanine	0.570686	5.38489e-06	0.000124525
	1-carboxyethylvaline	0.506784	7.87551e-05	0.000971313
	1-cerotoyl-GPC (26:0)*	-0.129754	0.345079	0.542162
	1-dihomo-linolenylglycerol (20:3)	-0.163086	0.284431	0.474052
	1-lignoceroyl-GPC (24:0)	-0.31724	0.0182751	0.0669245
	1-linolenoyl-GPC (18:3)*	-0.408313	0.00197024	0.0126781
	1-linolenoylglycerol (18:3)	-0.0324703	0.822873	0.902112
	1-linoleoyl-2-arachidonoyl-GPC (18:2/20:4n6)*	-0.416829	0.00154699	0.0105998
	1-linoleoyl-2-linolenoyl-GPC (18:2/18:3)*	-0.0903154	0.511982	0.687599
	1-linoleoyl-GPA (18:2)*	-0.0371469	0.793746	0.890824
	1-linoleoyl-GPC (18:2)	-0.353684	0.00807391	0.0368808
	1-linoleoyl-GPE (18:2)*	-0.41618	0.00157614	0.0107004
	1-linoleoyl-GPG (18:2)*	-0.0334437	0.821466	0.901906
	1-linoleoyl-GPI (18:2)*	-0.373854	0.00492905	0.025507
	1-linoleoylglycerol (18:2)	0.0703255	0.609911	0.785456
	1-methyl-4-imidazoleacetate	-0.0298405	0.828779	0.904567
	1-methylhistidine	0.111063	0.419523	0.61289
	1-methylnicotinamide	-0.361009	0.00677314	0.0321767
	1-methylxanthine	0.00727529	0.960858	0.978402
	1-myristoyl-2-arachidonoyl-GPC (14:0/20:4)*	-0.445479	0.000653844	0.00528305
	1-myristoyl-2-palmitoyl-GPC (14:0/16:0)	-0.298874	0.0266551	0.0861963
	1-oleoyl-2-arachidonoyl-GPE (18:1/20:4)*	-0.225698	0.0975535	0.218095
	1-oleoyl-2-docosahexaenoyl-GPC (18:1/22:6)*	-0.226203	0.0967859	0.217695
	1-oleoyl-2-docosahexaenoyl-GPE (18:1/22:6)*	-0.10306	0.47173	0.657402
	1-oleoyl-2-linoleoyl-GPC (18:1/18:2)*	0.0231291	0.866888	0.91905
	1-oleoyl-2-linoleoyl-GPE (18:1/18:2)*	0.0359746	0.794284	0.890824
	1-oleoyl-2-linoleoyl-GPI (18:1/18:2)*	-0.0266652	0.846766	0.910764
	1-oleoyl-GPC (18:1)	-0.447499	0.000613542	0.00504468
	1-oleoyl-GPE (18:1)	-0.398102	0.00261174	0.0157129
	1-oleoyl-GPI (18:1)*	-0.217616	0.110488	0.236391
	1-oleoylglycerol (18:1)	-0.0254023	0.853942	0.911857
	1-palmitoleoyl-2-linolenoyl-GPC (16:1/18:3)*	-0.322148	0.0164596	0.062462
	1-palmitoleoyl-2-linoleoyl-GPC (16:1/18:2)*	-0.442448	0.000718789	0.00564611
	1-palmitoleoyl-GPC (16:1)*	-0.447969	0.000604513	0.00502629
	1-palmitoyl-2-alpha-linolenoyl-GPC (16:0/18:3n3)*	-0.222343	0.102773	0.225673
	1-palmitoyl-2-arachidonoyl-GPC (16:0/20:4n6)	-0.240312	0.0771842	0.184246
	1-palmitoyl-2-arachidonoyl-GPE (16:0/20:4)*	-0.257343	0.0578607	0.14971
	1-palmitoyl-2-arachidonoyl-GPI (16:0/20:4)*	-0.298838	0.0266743	0.0861963
	1-palmitoyl-2-dihomo-linolenoyl-GPC (16:0/20:3n3 or 6)*	-0.340045	0.0110819	0.0474024
	1-palmitoyl-2-docosahexaenoyl-GPC (16:0/22:6)	-0.113372	0.409859	0.600586
	1-palmitoyl-2-docosahexaenoyl-GPE (16:0/22:6)*	-0.120914	0.379209	0.569198
	1-palmitoyl-2-gamma-linolenoyl-GPC (16:0/18:3n6)*	-0.106697	0.438146	0.627133
	1-palmitoyl-2-linoleoyl-GPC (16:0/18:2)	-0.286353	0.0340498	0.104119
	1-palmitoyl-2-linoleoyl-GPE (16:0/18:2)	-0.158079	0.249041	0.437744
	1-palmitoyl-2-linoleoyl-GPI (16:0/18:2)	-0.341993	0.0106004	0.046143
	1-palmitoyl-2-oleoyl-GPC (16:0/18:1)	-0.37472	0.00482237	0.0251307
	1-palmitoyl-2-oleoyl-GPE (16:0/18:1)	-0.135599	0.323593	0.517189
	1-palmitoyl-2-oleoyl-GPI (16:0/18:1)*	-0.376813	0.00457289	0.024171
	1-palmitoyl-2-palmitoleoyl-GPC (16:0/16:1)*	-0.294075	0.029312	0.0930911
	1-palmitoyl-2-stearoyl-GPC (16:0/18:0)	-0.235982	0.082833	0.193976
	1-palmitoyl-GPC (16:0)	-0.187847	0.169636	0.327755
	1-palmitoyl-GPE (16:0)	-0.251101	0.0644307	0.164409
	1-palmitoyl-GPG (16:0)*	-0.0695718	0.64216	0.804059
	1-palmitoyl-GPI (16:0)	-0.309009	0.022992	0.0784059
	1-ribosyl-imidazoleacetate*	-0.129249	0.346976	0.542838
	1-stearoyl-2-arachidonoyl-GPC (18:0/20:4)	-0.307426	0.0224207	0.0778937
	1-stearoyl-2-arachidonoyl-GPE (18:0/20:4)	-0.176806	0.196596	0.367376
	1-stearoyl-2-arachidonoyl-GPI (18:0/20:4)	-0.306921	0.022654	0.0783364
	1-stearoyl-2-arachidonoyl-GPS (18:0/20:4)	-0.158981	0.246316	0.43502
	1-stearoyl-2-docosahexaenoyl-GPC (18:0/22:6)	-0.0513459	0.709676	0.841603
	1-stearoyl-2-docosahexaenoyl-GPE (18:0/22:6)*	-0.0519593	0.706364	0.841603
	1-stearoyl-2-linoleoyl-GPC (18:0/18:2)*	-0.371076	0.00528544	0.0267892
	1-stearoyl-2-linoleoyl-GPE (18:0/18:2)*	-0.0684852	0.619317	0.789746
	1-stearoyl-2-linoleoyl-GPI (18:0/18:2)	-0.49899	0.000105435	0.00123844
	1-stearoyl-2-oleoyl-GPC (18:0/18:1)	-0.35473	0.00787572	0.036199
	1-stearoyl-2-oleoyl-GPE (18:0/18:1)	-0.0548459	0.690847	0.835525
	1-stearoyl-2-oleoyl-GPI (18:0/18:1)*	-0.393123	0.00298713	0.0174053
	1-stearoyl-GPC (18:0)	-0.366241	0.00595976	0.0292068
	1-stearoyl-GPE (18:0)	-0.288518	0.0326614	0.100987
	1-stearoyl-GPI (18:0)	-0.288374	0.0327525	0.100987
	1,2-dilinoleoyl-GPC (18:2/18:2)	-0.0650213	0.637188	0.800541
	1,2-dipalmitoyl-GPC (16:0/16:0)	-0.419283	0.00144118	0.0100611
	1,2,3-benzenetriol sulfate (2)	0.200512	0.142148	0.287404
	1,5-anhydroglucitol (1,5-AG)	0.0450314	0.744079	0.861688
	1,7-dimethylurate	-0.0549061	0.717041	0.846145
	10-heptadecenoate (17:1n7)	-0.553836	1.1531e-05	0.000230621
	10-nonadecenoate (19:1n9)	-0.640362	1.40262e-07	7.41383e-06
	10-undecenoate (11:1n1)	-0.273075	0.0436768	0.122427
	12,13-DiHOME	-0.314642	0.0260518	0.0856816
	13-HODE + 9-HODE	-0.260193	0.0550461	0.143937
	16a-hydroxy DHEA 3-sulfate	0.0547377	0.691427	0.835525
	2-aminoadipate	0.288374	0.0327525	0.100987
	2-aminobutyrate	0.200801	0.141563	0.287005
	2-aminoheptanoate	0.267987	0.0479125	0.130831
	2-aminooctanoate	0.0263328	0.85153	0.911857
	2-aminophenol sulfate	0.0291549	0.832655	0.906125
	2-hydroxy-3-methylvalerate	0.00782998	0.954756	0.974934
	2-hydroxyarachidate*	0.109511	0.426089	0.615832
	2-hydroxybutyrate/2-hydroxyisobutyrate	-0.262214	0.0531189	0.139886
	2-hydroxydecanoate	-0.479866	0.000209532	0.00209532
	2-hydroxyglutarate	0.0920834	0.503721	0.681578
	2-hydroxyhippurate (salicylurate)	0.0138558	0.920025	0.956206
	2-hydroxylaurate	-0.119485	0.394112	0.583543
	2-hydroxynervonate*	-0.205492	0.132304	0.273478
	2-hydroxyoctanoate	0.104207	0.448969	0.638917
	2-hydroxypalmitate	-0.592697	1.86514e-06	4.9293e-05
	2-hydroxyphenylacetate	0.217854	0.110088	0.236391
	2-hydroxyphytanate*	-0.254456	0.0608283	0.156295
	2-hydroxystearate	-0.533846	2.7014e-05	0.000464892
	2-keto-3-deoxy-gluconate	0.0342065	0.80419	0.893544
	2-linoleoylglycerol (18:2)	0.000162884	0.999123	0.999123
	2-methylbutyrylcarnitine (C5)	-0.0497943	0.71808	0.846145
	2-methylcitrate/homocitrate	-0.126716	0.401376	0.591669
	2-methylserine	0.153613	0.281828	0.473449
	2-naphthol sulfate	0.288699	0.0325479	0.100987
	2-oxoarginine*	0.010031	0.942057	0.968225
	2-palmitoleoyl-GPC (16:1)*	-0.347189	0.00940377	0.0412454
	2-palmitoyl-GPC (16:0)*	-0.264307	0.0511809	0.137224
	2-piperidinone	-0.0700368	0.611382	0.785456
	2-stearoyl-GPE (18:0)*	-0.192827	0.158401	0.311746
	2,3-dihydroxy-5-methylthio-4-pentenoate (DMTPA)*	0.0254023	0.853942	0.911857
	2,3-dihydroxyisovalerate	0.0881504	0.52219	0.696254
	2,5-dimethylphenol sulfate	0.514126	6.99032e-05	0.000893589
	2'-deoxyuridine	-0.137546	0.335796	0.533238
	2'-O-methyluridine	-0.185576	0.183391	0.347083
	21-hydroxypregnenolone disulfate	0.205131	0.133	0.27415
	3-(3-hydroxyphenyl)propionate	-0.0189935	0.89262	0.936935
	3-(4-hydroxyphenyl)lactate	0.0443097	0.748044	0.863576
	3-acetylphenol sulfate	0.291365	0.042234	0.119732
	3-aminoisobutyrate	0.0854081	0.535265	0.711124
	3-carboxy-4-methyl-5-pentyl-2-furanpropionate (3-CMPFP)**	0.0429747	0.755396	0.868002
	3-carboxy-4-methyl-5-propyl-2-furanpropanoate (CMPF)	0.0925525	0.501541	0.681578
	3-ethylcatechol sulfate (1)	0.188822	0.167393	0.32491
	3-ethylcatechol sulfate (2)	0.351988	0.00840433	0.037922
	3-hydroxy-2-ethylpropionate	-0.246771	0.0693295	0.172161
	3-hydroxy-3-methylglutarate	0.385257	0.00367791	0.0206186
	3-hydroxybutyrate (BHBA)	-0.651295	7.2663e-08	5.37707e-06
	3-hydroxybutyroylglycine**	-0.422578	0.00145662	0.0100738
	3-hydroxybutyrylcarnitine (2)	-0.377751	0.00446479	0.0240999
	3-hydroxydecanoate	-0.665368	2.99443e-08	2.77632e-06
	3-hydroxyhexanoate	-0.512196	6.40419e-05	0.000877612
	3-hydroxyhippurate	0.0118713	0.93145	0.95999
	3-hydroxyisobutyrate	0.102295	0.457381	0.647154
	3-hydroxylaurate	-0.721224	5.26783e-10	3.78721e-07
	3-hydroxyoctanoate	-0.509418	7.12456e-05	0.000893589
	3-hydroxypyridine sulfate	0.275998	0.0413858	0.119165
	3-hydroxystachydrine*	0.464458	0.000354096	0.00327539
	3-indoxyl sulfate	-0.249513	0.0661936	0.168327
	3-methoxycatechol sulfate (1)	0.502021	9.42051e-05	0.00114282
	3-methoxytyrosine	-0.0431912	0.754202	0.867978
	3-methyl catechol sulfate (1)	0.263188	0.0522094	0.138975
	3-methyl catechol sulfate (2)	0.395071	0.00283489	0.0169179
	3-methyl-2-oxobutyrate	-0.225806	0.0973886	0.218095
	3-methyl-2-oxovalerate	-0.10695	0.437056	0.626786
	3-methylcytidine	0.047969	0.743439	0.861688
	3-methylglutaconate	0.0478459	0.728679	0.8532
	3-methylglutarylcarnitine (2)	0.150594	0.277057	0.470235
	3-methylhistidine	0.459623	0.00041538	0.00372264
	3-methylxanthine	0.0537289	0.719829	0.846857
	3-phenylpropionate (hydrocinnamate)	-0.02699	0.844922	0.910764
	3-phosphoglycerate	0.180269	0.200951	0.373627
	3-ureidopropionate	-0.00775781	0.955172	0.974934
	3,4-methyleneheptanoate	-0.028424	0.843048	0.910739
	3,7-dimethylurate	0.137924	0.366252	0.554246
	3beta-hydroxy-5-cholestenoate	-0.206286	0.130783	0.271853
	3beta,7alpha-dihydroxy-5-cholestenoate	0.0154435	0.910897	0.950724
	4-acetamidobutanoate	-0.24807	0.0678296	0.17131
	4-acetylcatechol sulfate (1)	0.151058	0.280275	0.472445
	4-acetylphenol sulfate	0.208646	0.133796	0.275025
	4-allylphenol sulfate	0.170311	0.213811	0.392605
	4-cholesten-3-one	-0.377498	0.00579979	0.028999
	4-ethylphenylsulfate	-0.0968103	0.481976	0.666659
	4-guanidinobutanoate	0.37721	0.00452688	0.0240999
	4-hydroxy-2-oxoglutaric acid	0.0242116	0.860719	0.916449
	4-hydroxychlorothalonil	-0.066212	0.631021	0.795495
	4-hydroxyglutamate	0.473162	0.00102875	0.00753734
	4-hydroxyhippurate	-0.0515624	0.708507	0.841603
	4-hydroxyphenylacetate	0.441582	0.000738384	0.00569171
	4-hydroxyphenylpyruvate	0.2476	0.0683682	0.1715
	4-methoxyphenol sulfate	0.0694595	0.61433	0.78722
	4-methyl-2-oxopentanoate	-0.185322	0.175551	0.33568
	4-methylcatechol sulfate	0.143754	0.295066	0.486503
	4-methylguaiacol sulfate	0.626867	3.05014e-07	1.18795e-05
	4-vinylguaiacol sulfate	0.306343	0.0229231	0.0784059
	4-vinylphenol sulfate	0.242188	0.0748331	0.180969
	5-dodecenoate (12:1n7)	-0.573393	4.74628e-06	0.000113298
	5-dodecenoylcarnitine (C12:1)	-0.360684	0.00682668	0.0321767
	5-hydroxyhexanoate	-0.070908	0.635765	0.800113
	5-hydroxylysine	0.351272	0.013329	0.0547969
	5-methylthioadenosine (MTA)	0.226456	0.0964039	0.217497
	5-methyluridine (ribothymidine)	0.333947	0.0127127	0.0531492
	5-oxoproline	-0.150465	0.272856	0.465239
	5,6-dihydrothymine	-0.101573	0.460577	0.649538
	5,6-dihydrouridine	0.00140723	0.991864	0.997255
	5alpha-androstan-3alpha,17alpha-diol monosulfate	0.115176	0.445938	0.637054
	5alpha-androstan-3alpha,17beta-diol disulfate	0.0033873	0.980795	0.990162
	5alpha-androstan-3alpha,17beta-diol monosulfate (1)	-0.0218662	0.874096	0.921846
	5alpha-androstan-3alpha,17beta-diol monosulfate (2)	-0.126654	0.361445	0.550348
	5alpha-androstan-3beta,17alpha-diol disulfate	0.234346	0.105076	0.229369
	5alpha-androstan-3beta,17beta-diol disulfate	-0.0995165	0.469754	0.655883
	5alpha-androstan-3beta,17beta-diol monosulfate (2)	-0.179971	0.197217	0.367608
	5alpha-pregnan-3beta,20alpha-diol disulfate	0.00559284	0.967674	0.982276
	5alpha-pregnan-3beta,20alpha-diol monosulfate (2)	-0.0376174	0.791192	0.890824
	5alpha-pregnan-3beta,20beta-diol monosulfate (1)	-0.0929494	0.4997	0.681578
	6-bromotryptophan	0.156383	0.254219	0.443685
	6-hydroxyindole sulfate	-0.230605	0.0902941	0.20946
	6-oxopiperidine-2-carboxylate	-0.0294436	0.831023	0.90568
	7-alpha-hydroxy-3-oxo-4-cholestenoate (7-Hoca)	-0.285848	0.0343807	0.104269
	7-dehydrocholesterol	-0.197629	0.183002	0.347083
	7-methylguanine	-0.110233	0.423028	0.613805
	7-methylxanthine	0.091264	0.541794	0.718509
	9-hydroxystearate	-0.445995	0.000724838	0.00564611
	acetylcarnitine (C2)	-0.293859	0.0294369	0.0930911
	acisoga	-0.261253	0.0698013	0.172177
	aconitate [cis or trans]	0.0815833	0.553764	0.730574
	adenine	-0.122228	0.38327	0.571814
	adenosine 5'-monophosphate (AMP)	-0.0940943	0.498549	0.681578
	adipoylcarnitine (C6-DC)	-0.128996	0.347927	0.542882
	adrenate (22:4n6)	-0.0585812	0.679958	0.833061
	alanine	0.589774	2.15683e-06	5.50363e-05
	allantoin	0.0955113	0.487902	0.671092
	alliin	0.173844	0.222452	0.404459
	alpha-hydroxyisocaproate	-0.315761	0.0188548	0.0681437
	alpha-hydroxyisovalerate	-0.124486	0.365182	0.553759
	alpha-ketobutyrate	-0.0556037	0.686795	0.834529
	alpha-ketoglutaramate*	0.126434	0.357665	0.54896
	alpha-ketoglutarate	0.298982	0.0265975	0.0861963
	alpha-tocopherol	-0.33272	0.0130646	0.0541634
	androstenediol (3alpha, 17alpha) monosulfate (2)	0.330988	0.0135757	0.0554182
	androstenediol (3alpha, 17alpha) monosulfate (3)	-0.0391499	0.776576	0.884102
	androstenediol (3beta,17beta) disulfate (1)	0.0304539	0.825314	0.903398
	androstenediol (3beta,17beta) disulfate (2)	0.196327	0.150838	0.301675
	androstenediol (3beta,17beta) monosulfate (1)	-0.147615	0.28215	0.473449
	androstenediol (3beta,17beta) monosulfate (2)	0.033088	0.810473	0.897829
	androsterone glucuronide	0.0702172	0.610462	0.785456
	androsterone sulfate	0.048784	0.723569	0.84856
	arabitol/xylitol	0.130331	0.342918	0.539914
	arabonate/xylonate	0.28242	0.0366974	0.1095
	arachidate (20:0)	-0.411417	0.00180535	0.0120356
	arachidonate (20:4n6)	-0.556253	1.0364e-05	0.000219124
	arachidonoylcarnitine (C20:4)	-0.0518569	0.712299	0.842015
	arachidonoylcholine	-0.344988	0.0114111	0.0485298
	arachidoylcarnitine (C20)*	-0.075127	0.592893	0.770226
	argininate*	-0.0643718	0.640562	0.803416
	arginine	0.136393	0.320741	0.51631
	asparagine	0.480118	0.000207694	0.00209532
	aspartate	0.300137	0.0259904	0.0856816
	azelate (C9-DC)	0.114022	0.407164	0.597821
	behenate (22:0)*	-0.13946	0.309876	0.503613
	behenoyl dihydrosphingomyelin (d18:0/22:0)*	-0.228044	0.0940294	0.215423
	behenoyl sphingomyelin (d18:1/22:0)*	-0.302446	0.0248111	0.0831991
	behenoylcarnitine (C22)*	-0.275007	0.0508086	0.136721
	benzoate	-0.0589955	0.668764	0.823436
	beta-alanine	0.626867	3.05014e-07	1.18795e-05
	beta-citrylglutamate	0.327958	0.0154792	0.059933
	beta-cryptoxanthin	-0.215234	0.114539	0.242863
	beta-guanidinopropanoate	0.282961	0.0400697	0.117665
	beta-hydroxyisovalerate	-0.094934	0.490548	0.67348
	beta-sitosterol	-0.16436	0.234979	0.42001
	betaine	0.136285	0.321129	0.51631
	bilirubin (E,E)*	-0.0237116	0.866166	0.91905
	bilirubin (E,Z or Z,E)*	-0.107771	0.44697	0.637298
	bilirubin (Z,Z)	0.132258	0.340412	0.537111
	biliverdin	-0.0467634	0.73459	0.857408
	butyrylcarnitine (C4)	-0.0605831	0.660386	0.815836
	butyrylglycine	0.411873	0.00295998	0.017384
	C-glycosyltryptophan	-0.186657	0.172406	0.330519
	caffeine	0.056234	0.692131	0.835525
	campesterol	-0.170708	0.212729	0.391591
	caprate (10:0)	-0.431479	0.00100534	0.00743952
	caproate (6:0)	0.127553	0.353393	0.546297
	caprylate (8:0)	-0.0592841	0.667237	0.822926
	carnitine	-0.219745	0.10696	0.232795
	carotene diol (1)	-0.371617	0.00521429	0.0266109
	carotene diol (2)	-0.248142	0.0677471	0.17131
	carotene diol (3)	-0.221752	0.110529	0.236391
	catechol sulfate	0.154038	0.2615	0.451073
	ceramide (d16:1/24:1, d18:1/22:1)*	-0.392401	0.00304532	0.0176058
	ceramide (d18:1/14:0, d16:1/16:0)*	-0.383597	0.00384051	0.0213683
	ceramide (d18:1/17:0, d17:1/18:0)*	-0.329063	0.0141635	0.0563895
	ceramide (d18:1/20:0, d16:1/22:0, d20:1/18:0)*	-0.286101	0.0342149	0.104194
	cerotoylcarnitine (C26)*	-0.328895	0.014216	0.0563895
	chenodeoxycholate	0.0392738	0.797841	0.890824
	cholate	0.0693512	0.614883	0.78722
	cholesterol	-0.279606	0.0386947	0.11408
	choline	-0.0882947	0.521507	0.696254
	choline phosphate	0.540485	2.04833e-05	0.000369699
	cinnamoylglycine	-0.159785	0.277997	0.47075
	cis-4-decenoylcarnitine (C10:1)	-0.182327	0.182758	0.347083
	citraconate/glutaconate	0.0541243	0.694715	0.835917
	citrate	-0.378293	0.00440346	0.024093
	citrulline	0.14444	0.292745	0.485721
	cortisol	0.154362	0.260484	0.450369
	cortisone	0.136141	0.321647	0.51631
	creatine	0.519232	4.86871e-05	0.000706441
	creatinine	0.216353	0.112622	0.239484
	cys-gly, oxidized	-0.165079	0.228426	0.411298
	cystathionine	0.157862	0.249698	0.437859
	cysteine	0.527387	3.51651e-05	0.000565699
	cysteine s-sulfate	0.460056	0.000409524	0.00372264
	cysteine-glutathione disulfide	0.126218	0.358496	0.54896
	cysteinylglycine	0.256766	0.0584447	0.150694
	cysteinylglycine disulfide*	0.131269	0.339425	0.536698
	cystine	0.420726	0.001382	0.00973984
	cytidine	0.031277	0.836523	0.907664
	decanoylcarnitine (C10)	-0.32839	0.0143743	0.0565799
	dehydroisoandrosterone sulfate (DHEA-S)	0.0987588	0.473159	0.658047
	deoxycarnitine	-0.108934	0.428547	0.618176
	deoxycholate	0.0668661	0.658835	0.81579
	diacylglycerol (16:1/18:2 [2], 16:0/18:3 [1])*	-0.0355055	0.796909	0.890824
	dihomo-linoleate (20:2n6)	-0.498485	0.000107422	0.00124206
	dihomo-linolenate (20:3n3 or n6)	-0.527423	3.51138e-05	0.000565699
	dihomo-linolenoylcarnitine (C20:3n3 or 6)*	-0.0560727	0.684291	0.834451
	dihomo-linoleoylcarnitine (C20:2)*	-0.168997	0.231046	0.41398
	dihydrocaffeate sulfate (2)	-0.0558157	0.700241	0.839836
	dihydroferulic acid	-0.323429	0.020608	0.0729661
	dihydroorotate	0.203219	0.136733	0.279509
	dimethylarginine (SDMA + ADMA)	-0.110774	0.42074	0.61289
	dimethylglycine	-0.0729234	0.596737	0.773355
	docosadienoate (22:2n6)	-0.408422	0.00196427	0.0126781
	docosadioate (C22-DC)	0.184203	0.178218	0.339901
	docosahexaenoate (DHA; 22:6n3)	-0.495454	0.00012008	0.00136706
	docosapentaenoate (n3 DPA; 22:5n3)	-0.543119	1.83235e-05	0.000338985
	docosapentaenoate (n6 DPA; 22:5n6)	-0.484701	0.000176804	0.00186907
	dodecadienoate (12:2)*	-0.627409	2.95868e-07	1.18795e-05
	dodecanedioate (C12-DC)	-0.328787	0.0142498	0.0563895
	dodecenedioate (C12:1-DC)*	-0.399266	0.00336605	0.0190143
	dopamine 3-O-sulfate	0.322617	0.0162944	0.0621539
	ectoine	-0.0305381	0.826487	0.903398
	EDTA	-0.0266652	0.846766	0.910764
	eicosanodioate (C20-DC)	-0.0124847	0.927917	0.95897
	eicosapentaenoate (EPA; 20:5n3)	-0.523237	4.15399e-05	0.000627338
	eicosenoate (20:1)	-0.452262	0.000527279	0.0044849
	eicosenoylcarnitine (C20:1)*	-0.0322941	0.814939	0.900081
	epiandrosterone sulfate	0.0364076	0.791863	0.890824
	ergothioneine	0.274987	0.0421663	0.119732
	erucate (22:1n9)	-0.165512	0.227191	0.411298
	erythritol	0.127336	0.354217	0.546297
	erythronate*	0.00364437	0.978933	0.989632
	ethylmalonate	-0.0960165	0.485593	0.66916
	etiocholanolone glucuronide	-0.0357581	0.795496	0.890824
	eugenol sulfate	0.0940379	0.503005	0.681578
	ferulic acid 4-sulfate	0.308949	0.0290317	0.0926011
	formiminoglutamate	0.218265	0.109402	0.236028
	fructose	0.317637	0.0181222	0.0668207
	fumarate	-0.118713	0.38801	0.576561
	galactonate	0.324782	0.0155502	0.059933
	gamma-CEHC	-0.0171185	0.902218	0.945668
	gamma-glutamyl-alpha-lysine	0.294653	0.0289811	0.0926011
	gamma-glutamyl-epsilon-lysine	-0.0367431	0.802087	0.892548
	gamma-glutamylalanine	0.439092	0.000797434	0.00608352
	gamma-glutamylcitrulline*	0.139135	0.311015	0.503613
	gamma-glutamylglutamate	0.35123	0.00855572	0.03814
	gamma-glutamylglutamine	-0.0973515	0.479518	0.664501
	gamma-glutamylglycine	0.189182	0.166568	0.324369
	gamma-glutamylhistidine	-0.128852	0.348471	0.542882
	gamma-glutamylisoleucine*	0.0705059	0.608992	0.785456
	gamma-glutamylleucine	0.0924082	0.502211	0.681578
	gamma-glutamylmethionine	0.271018	0.0453505	0.124838
	gamma-glutamylphenylalanine	0.169084	0.217177	0.395841
	gamma-glutamylthreonine	0.315472	0.0189697	0.0681437
	gamma-glutamyltyrosine	0.243451	0.0732829	0.178975
	gamma-glutamylvaline	-0.00562892	0.967466	0.982276
	gamma-tocopherol/beta-tocopherol	-0.178177	0.193091	0.361741
	gentisate	0.197529	0.152223	0.303625
	gluconate	0.160754	0.275056	0.467911
	glucose	0.240637	0.0767731	0.183858
	glucuronate	0.0417839	0.761972	0.8742
	glucuronide of piperine metabolite C17H21NO3 (4)*	-0.033879	0.819181	0.900734
	glutamate	0.355344	0.00776152	0.035897
	glutamine	-0.252869	0.0625119	0.160065
	glutarate (C5-DC)	-0.137223	0.317778	0.51344
	glutarylcarnitine (C5-DC)	-0.052717	0.702279	0.840916
	glycerate	0.262503	0.0528481	0.13967
	glycerol	-0.263441	0.0519757	0.138852
	glycerol 3-phosphate	0.64545	1.03619e-07	6.38983e-06
	glycerophosphoethanolamine	0.317565	0.0181499	0.0668207
	glycerophosphorylcholine (GPC)	-0.021325	0.877188	0.923356
	glycine	0.442556	0.000716373	0.00564611
	glycine conjugate of C10H14O2 (1)*	0.237966	0.0802048	0.189622
	glyco-beta-muricholate**	0.0587966	0.704604	0.841603
	glycochenodeoxycholate	0.121311	0.377634	0.567987
	glycochenodeoxycholate glucuronide (1)	0.0771812	0.575425	0.75499
	glycochenodeoxycholate sulfate	0.0610522	0.657919	0.81579
	glycocholate	0.0798874	0.562062	0.740082
	glycocholenate sulfate*	0.227611	0.0946724	0.216227
	glycodeoxycholate	0.203363	0.136448	0.279509
	glycodeoxycholate sulfate	0.0714858	0.607478	0.785456
	glycohyocholate	-0.026095	0.863325	0.917903
	glycolithocholate	0.0813878	0.582373	0.762755
	glycolithocholate sulfate*	0.162012	0.237308	0.421122
	glycosyl ceramide (d18:1/20:0, d16:1/22:0)*	-0.326297	0.0150467	0.0586029
	glycosyl ceramide (d18:1/23:1, d17:1/24:1)*	-0.177238	0.208757	0.385237
	glycosyl ceramide (d18:2/24:1, d18:1/24:2)*	-0.224183	0.0998846	0.221301
	glycosyl-N-(2-hydroxynervonoyl)-sphingosine (d18:1/24:1(2OH))*	-0.274807	0.0423069	0.119732
	glycosyl-N-behenoyl-sphingadienine (d18:2/22:0)*	-0.305622	0.0232633	0.0789673
	glycosyl-N-behenoyl-sphingosine (d18:1/22:0)*	-0.285271	0.0347622	0.104569
	glycosyl-N-nervonoyl-sphingosine (d18:1/24:1)*	-0.259219	0.0559953	0.145903
	glycosyl-N-palmitoyl-sphingosine (d18:1/16:0)	-0.265822	0.0498138	0.135026
	glycosyl-N-stearoyl-sphingosine (d18:1/18:0)	-0.231111	0.0895715	0.208437
	glycosyl-N-tricosanoyl-sphingadienine (d18:2/23:0)*	-0.226817	0.0958602	0.216931
	glycoursodeoxycholate	0.187126	0.171311	0.33013
	guaiacol sulfate	0.274699	0.0423915	0.119732
	guanidinoacetate	0.301941	0.0250652	0.0835506
	guanidinosuccinate	0.135352	0.338709	0.536698
	gulonate*	0.232715	0.103878	0.227426
	heme	0.039655	0.773769	0.883864
	heptanoate (7:0)	0.0385726	0.779788	0.884906
	heptenedioate (C7:1-DC)*	-0.144043	0.294088	0.486503
	hexadecadienoate (16:2n6)	-0.550263	1.34798e-05	0.000262502
	hexadecenedioate (C16:1-DC)*	-0.1273	0.354355	0.546297
	hexanoylcarnitine (C6)	-0.408927	0.00193662	0.0126781
	hexanoylglutamine	-0.374937	0.00730108	0.0339812
	hexanoylglycine	0.174074	0.247274	0.435674
	hippurate	-0.247817	0.0681192	0.171457
	histidine	-0.0380313	0.782802	0.885739
	homoarginine	0.0539078	0.695877	0.835956
	homocitrulline	-0.0609078	0.658677	0.81579
	homostachydrine*	0.268998	0.0470457	0.12894
	hydantoin-5-propionate	0.476871	0.000232482	0.00229382
	hydroquinone sulfate	0.199641	0.155908	0.307659
	hydroxy-CMPF*	0.189435	0.165992	0.324101
	hydroxyasparagine**	0.0626759	0.649406	0.811757
	hyocholate	0.0200538	0.885555	0.930839
	hypotaurine	0.204726	0.172313	0.330519
	hypoxanthine	0.194703	0.154312	0.306965
	imidazole lactate	0.153424	0.263427	0.452288
	imidazole propionate	0.0905486	0.514941	0.690319
	iminodiacetate (IDA)	0.493902	0.000127075	0.00142206
	indoleacetate	0.308328	0.0220092	0.0768246
	indoleacetylcarnitine*	0.0715934	0.617606	0.789341
	indolelactate	0.236956	0.0815345	0.192151
	indolepropionate	-0.31255	0.0201671	0.0717482
	indolin-2-one	-0.00470667	0.974121	0.986115
	isobutyrylcarnitine (C4)	0.00671141	0.961214	0.978402
	isobutyrylglycine	0.410645	0.00204039	0.012905
	isocitric lactone	0.554882	1.10117e-05	0.000226352
	isoeugenol sulfate	0.272826	0.0697944	0.172177
	isoleucine	0.100166	0.466845	0.654291
	isoursodeoxycholate	-0.0937072	0.496195	0.679971
	isovalerate (i5:0)	0.142166	0.300488	0.491949
	isovalerylcarnitine (C5)	0.147038	0.284057	0.474052
	isovalerylglycine	0.342494	0.0120604	0.0509983
	kynurenate	-0.161182	0.239752	0.424441
	kynurenine	0.00180414	0.98957	0.996932
	L-carnitine (nM)	-0.213069	0.11832	0.249584
	lactate	0.3294	0.0140591	0.0563895
	lactosyl-N-behenoyl-sphingosine (d18:1/22:0)*	-0.247348	0.0686597	0.171649
	lactosyl-N-nervonoyl-sphingosine (d18:1/24:1)*	-0.281374	0.0374298	0.110792
	lactosyl-N-palmitoyl-sphingosine (d18:1/16:0)	-0.401025	0.00241147	0.0148707
	lanthionine	-0.36321	0.0131017	0.0541634
	laurate (12:0)	-0.665332	3.00142e-08	2.77632e-06
	laurylcarnitine (C12)	-0.438226	0.00081895	0.00618391
	leucine	0.0607996	0.659247	0.81579
	lignoceroyl sphingomyelin (d18:1/24:0)	-0.294869	0.0288578	0.0926011
	lignoceroylcarnitine (C24)*	-0.265498	0.0501042	0.135318
	linoleate (18:2n6)	-0.613011	6.52227e-07	2.01042e-05
	linolenate [alpha or gamma; (18:3n3 or 6)]	-0.512809	6.25446e-05	0.000873264
	linolenoylcarnitine (C18:3)*	-0.172765	0.207187	0.383296
	linoleoyl ethanolamide	-0.417263	0.00257237	0.0156029
	linoleoyl-arachidonoyl-glycerol (18:2/20:4) [2]*	-0.11478	0.404034	0.594403
	linoleoyl-docosahexaenoyl-glycerol (18:2/22:6) [1]*	0.024825	0.857226	0.914045
	linoleoyl-docosahexaenoyl-glycerol (18:2/22:6) [2]*	-0.127986	0.351748	0.545688
	linoleoyl-linolenoyl-glycerol (18:2/18:3) [1]*	0.103558	0.451816	0.640505
	linoleoyl-linolenoyl-glycerol (18:2/18:3) [2]*	0.0781915	0.570419	0.749751
	linoleoyl-linoleoyl-glycerol (18:2/18:2) [1]*	-0.0166342	0.904058	0.946255
	linoleoylcarnitine (C18:2)*	-0.219059	0.108086	0.233871
	linoleoylcholine*	-0.382935	0.00426375	0.0235461
	lithocholate sulfate (1)	-0.0857349	0.553854	0.730574
	lysine	0.275456	0.0418024	0.119732
	malate	-0.144584	0.292258	0.485721
	maleate	0.0489644	0.722588	0.84856
	mannitol/sorbitol	0.509851	7.00761e-05	0.000893589
	mannose	-0.188677	0.167724	0.32491
	margarate (17:0)	-0.633182	2.13047e-07	1.05103e-05
	margaroylcarnitine (C17)*	-0.324529	0.0156355	0.0599495
	mead acid (20:3n9)	-0.340802	0.0108925	0.047137
	methionine	0.330808	0.0136299	0.0554182
	methionine sulfone	0.0668615	0.627668	0.793973
	methionine sulfoxide	0.272606	0.044054	0.123019
	methyl glucopyranoside (alpha + beta)	0.0565786	0.684476	0.834451
	methyl indole-3-acetate	0.0747264	0.591248	0.770226
	methyl-4-hydroxybenzoate sulfate	0.156455	0.253997	0.443685
	methylmalonate (MMA)	0.0662842	0.630648	0.795495
	methylsuccinate	-0.0275312	0.841852	0.910739
	myo-inositol	0.389045	0.00332932	0.0189515
	myristate (14:0)	-0.691239	5.15581e-09	1.14744e-06
	myristoleate (14:1n5)	-0.613156	6.47205e-07	2.01042e-05
	myristoleoylcarnitine (C14:1)*	-0.347225	0.00939589	0.0412454
	myristoyl dihydrosphingomyelin (d18:0/14:0)*	-0.334271	0.0126209	0.0530653
	myristoyl-linoleoyl-glycerol (14:0/18:2) [1]*	-0.226505	0.121597	0.254185
	myristoylcarnitine (C14)	-0.510753	6.7696e-05	0.000893589
	N-(2-furoyl)glycine	0.317024	0.018359	0.0669245
	N-acetyl-2-aminooctanoate*	0.206681	0.149841	0.300494
	N-acetyl-3-methylhistidine*	-0.0404419	0.780361	0.884906
	N-acetyl-beta-alanine	-0.141294	0.308144	0.502262
	N-acetyl-isoputreanine*	0.0745111	0.588749	0.769743
	N-acetyl-S-allyl-L-cysteine	0.636471	6.76178e-07	2.01042e-05
	N-acetylalanine	-0.154831	0.25902	0.448888
	N-acetylalliin	0.409152	0.00287136	0.0169985
	N-acetylarginine	-0.143718	0.295189	0.486503
	N-acetylasparagine	0.364177	0.00678582	0.0321767
	N-acetylaspartate (NAA)	0.123331	0.369681	0.557156
	N-acetylcarnosine	0.0350725	0.799334	0.890824
	N-acetylcitrulline	-0.0697864	0.626532	0.793894
	N-acetylglucosamine/N-acetylgalactosamine	-0.0395107	0.774571	0.883864
	N-acetylglucosaminylasparagine	-0.0304133	0.840978	0.910739
	N-acetylglutamate	0.226848	0.0990321	0.220071
	N-acetylglutamine	0.12647	0.357527	0.54896
	N-acetylglycine	-0.120228	0.381937	0.571814
	N-acetylhistidine	0.18994	0.164845	0.322712
	N-acetylisoleucine	0.271523	0.0449346	0.124538
	N-acetylleucine	0.472794	0.000267413	0.00260376
	N-acetylmethionine	0.2629	0.0524776	0.139188
	N-acetylneuraminate	-0.142599	0.299003	0.491694
	N-acetylphenylalanine	0.281879	0.0370747	0.110182
	N-acetylputrescine	-0.688641	6.20236e-09	1.14744e-06
	N-acetylserine	0.0549903	0.690075	0.835525
	N-acetyltaurine	0.00887638	0.948717	0.972369
	N-acetylthreonine	0.0351808	0.798728	0.890824
	N-acetyltryptophan	0.521217	4.50152e-05	0.000666224
	N-acetylvaline	0.36671	0.0058912	0.0290633
	N-behenoyl-sphingadienine (d18:2/22:0)*	-0.128094	0.351337	0.545688
	N-delta-acetylornithine	-0.0462582	0.737354	0.859076
	N-formylanthranilic acid	-0.0556398	0.686602	0.834529
	N-formylmethionine	-0.101321	0.461699	0.649538
	N-formylphenylalanine	0.0485911	0.742935	0.861688
	N-methylhydroxyproline**	-0.02349	0.870033	0.921065
	N-methylpipecolate	0.199827	0.143545	0.289438
	N-methylproline	0.308328	0.0220092	0.0768246
	N-methyltaurine	0.220688	0.119657	0.251551
	N-nervonoyl-sphingadiene (d18:2/24:1)*	-0.126073	0.35905	0.54896
	N-oleoylserine	0.241178	0.0760919	0.182818
	N-palmitoyl-heptadecasphingosine (d17:1/16:0)*	-0.482644	0.000190108	0.00198141
	N-palmitoyl-sphingadienine (d18:2/16:0)*	-0.260446	0.0548021	0.143807
	N-palmitoyl-sphinganine (d18:0/16:0)	-0.565959	6.6954e-06	0.000150139
	N-palmitoyl-sphingosine (d18:1/16:0)	-0.321282	0.0167683	0.0633089
	N-palmitoylglycine	-0.406076	0.00209732	0.0130421
	N-palmitoylserine	0.427771	0.00125307	0.00900264
	N-stearoyl-sphingadienine (d18:2/18:0)*	-0.166648	0.228437	0.411298
	N-stearoyl-sphinganine (d18:0/18:0)*	-0.452659	0.000520611	0.00447968
	N-stearoyl-sphingosine (d18:1/18:0)*	-0.2769	0.040699	0.117724
	N-stearoylserine*	0.290208	0.0332767	0.102177
	N,N,N-trimethyl-5-aminovalerate	-0.0320777	0.816158	0.900084
	N1-Methyl-2-pyridone-5-carboxamide	-0.491557	0.000138359	0.00150568
	N1-Methyl-4-pyridone-3-carboxamide	-0.514758	5.7999e-05	0.000825371
	N1-methyladenosine	0.0891246	0.517584	0.692608
	N1-methylinosine	-0.36112	0.00730137	0.0339812
	N2,N2-dimethylguanosine	-0.050949	0.711823	0.842015
	N2,N5-diacetylornithine	-0.0609339	0.677474	0.831394
	N6-acetyllysine	0.20293	0.137303	0.279901
	N6,N6,N6-trimethyllysine	-0.0336653	0.807228	0.895576
	nervonate (24:1n9)*	-0.036447	0.814302	0.900081
	nicotinamide	-0.243704	0.0729759	0.178815
	nonadecanoate (19:0)	-0.649311	8.20371e-08	5.51886e-06
	o-cresol sulfate	0.683986	8.59619e-09	1.27224e-06
	O-sulfo-L-tyrosine	-0.101501	0.460898	0.649538
	octadecadienedioate (C18:2-DC)*	0.0624594	0.650538	0.811801
	octadecanedioylcarnitine (C18-DC)*	-0.123656	0.368412	0.556377
	octadecenedioate (C18:1-DC)*	-0.148264	0.280014	0.472445
	octadecenedioylcarnitine (C18:1-DC)*	-0.375983	0.00467043	0.0245115
	octanoylcarnitine (C8)	-0.277152	0.0405084	0.117724
	oleate/vaccenate (18:1)	-0.563361	7.5362e-06	0.000164023
	oleoyl ethanolamide	-0.378076	0.0044279	0.024093
	oleoyl-arachidonoyl-glycerol (18:1/20:4) [1]*	0.0351808	0.798728	0.890824
	oleoyl-arachidonoyl-glycerol (18:1/20:4) [2]*	-0.270982	0.0453803	0.124838
	oleoyl-linolenoyl-glycerol (18:1/18:3) [2]*	-0.0219384	0.873684	0.921846
	oleoyl-linoleoyl-glycerol (18:1/18:2) [1]	-0.0413149	0.764567	0.875819
	oleoyl-linoleoyl-glycerol (18:1/18:2) [2]	-0.107743	0.433641	0.624308
	oleoyl-oleoyl-glycerol (18:1/18:1) [1]*	-0.10381	0.450707	0.64016
	oleoyl-oleoyl-glycerol (18:1/18:1) [2]*	-0.118857	0.387429	0.576561
	oleoylcarnitine (C18:1)	-0.302374	0.0248473	0.0831991
	oleoylcholine	-0.403084	0.00450233	0.0240999
	ornithine	-0.155589	0.256668	0.446904
	orotate	0.073609	0.593282	0.770226
	orotidine	0.0143971	0.916912	0.955655
	oxalate (ethanedioate)	-0.406473	0.00207425	0.013008
	p-cresol glucuronide*	0.0601588	0.694647	0.835917
	p-cresol sulfate	0.0122682	0.929164	0.95897
	palmitate (16:0)	-0.615321	5.76084e-07	2.01042e-05
	palmitoleate (16:1n7)	-0.523995	4.03017e-05	0.000621318
	palmitoleoyl-linoleoyl-glycerol (16:1/18:2) [1]*	-0.0103321	0.940891	0.968225
	palmitoleoyl-oleoyl-glycerol (16:1/18:1) [1]*	-0.117161	0.394286	0.583543
	palmitoleoyl-oleoyl-glycerol (16:1/18:1) [2]*	-0.252014	0.0744169	0.180553
	palmitoleoylcarnitine (C16:1)*	-0.46933	0.000300771	0.00285347
	palmitoyl dihydrosphingomyelin (d18:0/16:0)*	-0.28408	0.03556	0.106536
	palmitoyl ethanolamide	-0.36671	0.0058912	0.0290633
	palmitoyl sphingomyelin (d18:1/16:0)	-0.361334	0.00671998	0.0321767
	palmitoyl-arachidonoyl-glycerol (16:0/20:4) [2]*	-0.228693	0.0930712	0.21389
	palmitoyl-linoleoyl-glycerol (16:0/18:2) [1]*	-0.0440932	0.749235	0.863604
	palmitoyl-linoleoyl-glycerol (16:0/18:2) [2]*	-0.147038	0.284057	0.474052
	palmitoyl-oleoyl-glycerol (16:0/18:1) [1]*	-0.275442	0.0481124	0.130894
	palmitoyl-oleoyl-glycerol (16:0/18:1) [2]*	-0.206863	0.129686	0.270331
	palmitoylcarnitine (C16)	-0.481453	0.000198222	0.00203728
	palmitoylcholine	-0.467417	0.00041754	0.00372264
	pantothenate	-0.276864	0.0407263	0.117724
	pentadecanoate (15:0)	-0.63044	2.49222e-07	1.15265e-05
	perfluorooctanesulfonate (PFOS)	0.0474129	0.731042	0.854614
	perfluorooctanoate (PFOA)*	0.14177	0.301853	0.493093
	phenol sulfate	-0.178394	0.192542	0.361627
	phenylacetate	-0.097937	0.50782	0.684493
	phenylacetylcarnitine	-0.335363	0.0140959	0.0563895
	phenylacetylglutamine	-0.0125568	0.927502	0.95897
	phenylalanine	-0.00793823	0.954131	0.974934
	phenyllactate (PLA)	0.53583	2.48845e-05	0.00043844
	phenylpyruvate	0.129501	0.346027	0.542499
	phosphate	-0.451432	0.000541471	0.00455328
	phosphoethanolamine	0.422458	0.00131387	0.00934872
	phytanate	-0.457675	0.000442685	0.00389984
	picolinate	0.0403458	0.78087	0.884906
	pipecolate	0.0918308	0.504897	0.681795
	piperine	0.291369	0.0309055	0.0973194
	pregnanediol-3-glucuronide	-0.229174	0.0955267	0.21684
	pregnenediol disulfate (C21H34O8S2)*	0.00050516	0.997079	0.998638
	pregnenediol sulfate (C21H34O5S)*	-0.000541243	0.996871	0.998638
	pregnenolone sulfate	0.162048	0.237202	0.421122
	pro-hydroxy-pro	0.133651	0.330658	0.526209
	proline	0.619723	4.5343e-07	1.67769e-05
	prolylglycine	0.445334	0.000656812	0.00528305
	propionylcarnitine (C3)	0.087104	0.52716	0.701616
	propionylglycine	0.415819	0.00159255	0.0107135
	pseudouridine	0.000469077	0.997288	0.998638
	pyridoxal	0.0260157	0.850455	0.911857
	pyridoxate	0.315581	0.0189266	0.0681437
	pyroglutamine*	-0.0460778	0.738341	0.859076
	pyrraline	0.12406	0.400847	0.591669
	pyruvate	0.531428	2.98352e-05	0.000501774
	quinate	0.0518891	0.70942	0.841603
	quinolinate	-0.195852	0.155805	0.307659
	retinal	-0.233528	0.0861755	0.201167
	retinol (Vitamin A)	-0.238724	0.0792189	0.187891
	ribitol	0.173522	0.205171	0.380518
	ribonate	0.103824	0.46843	0.655271
	ribulonate/xylulonate*	0.435592	0.000887647	0.00663493
	S-1-pyrroline-5-carboxylate	0.15778	0.268819	0.459413
	S-allylcysteine	0.331847	0.0173617	0.064887
	S-methylcysteine	0.0683409	0.620058	0.789746
	S-methylcysteine sulfoxide	0.0736451	0.593101	0.770226
	salicylate	0.135888	0.322554	0.516645
	sarcosine	0.509598	7.07562e-05	0.000893589
	sebacate (C10-DC)	-0.16302	0.257988	0.448149
	serine	0.369164	0.0055437	0.0279071
	Serine (nM)	0.363823	0.00632432	0.0307894
	sphingadienine	-0.0327918	0.817487	0.900209
	sphinganine	0.11081	0.420588	0.61289
	sphinganine-1-phosphate	-0.155172	0.262545	0.451821
	sphingomyelin (d17:1/14:0, d16:1/15:0)*	-0.285307	0.0347382	0.104569
	sphingomyelin (d17:1/16:0, d18:1/15:0, d16:1/17:0)*	-0.318828	0.01767	0.0657075
	sphingomyelin (d17:2/16:0, d18:2/15:0)*	-0.298838	0.0266743	0.0861963
	sphingomyelin (d18:0/18:0, d19:0/17:0)*	-0.223064	0.101633	0.223834
	sphingomyelin (d18:0/20:0, d16:0/22:0)*	-0.277441	0.0402915	0.117724
	sphingomyelin (d18:1/14:0, d16:1/16:0)*	-0.351411	0.00851946	0.03814
	sphingomyelin (d18:1/17:0, d17:1/18:0, d19:1/16:0)	-0.246951	0.0691196	0.172161
	sphingomyelin (d18:1/18:1, d18:2/18:0)	-0.0123764	0.928541	0.95897
	sphingomyelin (d18:1/19:0, d19:1/18:0)*	-0.273328	0.0434748	0.122324
	sphingomyelin (d18:1/20:0, d16:1/22:0)*	-0.243162	0.0736349	0.179243
	sphingomyelin (d18:1/20:1, d18:2/20:0)*	-0.0124847	0.927917	0.95897
	sphingomyelin (d18:1/20:2, d18:2/20:1, d16:1/22:2)*	-0.340189	0.0110456	0.0474024
	sphingomyelin (d18:1/21:0, d17:1/22:0, d16:1/23:0)*	-0.300714	0.0256913	0.0852536
	sphingomyelin (d18:1/22:1, d18:2/22:0, d16:1/24:1)*	-0.239698	0.0779654	0.185512
	sphingomyelin (d18:1/22:2, d18:2/22:1, d16:1/24:2)*	-0.352169	0.00836863	0.037922
	sphingomyelin (d18:1/24:1, d18:2/24:0)*	-0.198708	0.145847	0.293279
	sphingomyelin (d18:1/25:0, d19:0/24:1, d20:1/23:0, d19:1/24:0)*	-0.223786	0.100502	0.222005
	sphingomyelin (d18:2/14:0, d18:1/14:1)*	-0.320596	0.0170162	0.0639187
	sphingomyelin (d18:2/16:0, d18:1/16:1)*	-0.0566501	0.681213	0.833219
	sphingomyelin (d18:2/18:1)*	-0.124883	0.363643	0.552558
	sphingomyelin (d18:2/21:0, d16:2/23:0)*	-0.24576	0.0705143	0.173357
	sphingomyelin (d18:2/23:0, d18:1/23:1, d17:1/24:1)*	-0.306488	0.0228556	0.0784059
	sphingomyelin (d18:2/23:1)*	-0.229956	0.0912299	0.210969
	sphingomyelin (d18:2/24:1, d18:1/24:2)*	-0.0160569	0.907373	0.948384
	sphingomyelin (d18:2/24:2)*	-0.119939	0.383089	0.571814
	sphingosine	-0.22891	0.0927535	0.213824
	sphingosine 1-phosphate	-0.134373	0.32803	0.523152
	stachydrine	0.39121	0.00314354	0.0180327
	stearate (18:0)	-0.64379	1.14448e-07	6.51471e-06
	stearidonate (18:4n3)	-0.327127	0.0147769	0.0578567
	stearoyl ethanolamide	-0.65162	7.12285e-08	5.37707e-06
	stearoyl sphingomyelin (d18:1/18:0)	-0.151764	0.26869	0.459413
	stearoyl-arachidonoyl-glycerol (18:0/20:4) [1]*	-0.503946	0.00010236	0.00122172
	stearoylcarnitine (C18)	-0.0264487	0.847995	0.910764
	succinate	-0.596161	1.56716e-06	4.29519e-05
	succinimide	0.0675471	0.624136	0.793575
	succinylcarnitine (C4-DC)	0.0987797	0.50888	0.684675
	sucrose	0.440264	0.00247396	0.01513
	sulfate of piperine metabolite C16H19NO3 (2)*	0.374573	0.00676832	0.0321767
	sulfate of piperine metabolite C16H19NO3 (3)*	0.222668	0.112594	0.239484
	sulfate of piperine metabolite C18H21NO3 (1)*	0.014438	0.919902	0.956206
	sulfate of piperine metabolite C18H21NO3 (3)*	-0.0535001	0.706406	0.841603
	sulfate*	0.021794	0.874508	0.921846
	syringol sulfate	0.703769	1.69434e-08	2.08968e-06
	tartarate	-0.434551	0.00202714	0.012905
	tartronate (hydroxymalonate)	-0.372483	0.0051022	0.0262196
	taurine	0.576063	4.18582e-06	0.00010325
	taurochenodeoxycholate	0.142203	0.300364	0.491949
	taurocholenate sulfate*	-0.0673306	0.62525	0.793628
	taurodeoxycholate	0.242955	0.0826538	0.193976
	taurolithocholate 3-sulfate	0.167876	0.229532	0.412266
	tetradecanedioate (C14-DC)	-0.409576	0.00190158	0.012564
	theobromine	0.0633874	0.672086	0.826152
	thioproline	0.455402	0.00047659	0.00414913
	threonate	-0.169986	0.214698	0.392649
	threonine	0.549578	1.38871e-05	0.000263499
	thymol sulfate	0.347117	0.00941955	0.0412454
	thyroxine	-0.0285415	0.836127	0.907664
	tiglylcarnitine (C5:1-DC)	-0.0929488	0.503815	0.681578
	trans-4-hydroxyproline	0.612254	6.79196e-07	2.01042e-05
	trans-urocanate	-0.180306	0.187739	0.354405
	tricosanoyl sphingomyelin (d18:1/23:0)*	-0.304792	0.0236598	0.0799463
	trigonelline (N'-methylnicotinate)	-0.0444541	0.74725	0.863576
	trimethylamine N-oxide	-0.125821	0.360021	0.549311
	tryptophan	0.110558	0.421655	0.613015
	tryptophan betaine	-0.13928	0.310509	0.503613
	tyramine O-sulfate	0.486216	0.000167551	0.00179692
	tyrosine	0.310709	0.0209533	0.0738355
	umbelliferone sulfate	0.0053372	0.972243	0.985561
	urate	0.194126	0.155562	0.307659
	urea	-0.205853	0.131611	0.272807
	uridine	0.00898463	0.948092	0.972369
	ursodeoxycholate	0.179187	0.190538	0.358773
	valerate (5:0)	0.282158	0.044854	0.124538
	valine	0.109728	0.425169	0.615705
	vanillactate	-0.243509	0.0760029	0.182818
	vanillylmandelate (VMA)	-0.00169589	0.990196	0.996932
	xanthine	0.0817998	0.552709	0.730574
	xanthurenate	0.0974113	0.483463	0.667468
	ximenoylcarnitine (C26:1)*	-0.0394025	0.775173	0.883864
	xylose	0.473582	0.00116632	0.00846156

## Sheet: Nicotinamide_untargeted
	Metabolite	Correlation	P - value	P - adjusted
	(14 or 15)-methylpalmitate (a17:0 or i17:0)	0.0743428	0.59677	0.745962
	(16 or 17)-methylstearate (a19:0 or i19:0)	-0.0640693	0.642136	0.781547				Up regulaiton
	(N(1) + N(8))-acetylspermidine	-0.166306	0.224938	0.409986				Down regulation
	1-(1-enyl-oleoyl)-GPE (P-18:1)*	-0.0550505	0.689752	0.815362			Sig. level of 0.05 after FDR adjustment
	1-(1-enyl-palmitoyl)-2-arachidonoyl-GPC (P-16:0/20:4)*	0.329942	0.0138924	0.0634593
	1-(1-enyl-palmitoyl)-2-arachidonoyl-GPE (P-16:0/20:4)*	0.405844	0.00211091	0.0166178
	1-(1-enyl-palmitoyl)-2-linoleoyl-GPC (P-16:0/18:2)*	-0.0328283	0.811933	0.898102
	1-(1-enyl-palmitoyl)-2-linoleoyl-GPE (P-16:0/18:2)*	0.179798	0.189006	0.363285
	1-(1-enyl-palmitoyl)-2-oleoyl-GPC (P-16:0/18:1)*	-0.281962	0.0370165	0.125652
	1-(1-enyl-palmitoyl)-2-oleoyl-GPE (P-16:0/18:1)*	0.133838	0.329974	0.527389
	1-(1-enyl-palmitoyl)-2-palmitoleoyl-GPC (P-16:0/16:1)*	-0.214286	0.116184	0.279447
	1-(1-enyl-palmitoyl)-2-palmitoyl-GPC (P-16:0/16:0)*	-0.127706	0.352812	0.547044
	1-(1-enyl-palmitoyl)-GPC (P-16:0)*	-0.230231	0.0908329	0.237514
	1-(1-enyl-palmitoyl)-GPE (P-16:0)*	-0.0870851	0.52725	0.689338
	1-(1-enyl-stearoyl)-2-arachidonoyl-GPE (P-18:0/20:4)*	0.420491	0.0013915	0.0119986
	1-(1-enyl-stearoyl)-2-linoleoyl-GPE (P-18:0/18:2)*	0.134632	0.327088	0.527332
	1-(1-enyl-stearoyl)-2-oleoyl-GPE (P-18:0/18:1)	0.0854978	0.534834	0.696791
	1-(1-enyl-stearoyl)-GPE (P-18:0)*	-0.00786436	0.954557	0.969322
	1-arachidonoyl-GPC (20:4n6)*	0.0601732	0.662545	0.794625
	1-arachidonoyl-GPE (20:4n6)*	0.267965	0.0479314	0.148794
	1-arachidonoyl-GPI (20:4)*	0.0750361	0.586119	0.735132
	1-carboxyethylisoleucine	0.0531746	0.699816	0.820116
	1-carboxyethylleucine	-0.028016	0.840623	0.916143
	1-carboxyethylphenylalanine	-0.267388	0.0484326	0.148833
	1-carboxyethylvaline	0.00678211	0.960806	0.97034
	1-cerotoyl-GPC (26:0)*	-0.369553	0.00549028	0.0333017
	1-dihomo-linolenylglycerol (20:3)	-0.0372859	0.807876	0.896294
	1-lignoceroyl-GPC (24:0)	-0.222872	0.101936	0.255704
	1-linolenoyl-GPC (18:3)*	-0.274387	0.042636	0.137177
	1-linolenoylglycerol (18:3)	0.109148	0.450532	0.626157
	1-linoleoyl-2-arachidonoyl-GPC (18:2/20:4n6)*	0.0705628	0.608702	0.751986
	1-linoleoyl-2-linolenoyl-GPC (18:2/18:3)*	-0.0193362	0.888565	0.940279
	1-linoleoyl-GPA (18:2)*	-0.106804	0.451081	0.626157
	1-linoleoyl-GPC (18:2)	-0.165657	0.22678	0.412169
	1-linoleoyl-GPE (18:2)*	-0.0886724	0.51972	0.683113
	1-linoleoyl-GPG (18:2)*	0.117781	0.425287	0.608466
	1-linoleoyl-GPI (18:2)*	-0.0989177	0.472444	0.642662
	1-linoleoylglycerol (18:2)	0.331313	0.0134784	0.0627298
	1-methyl-4-imidazoleacetate	-0.224242	0.0997919	0.252897
	1-methylhistidine	0.00692641	0.959972	0.97034
	1-methylnicotinamide	0.701804	2.38313e-09	1.76352e-07
	1-methylxanthine	-0.52703	0.000118844	0.00191184
	1-myristoyl-2-arachidonoyl-GPC (14:0/20:4)*	-0.00454545	0.973726	0.979018
	1-myristoyl-2-palmitoyl-GPC (14:0/16:0)	-0.211688	0.120781	0.284643
	1-oleoyl-2-arachidonoyl-GPE (18:1/20:4)*	0.102597	0.456044	0.628441
	1-oleoyl-2-docosahexaenoyl-GPC (18:1/22:6)*	0.12381	0.367813	0.560044
	1-oleoyl-2-docosahexaenoyl-GPE (18:1/22:6)*	0.145792	0.307341	0.508797
	1-oleoyl-2-linoleoyl-GPC (18:1/18:2)*	-0.14062	0.305828	0.507428
	1-oleoyl-2-linoleoyl-GPE (18:1/18:2)*	-0.00966811	0.94415	0.963684
	1-oleoyl-2-linoleoyl-GPI (18:1/18:2)*	0.00836941	0.951642	0.968659
	1-oleoyl-GPC (18:1)	-0.274892	0.0422408	0.137097
	1-oleoyl-GPE (18:1)	-0.0209957	0.87907	0.934616
	1-oleoyl-GPI (18:1)*	-0.122583	0.372614	0.562874
	1-oleoylglycerol (18:1)	0.235931	0.0829015	0.22308
	1-palmitoleoyl-2-linolenoyl-GPC (16:1/18:3)*	-0.0496392	0.718921	0.832554
	1-palmitoleoyl-2-linoleoyl-GPC (16:1/18:2)*	0.0829726	0.547009	0.708909
	1-palmitoleoyl-GPC (16:1)*	-0.189538	0.165757	0.335137
	1-palmitoyl-2-alpha-linolenoyl-GPC (16:0/18:3n3)*	0.10873	0.429417	0.60992
	1-palmitoyl-2-arachidonoyl-GPC (16:0/20:4n6)	0.473665	0.000259567	0.00349236
	1-palmitoyl-2-arachidonoyl-GPE (16:0/20:4)*	0.252814	0.0625706	0.180164
	1-palmitoyl-2-arachidonoyl-GPI (16:0/20:4)*	0.219841	0.106802	0.2617
	1-palmitoyl-2-dihomo-linolenoyl-GPC (16:0/20:3n3 or 6)*	0.26241	0.0529351	0.158591
	1-palmitoyl-2-docosahexaenoyl-GPC (16:0/22:6)	0.398196	0.00260506	0.0194722
	1-palmitoyl-2-docosahexaenoyl-GPE (16:0/22:6)*	0.0888889	0.518697	0.683113
	1-palmitoyl-2-gamma-linolenoyl-GPC (16:0/18:3n6)*	0.202525	0.138105	0.30236
	1-palmitoyl-2-linoleoyl-GPC (16:0/18:2)	0.220996	0.104927	0.260558
	1-palmitoyl-2-linoleoyl-GPE (16:0/18:2)	0.0707792	0.607601	0.751986
	1-palmitoyl-2-linoleoyl-GPI (16:0/18:2)	0.0896825	0.514956	0.683113
	1-palmitoyl-2-oleoyl-GPC (16:0/18:1)	0.0299423	0.828204	0.910655
	1-palmitoyl-2-oleoyl-GPE (16:0/18:1)	0.00772006	0.95539	0.969322
	1-palmitoyl-2-oleoyl-GPI (16:0/18:1)*	0.136436	0.320589	0.522238
	1-palmitoyl-2-palmitoleoyl-GPC (16:0/16:1)*	-0.156494	0.25388	0.443092
	1-palmitoyl-2-stearoyl-GPC (16:0/18:0)	0.0497835	0.718138	0.832554
	1-palmitoyl-GPC (16:0)	-0.0563492	0.682816	0.81105
	1-palmitoyl-GPE (16:0)	-0.135426	0.324218	0.524993
	1-palmitoyl-GPG (16:0)*	-0.114246	0.44448	0.623776
	1-palmitoyl-GPI (16:0)	-0.202592	0.141781	0.305884
	1-ribosyl-imidazoleacetate*	-0.328932	0.0142044	0.0644863
	1-stearoyl-2-arachidonoyl-GPC (18:0/20:4)	0.331025	0.0135647	0.0627367
	1-stearoyl-2-arachidonoyl-GPE (18:0/20:4)	0.30671	0.022752	0.0885313
	1-stearoyl-2-arachidonoyl-GPI (18:0/20:4)	0.359019	0.00710706	0.040051
	1-stearoyl-2-arachidonoyl-GPS (18:0/20:4)	0.0037518	0.978312	0.979636
	1-stearoyl-2-docosahexaenoyl-GPC (18:0/22:6)	0.129509	0.345996	0.54476
	1-stearoyl-2-docosahexaenoyl-GPE (18:0/22:6)*	0.280592	0.0379853	0.127769
	1-stearoyl-2-linoleoyl-GPC (18:0/18:2)*	0.148341	0.279765	0.47483
	1-stearoyl-2-linoleoyl-GPE (18:0/18:2)*	-0.0139971	0.919212	0.950024
	1-stearoyl-2-linoleoyl-GPI (18:0/18:2)	0.17619	0.198183	0.375079
	1-stearoyl-2-oleoyl-GPC (18:0/18:1)	-0.0162338	0.906357	0.943325
	1-stearoyl-2-oleoyl-GPE (18:0/18:1)	0.0394661	0.774819	0.87277
	1-stearoyl-2-oleoyl-GPI (18:0/18:1)*	0.117677	0.392193	0.582042
	1-stearoyl-GPC (18:0)	-0.0253247	0.854383	0.920297
	1-stearoyl-GPE (18:0)	0.00649351	0.962472	0.97034
	1-stearoyl-GPI (18:0)	-0.177128	0.195768	0.371456
	1,2-dilinoleoyl-GPC (18:2/18:2)	-0.0038961	0.977478	0.979636
	1,2-dipalmitoyl-GPC (16:0/16:0)	-0.00757576	0.956223	0.969322
	1,2,3-benzenetriol sulfate (2)	-0.439899	0.000777848	0.00767477
	1,5-anhydroglucitol (1,5-AG)	0.462698	0.000375383	0.00462972
	1,7-dimethylurate	-0.534752	0.000128944	0.00203018
	10-heptadecenoate (17:1n7)	0.117605	0.392485	0.582042
	10-nonadecenoate (19:1n9)	0.0784271	0.569255	0.723878
	10-undecenoate (11:1n1)	0.114502	0.405178	0.591384
	12,13-DiHOME	-0.272989	0.0550971	0.163201
	13-HODE + 9-HODE	-0.18088	0.186314	0.359542
	16a-hydroxy DHEA 3-sulfate	0.293795	0.0294737	0.106914
	2-aminoadipate	0.278644	0.039398	0.131267
	2-aminobutyrate	0.46039	0.000405067	0.00475793
	2-aminoheptanoate	0.136652	0.319814	0.522238
	2-aminooctanoate	-0.0850669	0.544761	0.707234
	2-aminophenol sulfate	-0.17316	0.206133	0.385408
	2-hydroxy-3-methylvalerate	-0.0207792	0.880307	0.934616
	2-hydroxyarachidate*	-0.0454545	0.741757	0.84883
	2-hydroxybutyrate/2-hydroxyisobutyrate	0.518903	4.93216e-05	0.000868999
	2-hydroxydecanoate	0.0365079	0.791303	0.888564
	2-hydroxyglutarate	-0.665584	2.95274e-08	1.68079e-06
	2-hydroxyhippurate (salicylurate)	-0.444372	0.000676913	0.00705515
	2-hydroxylaurate	0.0794227	0.571861	0.725386
	2-hydroxynervonate*	-0.207215	0.12902	0.297428
	2-hydroxyoctanoate	-0.139033	0.311375	0.513956
	2-hydroxypalmitate	-0.102237	0.457638	0.629465
	2-hydroxyphenylacetate	-0.315013	0.0191538	0.0827375
	2-hydroxyphytanate*	-0.119264	0.385793	0.57442
	2-hydroxystearate	-0.0658009	0.633147	0.77315
	2-keto-3-deoxy-gluconate	0.0587302	0.670167	0.799877
	2-linoleoylglycerol (18:2)	0.314698	0.0293685	0.106914
	2-methylbutyrylcarnitine (C5)	0.374098	0.00489881	0.030984
	2-methylcitrate/homocitrate	0.122664	0.416719	0.603467
	2-methylserine	0.133213	0.351385	0.547044
	2-naphthol sulfate	0.0266234	0.847003	0.916349
	2-oxoarginine*	0.375469	0.00473179	0.0301855
	2-palmitoleoyl-GPC (16:1)*	0.0213564	0.877008	0.934616
	2-palmitoyl-GPC (16:0)*	-0.0940837	0.494458	0.666483
	2-piperidinone	0.418615	0.00146932	0.0124977
	2-stearoyl-GPE (18:0)*	0.0266955	0.846594	0.916349
	2,3-dihydroxy-5-methylthio-4-pentenoate (DMTPA)*	-0.278427	0.0395576	0.131267
	2,3-dihydroxyisovalerate	-0.100722	0.464366	0.635177
	2,5-dimethylphenol sulfate	0.0897656	0.518597	0.683113
	2'-deoxyuridine	0.40009	0.00362636	0.0253161
	2'-O-methyluridine	0.126592	0.366381	0.560044
	21-hydroxypregnenolone disulfate	-0.103535	0.451914	0.626157
	3-(3-hydroxyphenyl)propionate	-0.0218513	0.876581	0.934616
	3-(4-hydroxyphenyl)lactate	-0.197908	0.147511	0.310108
	3-acetylphenol sulfate	-0.612449	2.91366e-06	9.37437e-05
	3-aminoisobutyrate	-0.0244589	0.85931	0.924258
	3-carboxy-4-methyl-5-pentyl-2-furanpropionate (3-CMPFP)**	0.0531025	0.700204	0.820116
	3-carboxy-4-methyl-5-propyl-2-furanpropanoate (CMPF)	0.0294372	0.831059	0.911079
	3-ethylcatechol sulfate (1)	-0.608874	8.12666e-07	3.00686e-05
	3-ethylcatechol sulfate (2)	-0.57215	5.03018e-06	0.00013294
	3-hydroxy-2-ethylpropionate	-0.186797	0.172079	0.346028
	3-hydroxy-3-methylglutarate	-0.431602	0.00100163	0.00926504
	3-hydroxybutyrate (BHBA)	0.302958	0.024556	0.0922408
	3-hydroxybutyroylglycine**	-0.019859	0.88666	0.940012
	3-hydroxybutyrylcarnitine (2)	0.784632	1.36027e-12	5.033e-10
	3-hydroxydecanoate	0.273521	0.0433207	0.138361
	3-hydroxyhexanoate	0.128788	0.348713	0.545555
	3-hydroxyhippurate	-0.034632	0.801803	0.893576
	3-hydroxyisobutyrate	0.133838	0.329974	0.527389
	3-hydroxylaurate	0.202597	0.137962	0.30236
	3-hydroxyoctanoate	0.309524	0.0214735	0.0872295
	3-hydroxypyridine sulfate	-0.710967	1.18714e-09	9.7609e-08
	3-hydroxystachydrine*	-0.162338	0.236354	0.423491
	3-indoxyl sulfate	-0.0680375	0.621615	0.761581
	3-methoxycatechol sulfate (1)	-0.440476	0.000764104	0.00764104
	3-methoxytyrosine	-0.289827	0.0318454	0.112468
	3-methyl catechol sulfate (1)	-0.627706	2.90958e-07	1.34568e-05
	3-methyl catechol sulfate (2)	-0.693723	4.313e-09	2.90148e-07
	3-methyl-2-oxobutyrate	0.270058	0.04615	0.145323
	3-methyl-2-oxovalerate	0.160317	0.242316	0.431042
	3-methylcytidine	0.297449	0.0379282	0.127769
	3-methylglutaconate	-0.0137085	0.920873	0.950412
	3-methylglutarylcarnitine (2)	-0.151286	0.274828	0.469513
	3-methylhistidine	0.213131	0.11821	0.281272
	3-methylxanthine	-0.610083	5.2973e-06	0.000135172
	3-phenylpropionate (hydrocinnamate)	-0.442208	0.000724174	0.00734094
	3-phosphoglycerate	0.0714591	0.614671	0.755576
	3-ureidopropionate	-0.0815296	0.554026	0.711769
	3,4-methyleneheptanoate	0.370136	0.00750757	0.0407485
	3,7-dimethylurate	-0.431884	0.00305216	0.0219921
	3beta-hydroxy-5-cholestenoate	0.309019	0.0216984	0.0872295
	3beta,7alpha-dihydroxy-5-cholestenoate	0.312482	0.0201955	0.0844332
	4-acetamidobutanoate	0.150794	0.2718	0.467748
	4-acetylcatechol sulfate (1)	-0.589905	3.3461e-06	9.90446e-05
	4-acetylphenol sulfate	-0.465248	0.000447795	0.00509797
	4-allylphenol sulfate	0.257648	0.0575541	0.16834
	4-cholesten-3-one	-0.172202	0.222191	0.405979
	4-ethylphenylsulfate	-0.416522	0.0015607	0.0128324
	4-guanidinobutanoate	0.201082	0.140995	0.305077
	4-hydroxy-2-oxoglutaric acid	0.0357143	0.795741	0.889499
	4-hydroxychlorothalonil	-0.284848	0.0350435	0.120947
	4-hydroxyglutamate	-0.0645586	0.673517	0.802581
	4-hydroxyhippurate	-0.100289	0.466297	0.636642
	4-hydroxyphenylacetate	-0.282756	0.036465	0.124351
	4-hydroxyphenylpyruvate	-0.110534	0.421756	0.608466
	4-methoxyphenol sulfate	-0.376768	0.00457819	0.0297181
	4-methyl-2-oxopentanoate	0.199711	0.143782	0.30751
	4-methylcatechol sulfate	-0.0183983	0.893938	0.940279
	4-methylguaiacol sulfate	-0.133045	0.332876	0.53088
	4-vinylguaiacol sulfate	-0.711111	1.17393e-09	9.7609e-08
	4-vinylphenol sulfate	-0.520779	4.5802e-05	0.000828397
	5-dodecenoate (12:1n7)	0.0551227	0.689366	0.815362
	5-dodecenoylcarnitine (C12:1)	0.268687	0.0473109	0.147722
	5-hydroxyhexanoate	-0.239709	0.104618	0.260558
	5-hydroxylysine	-0.325	0.0226961	0.0885313
	5-methylthioadenosine (MTA)	-0.0435786	0.752067	0.857519
	5-methyluridine (ribothymidine)	-0.306133	0.023022	0.0885313
	5-oxoproline	-0.135498	0.323958	0.524993
	5,6-dihydrothymine	0.357143	0.00743487	0.0407485
	5,6-dihydrouridine	-0.36075	0.00681573	0.0391664
	5alpha-androstan-3alpha,17alpha-diol monosulfate	0.200863	0.180728	0.355687
	5alpha-androstan-3alpha,17beta-diol disulfate	0.116917	0.404431	0.591384
	5alpha-androstan-3alpha,17beta-diol monosulfate (1)	0.309235	0.0216018	0.0872295
	5alpha-androstan-3alpha,17beta-diol monosulfate (2)	0.171336	0.215426	0.396419
	5alpha-androstan-3beta,17alpha-diol disulfate	-0.324592	0.0228768	0.0885313
	5alpha-androstan-3beta,17beta-diol disulfate	-0.0212121	0.877833	0.934616
	5alpha-androstan-3beta,17beta-diol monosulfate (2)	0.201742	0.147443	0.310108
	5alpha-pregnan-3beta,20alpha-diol disulfate	-0.0015873	0.990823	0.990823
	5alpha-pregnan-3beta,20alpha-diol monosulfate (2)	0.0158798	0.911034	0.945533
	5alpha-pregnan-3beta,20beta-diol monosulfate (1)	0.159957	0.243391	0.431917
	6-bromotryptophan	-0.13254	0.334731	0.53269
	6-hydroxyindole sulfate	-0.0808802	0.557197	0.712586
	6-oxopiperidine-2-carboxylate	-0.182323	0.182766	0.357796
	7-alpha-hydroxy-3-oxo-4-cholestenoate (7-Hoca)	0.316955	0.0183857	0.0805053
	7-dehydrocholesterol	0.0313367	0.83437	0.911956
	7-methylguanine	-0.0537518	0.696714	0.819664
	7-methylxanthine	-0.597595	9.20687e-06	0.000212909
	9-hydroxystearate	-0.0483705	0.728339	0.839519
	acetylcarnitine (C2)	0.855844	8.47079e-17	6.26839e-14
	acisoga	0.062551	0.6694	0.799877
	aconitate [cis or trans]	-0.206854	0.129702	0.297529
	adenine	-0.17473	0.210798	0.390954
	adenosine 5'-monophosphate (AMP)	0.292472	0.0318649	0.112468
	adipoylcarnitine (C6-DC)	-0.0341991	0.804232	0.893591
	adrenate (22:4n6)	0.0186118	0.895807	0.940279
	alanine	-0.12583	0.359987	0.552677
	allantoin	-0.16075	0.24103	0.429788
	alliin	0.0923077	0.519417	0.683113
	alpha-hydroxyisocaproate	0.104906	0.445915	0.623776
	alpha-hydroxyisovalerate	0.11039	0.422366	0.608466
	alpha-ketobutyrate	0.404401	0.0021972	0.0169367
	alpha-ketoglutaramate*	-0.1057	0.442463	0.622476
	alpha-ketoglutarate	-0.12583	0.359987	0.552677
	alpha-tocopherol	-0.199711	0.143782	0.30751
	androstenediol (3alpha, 17alpha) monosulfate (2)	-0.0821068	0.551214	0.709389
	androstenediol (3alpha, 17alpha) monosulfate (3)	0.392208	0.00306107	0.0219921
	androstenediol (3beta,17beta) disulfate (1)	0.209812	0.124186	0.290516
	androstenediol (3beta,17beta) disulfate (2)	-0.0128427	0.925856	0.95418
	androstenediol (3beta,17beta) monosulfate (1)	0.360678	0.00682766	0.0391664
	androstenediol (3beta,17beta) monosulfate (2)	-0.292496	0.0302331	0.108604
	androsterone glucuronide	-0.613853	6.23458e-07	2.47256e-05
	androsterone sulfate	0.255123	0.0601325	0.174502
	arabitol/xylitol	-0.358153	0.00725676	0.0403759
	arabonate/xylonate	-0.382251	0.00397696	0.0269996
	arachidate (20:0)	-0.119553	0.384636	0.57442
	arachidonate (20:4n6)	0.229509	0.0918778	0.238269
	arachidonoylcarnitine (C20:4)	0.313659	0.0221915	0.0873497
	arachidonoylcholine	0.230124	0.0973756	0.249335
	arachidoylcarnitine (C20)*	-0.0532979	0.704664	0.822716
	argininate*	0.370274	0.00539241	0.0329784
	arginine	-0.459307	0.000419701	0.0048528
	asparagine	-0.503896	8.7817e-05	0.0014441
	aspartate	0.136291	0.321106	0.522238
	azelate (C9-DC)	-0.230592	0.090314	0.236994
	behenate (22:0)*	-0.0890332	0.518016	0.683113
	behenoyl dihydrosphingomyelin (d18:0/22:0)*	0.0453824	0.742153	0.84883
	behenoyl sphingomyelin (d18:1/22:0)*	-0.236869	0.0816502	0.220515
	behenoylcarnitine (C22)*	-0.0623529	0.6638	0.794841
	benzoate	0.288961	0.0323835	0.113037
	beta-alanine	-0.0766955	0.577838	0.729693
	beta-citrylglutamate	0.0266438	0.848335	0.916449
	beta-cryptoxanthin	-0.351659	0.00846972	0.0438293
	beta-guanidinopropanoate	0.146992	0.29357	0.492612
	beta-hydroxyisovalerate	0.114502	0.405178	0.591384
	beta-sitosterol	0.079169	0.56932	0.723878
	betaine	0.537518	2.31965e-05	0.000476818
	bilirubin (E,E)*	0.111353	0.427309	0.608466
	bilirubin (E,Z or Z,E)*	0.0467856	0.741887	0.84883
	bilirubin (Z,Z)	-0.172708	0.211718	0.391679
	biliverdin	0.159019	0.246202	0.43586
	butyrylcarnitine (C4)	0.267821	0.0480563	0.148794
	butyrylglycine	-0.143529	0.32003	0.522238
	C-glycosyltryptophan	-0.261544	0.0537518	0.160388
	caffeine	-0.627679	6.34847e-07	2.47256e-05
	campesterol	0.152381	0.266727	0.462519
	caprate (10:0)	-0.0901876	0.512582	0.682213
	caproate (6:0)	-0.282973	0.0363157	0.124351
	caprylate (8:0)	-0.184776	0.176848	0.350851
	carnitine	0.770924	5.78472e-12	1.23911e-09
	carotene diol (1)	-0.169697	0.215491	0.396419
	carotene diol (2)	-0.0396104	0.774017	0.87277
	carotene diol (3)	-0.371634	0.00614572	0.0363826
	catechol sulfate	-0.723232	4.47416e-10	4.72982e-08
	ceramide (d16:1/24:1, d18:1/22:1)*	-0.0802309	0.560377	0.714964
	ceramide (d18:1/14:0, d16:1/16:0)*	-0.0166667	0.903871	0.943325
	ceramide (d18:1/17:0, d17:1/18:0)*	0.104439	0.447955	0.625446
	ceramide (d18:1/20:0, d16:1/22:0, d20:1/18:0)*	-0.214863	0.115181	0.278542
	cerotoylcarnitine (C26)*	0.310245	0.0211557	0.0864927
	chenodeoxycholate	0.200527	0.186573	0.359542
	cholate	0.0751804	0.585396	0.735132
	cholesterol	-0.00425685	0.975393	0.979364
	choline	0.109812	0.424811	0.608466
	choline phosphate	-0.199278	0.14467	0.308264
	cinnamoylglycine	-0.42716	0.00246177	0.0185889
	cis-4-decenoylcarnitine (C10:1)	0.184055	0.178574	0.353328
	citraconate/glutaconate	-0.670851	2.0926e-08	1.29044e-06
	citrate	-0.0614719	0.655714	0.790274
	citrulline	0.136508	0.320331	0.522238
	cortisol	-0.442496	0.000717705	0.00734094
	cortisone	-0.224747	0.0990109	0.25178
	creatine	-0.0181818	0.895179	0.940279
	creatinine	-0.296825	0.0277636	0.102725
	cys-gly, oxidized	0.0237374	0.86342	0.927331
	cystathionine	0.482107	0.000193731	0.002811
	cysteine	-0.0175325	0.898903	0.941154
	cysteine s-sulfate	-0.377056	0.00454466	0.0297181
	cysteine-glutathione disulfide	0.0824675	0.54946	0.709389
	cysteinylglycine	0.0821789	0.550863	0.709389
	cysteinylglycine disulfide*	-0.343579	0.0102221	0.0507673
	cystine	-0.590476	2.08312e-06	7.34051e-05
	cytidine	-0.531915	0.000142177	0.00218958
	decanoylcarnitine (C10)	0.232684	0.0873497	0.231096
	dehydroisoandrosterone sulfate (DHEA-S)	0.190693	0.163147	0.331021
	deoxycarnitine	0.579582	3.54098e-06	0.000100782
	deoxycholate	0.203207	0.175587	0.350086
	diacylglycerol (16:1/18:2 [2], 16:0/18:3 [1])*	0.49026	0.000144986	0.00218958
	dihomo-linoleate (20:2n6)	0.133983	0.329448	0.527389
	dihomo-linolenate (20:3n3 or n6)	0.121284	0.377738	0.568143
	dihomo-linolenoylcarnitine (C20:3n3 or 6)*	0.22013	0.106331	0.2617
	dihomo-linoleoylcarnitine (C20:2)*	0.209425	0.13621	0.30236
	dihydrocaffeate sulfate (2)	-0.329324	0.0195261	0.0827375
	dihydroferulic acid	0.179638	0.20718	0.385408
	dihydroorotate	-0.476407	0.000236236	0.00323731
	dimethylarginine (SDMA + ADMA)	-0.330592	0.013695	0.0629459
	dimethylglycine	0.181313	0.185244	0.359542
	docosadienoate (22:2n6)	0.0417749	0.762022	0.867532
	docosadioate (C22-DC)	-0.199134	0.144967	0.308264
	docosahexaenoate (DHA; 22:6n3)	0.234416	0.0849546	0.226138
	docosapentaenoate (n3 DPA; 22:5n3)	0.122439	0.373181	0.562874
	docosapentaenoate (n6 DPA; 22:5n6)	0.308514	0.0219253	0.0872295
	dodecadienoate (12:2)*	0.265224	0.0503502	0.15333
	dodecanedioate (C12-DC)	-0.161544	0.238684	0.426633
	dodecenedioate (C12:1-DC)*	-0.143004	0.311847	0.513956
	dopamine 3-O-sulfate	-0.148052	0.280712	0.475347
	ectoine	-0.0694873	0.617581	0.757894
	EDTA	0.17886	0.191363	0.36497
	eicosanodioate (C20-DC)	-0.0227273	0.86918	0.930815
	eicosapentaenoate (EPA; 20:5n3)	0.205844	0.131627	0.297653
	eicosenoate (20:1)	0.0108225	0.937493	0.960866
	eicosenoylcarnitine (C20:1)*	0.109163	0.427571	0.608466
	epiandrosterone sulfate	-0.134416	0.327874	0.527389
	ergothioneine	0.437013	0.000849972	0.00806383
	erucate (22:1n9)	-0.0520202	0.706035	0.822781
	erythritol	-0.364141	0.00627527	0.0368547
	erythronate*	-0.315512	0.0189538	0.0825047
	ethylmalonate	-0.311977	0.020409	0.0848465
	etiocholanolone glucuronide	-0.554545	1.11763e-05	0.000243249
	eugenol sulfate	-0.0769231	0.584058	0.735039
	ferulic acid 4-sulfate	-0.543145	4.58977e-05	0.000828397
	formiminoglutamate	0.386724	0.00353921	0.024943
	fructose	-0.432973	0.000961066	0.00900239
	fumarate	-0.420418	0.00139443	0.0119986
	galactonate	-0.505556	8.24987e-05	0.00138748
	gamma-CEHC	-0.204727	0.137543	0.30236
	gamma-glutamyl-alpha-lysine	-0.127922	0.35199	0.547044
	gamma-glutamyl-epsilon-lysine	-0.0931633	0.524324	0.687943
	gamma-glutamylalanine	-0.271645	0.044835	0.142347
	gamma-glutamylcitrulline*	0.149784	0.275061	0.469513
	gamma-glutamylglutamate	0.201515	0.140123	0.304974
	gamma-glutamylglutamine	-0.0922078	0.503143	0.671752
	gamma-glutamylglycine	-0.229365	0.0920879	0.238269
	gamma-glutamylhistidine	-0.327056	0.0147998	0.0667794
	gamma-glutamylisoleucine*	0.177922	0.19374	0.368554
	gamma-glutamylleucine	0.0893939	0.516314	0.683113
	gamma-glutamylmethionine	-0.20873	0.126183	0.292418
	gamma-glutamylphenylalanine	-0.196825	0.149782	0.313104
	gamma-glutamylthreonine	-0.305988	0.0230899	0.0885313
	gamma-glutamyltyrosine	-0.246825	0.0692657	0.194154
	gamma-glutamylvaline	0.213131	0.11821	0.281272
	gamma-tocopherol/beta-tocopherol	0.0149351	0.913819	0.947095
	gentisate	-0.379531	0.00464813	0.0299097
	gluconate	0.0569909	0.700423	0.820116
	glucose	-0.20303	0.137104	0.30236
	glucuronate	-0.340188	0.011046	0.0537765
	glucuronide of piperine metabolite C17H21NO3 (4)*	0.18769	0.201438	0.380266
	glutamate	0.0323954	0.814369	0.899452
	glutamine	-0.0575036	0.676672	0.805044
	glutarate (C5-DC)	0.356205	0.00760365	0.0407485
	glutarylcarnitine (C5-DC)	0.127561	0.353361	0.547044
	glycerate	0.208586	0.126451	0.292418
	glycerol	0.192641	0.15881	0.325539
	glycerol 3-phosphate	-0.206566	0.13025	0.297529
	glycerophosphoethanolamine	-0.234488	0.0848559	0.226138
	glycerophosphorylcholine (GPC)	-0.311039	0.0208106	0.0859352
	glycine	-0.244012	0.072603	0.201222
	glycine conjugate of C10H14O2 (1)*	0.0164502	0.905114	0.943325
	glyco-beta-muricholate**	0.249894	0.101847	0.255704
	glycochenodeoxycholate	-0.069697	0.613117	0.755576
	glycochenodeoxycholate glucuronide (1)	0.349567	0.00889637	0.0450912
	glycochenodeoxycholate sulfate	-0.100866	0.463723	0.635177
	glycocholate	-0.0164502	0.905114	0.943325
	glycocholenate sulfate*	0.290693	0.0313148	0.111947
	glycodeoxycholate	0.0957431	0.486842	0.657414
	glycodeoxycholate sulfate	0.192605	0.162913	0.331021
	glycohyocholate	0.0431082	0.776058	0.87277
	glycolithocholate	-0.35736	0.0126474	0.0599943
	glycolithocholate sulfate*	-0.149639	0.275529	0.469513
	glycosyl ceramide (d18:1/20:0, d16:1/22:0)*	-0.0344156	0.803017	0.893583
	glycosyl ceramide (d18:1/23:1, d17:1/24:1)*	-0.167677	0.234764	0.421663
	glycosyl ceramide (d18:2/24:1, d18:1/24:2)*	-0.053824	0.696327	0.819664
	glycosyl-N-(2-hydroxynervonoyl)-sphingosine (d18:1/24:1(2OH))*	0.194228	0.15534	0.321094
	glycosyl-N-behenoyl-sphingadienine (d18:2/22:0)*	-0.0608225	0.659126	0.791807
	glycosyl-N-behenoyl-sphingosine (d18:1/22:0)*	-0.0410534	0.766014	0.870738
	glycosyl-N-nervonoyl-sphingosine (d18:1/24:1)*	-0.092785	0.500462	0.671358
	glycosyl-N-palmitoyl-sphingosine (d18:1/16:0)	-0.205267	0.132737	0.297653
	glycosyl-N-stearoyl-sphingosine (d18:1/18:0)	-0.0960317	0.485523	0.656832
	glycosyl-N-tricosanoyl-sphingadienine (d18:2/23:0)*	-0.102742	0.455408	0.628441
	glycoursodeoxycholate	0.0330447	0.810716	0.898098
	guaiacol sulfate	-0.7386	1.22143e-10	1.50643e-08
	guanidinoacetate	0.198918	0.145414	0.308327
	guanidinosuccinate	0.0301375	0.832037	0.911079
	gulonate*	-0.306987	0.0301221	0.108604
	heme	0.096176	0.484865	0.656832
	heptanoate (7:0)	-0.196825	0.149782	0.313104
	heptenedioate (C7:1-DC)*	-0.338312	0.0115259	0.0553843
	hexadecadienoate (16:2n6)	0.246825	0.0692657	0.194154
	hexadecenedioate (C16:1-DC)*	-0.117027	0.394829	0.584347
	hexanoylcarnitine (C6)	0.518254	5.05967e-05	0.000870734
	hexanoylglutamine	-0.160048	0.266886	0.462519
	hexanoylglycine	-0.269319	0.0703046	0.195778
	hippurate	-0.463059	0.000370927	0.00462972
	histidine	-0.331385	0.0134569	0.0627298
	homoarginine	0.25404	0.0612657	0.177096
	homocitrulline	-0.0920635	0.503814	0.671752
	homostachydrine*	-0.557287	9.89911e-06	0.00022198
	hydantoin-5-propionate	-0.353535	0.00810243	0.0425234
	hydroquinone sulfate	-0.572612	9.17883e-06	0.000212909
	hydroxy-CMPF*	0.0522367	0.704868	0.822716
	hydroxyasparagine**	-0.116522	0.396886	0.585051
	hyocholate	0.24818	0.0703742	0.195778
	hypotaurine	0.33211	0.0241385	0.0913674
	hypoxanthine	-0.119986	0.382905	0.57442
	imidazole lactate	-0.483333	0.000185551	0.00274616
	imidazole propionate	-0.254812	0.0629576	0.180576
	iminodiacetate (IDA)	-0.172727	0.207287	0.385408
	indoleacetate	-0.213997	0.116688	0.279447
	indoleacetylcarnitine*	0.19819	0.163274	0.331021
	indolelactate	-0.522367	4.30062e-05	0.000816015
	indolepropionate	0.141053	0.304327	0.506071
	indolin-2-one	0.0743818	0.607694	0.751986
	isobutyrylcarnitine (C4)	0.35202	0.00839798	0.0437641
	isobutyrylglycine	-0.26983	0.0484713	0.148833
	isocitric lactone	-0.141919	0.301338	0.504502
	isoeugenol sulfate	0.070751	0.644199	0.782771
	isoleucine	0.062482	0.65042	0.786456
	isoursodeoxycholate	-0.0349928	0.799781	0.892667
	isovalerate (i5:0)	-0.0158009	0.908843	0.944584
	isovalerylcarnitine (C5)	0.276407	0.0410731	0.133895
	isovalerylglycine	-0.224807	0.10558	0.261301
	kynurenate	-0.215152	0.114682	0.278245
	kynurenine	-0.479221	0.000214292	0.00304954
	L-carnitine (nM)	0.769481	6.69787e-12	1.23911e-09
	lactate	-0.380303	0.00418207	0.0281339
	lactosyl-N-behenoyl-sphingosine (d18:1/22:0)*	-0.1943	0.155184	0.321094
	lactosyl-N-nervonoyl-sphingosine (d18:1/24:1)*	-0.237662	0.0806032	0.218485
	lactosyl-N-palmitoyl-sphingosine (d18:1/16:0)	-0.232612	0.0874506	0.231096
	lanthionine	0.322849	0.0286418	0.104925
	laurate (12:0)	0.0114719	0.933751	0.958358
	laurylcarnitine (C12)	0.213997	0.116688	0.279447
	leucine	0.0358586	0.794933	0.889499
	lignoceroyl sphingomyelin (d18:1/24:0)	-0.168254	0.219477	0.402012
	lignoceroylcarnitine (C24)*	0.0191198	0.889804	0.940279
	linoleate (18:2n6)	0.271429	0.0450125	0.142347
	linolenate [alpha or gamma; (18:3n3 or 6)]	0.277922	0.039932	0.131918
	linolenoylcarnitine (C18:3)*	0.382251	0.00397696	0.0269996
	linoleoyl ethanolamide	-0.0377911	0.794434	0.889499
	linoleoyl-arachidonoyl-glycerol (18:2/20:4) [2]*	0.361905	0.00662735	0.0386161
	linoleoyl-docosahexaenoyl-glycerol (18:2/22:6) [1]*	0.445599	0.000651385	0.00698587
	linoleoyl-docosahexaenoyl-glycerol (18:2/22:6) [2]*	0.476912	0.000232153	0.00323731
	linoleoyl-linolenoyl-glycerol (18:2/18:3) [1]*	0.446104	0.000641129	0.00697699
	linoleoyl-linolenoyl-glycerol (18:2/18:3) [2]*	0.421068	0.00136831	0.0119986
	linoleoyl-linoleoyl-glycerol (18:2/18:2) [1]*	0.393723	0.00293947	0.0215784
	linoleoylcarnitine (C18:2)*	0.314574	0.019331	0.0827375
	linoleoylcholine*	-0.0148275	0.915252	0.947254
	lithocholate sulfate (1)	0.211236	0.140869	0.305077
	lysine	-0.149495	0.275998	0.469513
	malate	-0.370707	0.00533442	0.0328956
	maleate	-0.542713	1.86422e-05	0.000394149
	mannitol/sorbitol	-0.122367	0.373465	0.562874
	mannose	-0.0937229	0.496122	0.66751
	margarate (17:0)	0.21176	0.120651	0.284643
	margaroylcarnitine (C17)*	-0.0611833	0.65723	0.790813
	mead acid (20:3n9)	0.151154	0.270641	0.467239
	methionine	-0.138023	0.314938	0.517897
	methionine sulfone	-0.123882	0.367532	0.560044
	methionine sulfoxide	-0.303824	0.0241293	0.0913674
	methyl glucopyranoside (alpha + beta)	-0.123537	0.373475	0.562874
	methyl indole-3-acetate	-0.408729	0.0021514	0.0167583
	methyl-4-hydroxybenzoate sulfate	-0.172944	0.20671	0.385408
	methylmalonate (MMA)	-0.119336	0.385504	0.57442
	methylsuccinate	-0.377994	0.00443717	0.0295812
	myo-inositol	-0.163709	0.232366	0.419393
	myristate (14:0)	0.109524	0.426036	0.608466
	myristoleate (14:1n5)	0.0777778	0.572466	0.725386
	myristoleoylcarnitine (C14:1)*	0.263348	0.0520618	0.157248
	myristoyl dihydrosphingomyelin (d18:0/14:0)*	-0.0721501	0.600646	0.749541
	myristoyl-linoleoyl-glycerol (14:0/18:2) [1]*	0.374294	0.00877086	0.0447616
	myristoylcarnitine (C14)	0.181962	0.183648	0.358575
	N-(2-furoyl)glycine	-0.764791	1.07074e-11	1.58469e-09
	N-acetyl-2-aminooctanoate*	-0.109244	0.450131	0.626157
	N-acetyl-3-methylhistidine*	-0.0489316	0.735778	0.846774
	N-acetyl-beta-alanine	0.242691	0.0770244	0.209552
	N-acetyl-isoputreanine*	-0.464574	0.000352734	0.0045004
	N-acetyl-S-allyl-L-cysteine	-0.0468187	0.7468	0.852827
	N-acetylalanine	-0.185137	0.175989	0.350086
	N-acetylalliin	-0.134932	0.345146	0.54476
	N-acetylarginine	0.158514	0.247725	0.437509
	N-acetylasparagine	-0.17538	0.204628	0.384327
	N-acetylaspartate (NAA)	0.220058	0.106448	0.2617
	N-acetylcarnosine	0.377345	0.00451135	0.0297181
	N-acetylcitrulline	0.134208	0.347765	0.545224
	N-Acetylcysteine (nM)	-0.243704	0.0729759	0.201501
	N-acetylglucosamine/N-acetylgalactosamine	-0.113636	0.408762	0.594271
	N-acetylglucosaminylasparagine	-0.164724	0.273972	0.469513
	N-acetylglutamate	0.368935	0.00604658	0.0360844
	N-acetylglutamine	-0.241847	0.0752561	0.206504
	N-acetylglycine	-0.165296	0.227807	0.412169
	N-acetylhistidine	-0.0632756	0.646273	0.784003
	N-acetylisoleucine	0.298701	0.0267472	0.0999641
	N-acetylleucine	-0.0836219	0.543866	0.707234
	N-acetylmethionine	0.0645743	0.639509	0.779632
	N-acetylneuraminate	-0.313997	0.0195663	0.0827375
	N-acetylphenylalanine	-0.201732	0.139689	0.304926
	N-acetylputrescine	0.323016	0.0161549	0.072016
	N-acetylserine	0.0406205	0.768413	0.872125
	N-acetyltaurine	0.297042	0.0276447	0.102725
	N-acetylthreonine	-0.115801	0.399836	0.587061
	N-acetyltryptophan	0.252092	0.0633486	0.180996
	N-acetylvaline	-0.045671	0.74057	0.84883
	N-behenoyl-sphingadienine (d18:2/22:0)*	-0.198413	0.146459	0.309657
	N-delta-acetylornithine	-0.00851371	0.95081	0.968659
	N-formylanthranilic acid	-0.0694084	0.614591	0.755576
	N-formylmethionine	0.0746753	0.587926	0.736151
	N-formylphenylalanine	-0.206036	0.160035	0.327143
	N-methylhydroxyproline**	0.0528507	0.712627	0.827856
	N-methylpipecolate	-0.439322	0.000791815	0.00770978
	N-methylproline	0.185931	0.174111	0.349166
	N-methyltaurine	0.333846	0.0166582	0.0733753
	N-nervonoyl-sphingadiene (d18:2/24:1)*	0.0772006	0.575328	0.727766
	N-oleoylserine	0.110101	0.423587	0.608466
	N-palmitoyl-heptadecasphingosine (d17:1/16:0)*	0.0183261	0.894352	0.940279
	N-palmitoyl-sphingadienine (d18:2/16:0)*	0.126696	0.356665	0.55071
	N-palmitoyl-sphinganine (d18:0/16:0)	0.447547	0.000612624	0.00686881
	N-palmitoyl-sphingosine (d18:1/16:0)	-0.0628427	0.648534	0.785458
	N-palmitoylglycine	-0.250216	0.0654077	0.185447
	N-palmitoylserine	0.195731	0.156066	0.321695
	N-stearoyl-sphingadienine (d18:2/18:0)*	-0.0275586	0.843192	0.916349
	N-stearoyl-sphinganine (d18:0/18:0)*	0.37215	0.00514507	0.0319946
	N-stearoyl-sphingosine (d18:1/18:0)*	0.0823954	0.549811	0.709389
	N-stearoylserine*	0.183152	0.184958	0.359542
	N,N,N-trimethyl-5-aminovalerate	-0.355628	0.00770917	0.0407485
	N1-Methyl-2-pyridone-5-carboxamide	0.582612	3.06106e-06	9.43828e-05
	N1-Methyl-4-pyridone-3-carboxamide	0.584993	2.72726e-06	9.17352e-05
	N1-methyladenosine	-0.313131	0.0199238	0.0837704
	N1-methylinosine	-0.266781	0.0511686	0.155184
	N2,N2-dimethylguanosine	-0.331746	0.0133499	0.0627298
	N2,N5-diacetylornithine	-0.278673	0.0525065	0.157946
	N6-acetyllysine	-0.416811	0.0015478	0.0128324
	N6,N6,N6-trimethyllysine	0.347835	0.00926343	0.0466322
	nervonate (24:1n9)*	0.13883	0.368787	0.560375
	nonadecanoate (19:0)	0.105988	0.441211	0.622476
	o-cresol sulfate	-0.205556	0.132181	0.297653
	O-sulfo-L-tyrosine	-0.390837	0.0031749	0.0225906
	octadecadienedioate (C18:2-DC)*	-0.0715007	0.603936	0.751986
	octadecanedioylcarnitine (C18-DC)*	-0.129582	0.345726	0.54476
	octadecenedioate (C18:1-DC)*	0.0292208	0.832283	0.911079
	octadecenedioylcarnitine (C18:1-DC)*	-0.025469	0.853563	0.920297
	octanoylcarnitine (C8)	0.279365	0.0388698	0.130152
	oleate/vaccenate (18:1)	0.179582	0.189548	0.363383
	oleoyl ethanolamide	-0.22482	0.0988997	0.25178
	oleoyl-arachidonoyl-glycerol (18:1/20:4) [1]*	0.417605	0.00151282	0.0127214
	oleoyl-arachidonoyl-glycerol (18:1/20:4) [2]*	0.420707	0.00138277	0.0119986
	oleoyl-linolenoyl-glycerol (18:1/18:3) [2]*	0.232395	0.087754	0.231096
	oleoyl-linoleoyl-glycerol (18:1/18:2) [1]	0.372439	0.00510792	0.0319946
	oleoyl-linoleoyl-glycerol (18:1/18:2) [2]	0.42987	0.00105506	0.00963878
	oleoyl-oleoyl-glycerol (18:1/18:1) [1]*	0.356133	0.00761677	0.0407485
	oleoyl-oleoyl-glycerol (18:1/18:1) [2]*	0.460534	0.000403151	0.00475793
	oleoylcarnitine (C18:1)	0.1943	0.155184	0.321094
	oleoylcholine	-0.139926	0.342844	0.543265
	ornithine	-0.0927128	0.500797	0.671358
	orotate	-0.277561	0.0402013	0.132218
	orotidine	0.322294	0.0164078	0.0727051
	oxalate (ethanedioate)	0.0666667	0.628673	0.768955
	p-cresol glucuronide*	-0.228986	0.13027	0.297529
	p-cresol sulfate	-0.274603	0.0424663	0.137177
	palmitate (16:0)	0.208874	0.125915	0.292418
	palmitoleate (16:1n7)	0.22987	0.0913542	0.238036
	palmitoleoyl-linoleoyl-glycerol (16:1/18:2) [1]*	0.218067	0.113172	0.276393
	palmitoleoyl-oleoyl-glycerol (16:1/18:1) [1]*	0.366739	0.00588701	0.0354178
	palmitoleoyl-oleoyl-glycerol (16:1/18:1) [2]*	0.297466	0.0340131	0.118168
	palmitoleoylcarnitine (C16:1)*	0.250866	0.0646889	0.184115
	palmitoyl dihydrosphingomyelin (d18:0/16:0)*	-0.0544012	0.69323	0.818166
	palmitoyl ethanolamide	-0.127633	0.353086	0.547044
	palmitoyl sphingomyelin (d18:1/16:0)	-0.134921	0.326043	0.526794
	palmitoyl-arachidonoyl-glycerol (16:0/20:4) [2]*	0.165368	0.227601	0.412169
	palmitoyl-linoleoyl-glycerol (16:0/18:2) [1]*	0.350649	0.00867342	0.0445717
	palmitoyl-linoleoyl-glycerol (16:0/18:2) [2]*	0.437807	0.00082956	0.0079724
	palmitoyl-oleoyl-glycerol (16:0/18:1) [1]*	0.284982	0.0405836	0.132884
	palmitoyl-oleoyl-glycerol (16:0/18:1) [2]*	0.359596	0.00700877	0.0398961
	palmitoylcarnitine (C16)	0.163492	0.232993	0.4195
	palmitoylcholine	0.0401548	0.77528	0.87277
	pantothenate	0.273449	0.0433781	0.138361
	pentadecanoate (15:0)	0.116811	0.39571	0.584481
	perfluorooctanesulfonate (PFOS)	0.0808081	0.55755	0.712586
	perfluorooctanoate (PFOA)*	0.182468	0.182414	0.357796
	phenol sulfate	-0.204257	0.134696	0.301134
	phenylacetate	-0.364959	0.0107568	0.0527153
	phenylacetylcarnitine	0.314465	0.0218325	0.0872295
	phenylacetylglutamine	-0.410967	0.00182846	0.014549
	phenylalanine	-0.325685	0.0152482	0.068386
	phenyllactate (PLA)	-0.574747	4.45369e-06	0.000122064
	phenylpyruvate	-0.30368	0.0242	0.0913674
	phosphate	0.141342	0.303328	0.505963
	phosphoethanolamine	-0.269192	0.0468805	0.146998
	phytanate	-0.109235	0.427264	0.608466
	picolinate	-0.21575	0.13238	0.297653
	pipecolate	-0.0707071	0.607968	0.751986
	piperine	0.124964	0.363328	0.556652
	pregnanediol-3-glucuronide	-0.448599	0.000668622	0.00705515
	pregnenediol disulfate (C21H34O8S2)*	0.234488	0.0848559	0.226138
	pregnenediol sulfate (C21H34O5S)*	0.104978	0.445601	0.623776
	pregnenolone sulfate	0.00555556	0.96789	0.974474
	pro-hydroxy-pro	-0.314214	0.0194778	0.0827375
	proline	-0.358802	0.00714423	0.040051
	prolylglycine	-0.0399711	0.772014	0.87277
	propionylcarnitine (C3)	0.624026	3.57535e-07	1.55633e-05
	propionylglycine	-0.126551	0.357217	0.55071
	pseudouridine	-0.446609	0.000631018	0.00696946
	pyridoxal	-0.284704	0.0351401	0.120947
	pyridoxate	-0.635065	1.91125e-07	9.42883e-06
	pyroglutamine*	-0.20974	0.124318	0.290516
	pyrraline	-0.381785	0.00741472	0.0407485
	pyruvate	-0.412554	0.00174806	0.0140605
	quinate	-0.645131	1.39491e-07	7.37307e-06
	quinolinate	-0.130551	0.346738	0.544768
	retinal	0.181025	0.185957	0.359542
	retinol (Vitamin A)	-0.0997835	0.468557	0.638549
	ribitol	-0.260101	0.0551356	0.163201
	ribonate	-0.307602	0.0281063	0.103476
	ribulonate/xylulonate*	0.203968	0.13526	0.301483
	S-1-pyrroline-5-carboxylate	0.01819	0.899183	0.941154
	S-allylcysteine	0.107511	0.452694	0.626157
	S-methylcysteine	0.355772	0.00768267	0.0407485
	S-methylcysteine sulfoxide	0.188023	0.169229	0.341225
	salicylate	-0.402958	0.00228661	0.0174442
	sarcosine	-0.206205	0.130937	0.297653
	sebacate (C10-DC)	-0.270643	0.0573053	0.16834
	serine	0.151082	0.270873	0.467239
	Serine (nM)	0.145815	0.288124	0.484571
	sphingadienine	-0.123282	0.38391	0.57442
	sphinganine	0.199928	0.143339	0.30751
	sphinganine-1-phosphate	-0.310997	0.0220817	0.0873497
	sphingomyelin (d17:1/14:0, d16:1/15:0)*	-0.154906	0.258788	0.450595
	sphingomyelin (d17:1/16:0, d18:1/15:0, d16:1/17:0)*	-0.147547	0.282374	0.477071
	sphingomyelin (d17:2/16:0, d18:2/15:0)*	-0.179293	0.190273	0.363829
	sphingomyelin (d18:0/18:0, d19:0/17:0)*	0.212482	0.119362	0.283102
	sphingomyelin (d18:0/20:0, d16:0/22:0)*	0.0286436	0.835549	0.911956
	sphingomyelin (d18:1/14:0, d16:1/16:0)*	-0.192929	0.158175	0.325138
	sphingomyelin (d18:1/17:0, d17:1/18:0, d19:1/16:0)	-0.113925	0.407566	0.593698
	sphingomyelin (d18:1/18:1, d18:2/18:0)	0.0862915	0.531036	0.693062
	sphingomyelin (d18:1/19:0, d19:1/18:0)*	-0.157359	0.251229	0.440544
	sphingomyelin (d18:1/20:0, d16:1/22:0)*	-0.196465	0.150545	0.313813
	sphingomyelin (d18:1/20:1, d18:2/20:0)*	-0.0266234	0.847003	0.916349
	sphingomyelin (d18:1/20:2, d18:2/20:1, d16:1/22:2)*	-0.241775	0.0753459	0.206504
	sphingomyelin (d18:1/21:0, d17:1/22:0, d16:1/23:0)*	-0.169553	0.215887	0.396419
	sphingomyelin (d18:1/22:1, d18:2/22:0, d16:1/24:1)*	-0.338961	0.0113578	0.0549331
	sphingomyelin (d18:1/22:2, d18:2/22:1, d16:1/24:2)*	-0.209668	0.124451	0.290516
	sphingomyelin (d18:1/24:1, d18:2/24:0)*	-0.17417	0.203459	0.383103
	sphingomyelin (d18:1/25:0, d19:0/24:1, d20:1/23:0, d19:1/24:0)*	-0.115873	0.39954	0.587061
	sphingomyelin (d18:2/14:0, d18:1/14:1)*	-0.24697	0.0690979	0.194154
	sphingomyelin (d18:2/16:0, d18:1/16:1)*	-0.0301587	0.826981	0.910655
	sphingomyelin (d18:2/18:1)*	-0.0126263	0.927102	0.95418
	sphingomyelin (d18:2/21:0, d16:2/23:0)*	-0.266883	0.0488746	0.149451
	sphingomyelin (d18:2/23:0, d18:1/23:1, d17:1/24:1)*	-0.14127	0.303578	0.505963
	sphingomyelin (d18:2/23:1)*	-0.34228	0.0105311	0.0519535
	sphingomyelin (d18:2/24:1, d18:1/24:2)*	0.0492785	0.720881	0.833518
	sphingomyelin (d18:2/24:2)*	-0.0213564	0.877008	0.934616
	sphingosine	-0.205772	0.131766	0.297653
	sphingosine 1-phosphate	-0.289538	0.0320239	0.112468
	stachydrine	0.0232323	0.866299	0.929075
	stearate (18:0)	0.157792	0.249911	0.439801
	stearidonate (18:4n3)	0.223593	0.100803	0.254588
	stearoyl ethanolamide	0.112698	0.412666	0.59877
	stearoyl sphingomyelin (d18:1/18:0)	-0.147114	0.283805	0.478395
	stearoyl-arachidonoyl-glycerol (18:0/20:4) [1]*	0.349876	0.00950242	0.0475121
	stearoylcarnitine (C18)	0.105844	0.441836	0.622476
	succinate	0.334199	0.0126413	0.0599943
	succinimide	0.0272727	0.843318	0.916349
	succinylcarnitine (C4-DC)	0.019889	0.894436	0.940279
	sucrose	-0.515942	0.000286108	0.00378071
	sulfate of piperine metabolite C16H19NO3 (2)*	-0.163982	0.250211	0.439801
	sulfate of piperine metabolite C16H19NO3 (3)*	-0.0106719	0.940145	0.962251
	sulfate of piperine metabolite C18H21NO3 (1)*	-0.267692	0.057547	0.16834
	sulfate of piperine metabolite C18H21NO3 (3)*	-0.161615	0.252359	0.441479
	sulfate*	0.568254	6.02613e-06	0.000148644
	syringol sulfate	-0.487449	0.000381868	0.00463249
	tartarate	-0.141554	0.337201	0.535469
	tartronate (hydroxymalonate)	0.031241	0.820873	0.905284
	taurine	0.107287	0.435602	0.61752
	taurochenodeoxycholate	0.00966811	0.94415	0.963684
	taurocholenate sulfate*	0.415945	0.00158678	0.0129035
	taurodeoxycholate	0.0493469	0.728286	0.839519
	taurolithocholate 3-sulfate	0.0410418	0.77045	0.87277
	tetradecanedioate (C14-DC)	-0.0921356	0.503478	0.671752
	theobromine	-0.57019	2.86464e-05	0.000557851
	thioproline	0.0614719	0.655714	0.790274
	threonate	-0.0119769	0.930842	0.956698
	threonine	-0.425902	0.00118728	0.0107144
	thymol sulfate	-0.0712843	0.605034	0.751986
	thyroxine	-0.215801	0.113565	0.276441
	tiglylcarnitine (C5:1-DC)	0.540461	2.45837e-05	0.000491675
	trans-4-hydroxyproline	-0.289466	0.0320687	0.112468
	trans-urocanate	0.255195	0.0600576	0.174502
	tricosanoyl sphingomyelin (d18:1/23:0)*	-0.183261	0.180487	0.355687
	trigonelline (N'-methylnicotinate)	-0.466378	0.000332134	0.00431191
	trimethylamine N-oxide	0.202958	0.137247	0.30236
	tryptophan	-0.393651	0.00294516	0.0215784
	tryptophan betaine	-0.00649351	0.962472	0.97034
	tyramine O-sulfate	0.101299	0.461796	0.634006
	tyrosine	-0.22215	0.103079	0.257697
	umbelliferone sulfate	-0.108432	0.478318	0.649459
	urate	0.0512266	0.710322	0.826475
	urea	0.105916	0.441524	0.622476
	uridine	-0.240837	0.0765203	0.208948
	ursodeoxycholate	0.0811688	0.555787	0.712586
	valerate (5:0)	-0.237285	0.0936239	0.2414
	valine	0.0870851	0.52725	0.689338
	vanillactate	-0.229655	0.0948135	0.243618
	vanillylmandelate (VMA)	-0.185209	0.175818	0.350086
	xanthine	0.0758297	0.582152	0.733888
	xanthurenate	-0.05668	0.68394	0.811082
	ximenoylcarnitine (C26:1)*	0.383983	0.00380215	0.0262952
	xylose	-0.347287	0.0209032	0.0859352

## Sheet: Serine_(nM)
	Metabolite	Correlation	P - value	P - adjusted
	(14 or 15)-methylpalmitate (a17:0 or i17:0)	-0.294307	0.0324255	0.157876
	(16 or 17)-methylstearate (a19:0 or i19:0)	-0.230447	0.0905213	0.268865				Up regulaiton
	(N(1) + N(8))-acetylspermidine	-0.300505	0.0257995	0.13735				Down regulation
	1-(1-enyl-oleoyl)-GPE (P-18:1)*	-0.392569	0.00303172	0.0423296			Sig. level of 0.05 after FDR adjustment
	1-(1-enyl-palmitoyl)-2-arachidonoyl-GPC (P-16:0/20:4)*	-0.16342	0.233202	0.449399
	1-(1-enyl-palmitoyl)-2-arachidonoyl-GPE (P-16:0/20:4)*	-0.23088	0.0899005	0.268865
	1-(1-enyl-palmitoyl)-2-linoleoyl-GPC (P-16:0/18:2)*	-0.0431457	0.754453	0.857596
	1-(1-enyl-palmitoyl)-2-linoleoyl-GPE (P-16:0/18:2)*	-0.0751082	0.585757	0.755158
	1-(1-enyl-palmitoyl)-2-oleoyl-GPC (P-16:0/18:1)*	0.0688312	0.617544	0.770629
	1-(1-enyl-palmitoyl)-2-oleoyl-GPE (P-16:0/18:1)*	-0.0695527	0.613854	0.770629
	1-(1-enyl-palmitoyl)-2-palmitoleoyl-GPC (P-16:0/16:1)*	-0.0531746	0.699816	0.830759
	1-(1-enyl-palmitoyl)-2-palmitoyl-GPC (P-16:0/16:0)*	-0.023088	0.867122	0.916668
	1-(1-enyl-palmitoyl)-GPC (P-16:0)*	-0.370851	0.00531522	0.0605117
	1-(1-enyl-palmitoyl)-GPE (P-16:0)*	-0.477706	0.000225866	0.00596931
	1-(1-enyl-stearoyl)-2-arachidonoyl-GPE (P-18:0/20:4)*	-0.206566	0.13025	0.32784
	1-(1-enyl-stearoyl)-2-linoleoyl-GPE (P-18:0/18:2)*	-0.0891775	0.517335	0.702436
	1-(1-enyl-stearoyl)-2-oleoyl-GPE (P-18:0/18:1)	-0.0898268	0.514277	0.702149
	1-(1-enyl-stearoyl)-GPE (P-18:0)*	-0.357648	0.00734534	0.0734534
	1-arachidonoyl-GPC (20:4n6)*	-0.608874	8.12666e-07	6.68192e-05
	1-arachidonoyl-GPE (20:4n6)*	-0.539322	2.151e-05	0.000837758
	1-arachidonoyl-GPI (20:4)*	-0.569336	5.73252e-06	0.000326313
	1-carboxyethylisoleucine	-0.0744589	0.589011	0.756716
	1-carboxyethylleucine	-0.20709	0.132961	0.330173
	1-carboxyethylphenylalanine	-0.00562771	0.967473	0.982416
	1-carboxyethylvaline	-0.0821068	0.551214	0.731001
	1-cerotoyl-GPC (26:0)*	-0.0502165	0.71579	0.834313
	1-dihomo-linolenylglycerol (20:3)	-0.449934	0.00192862	0.0298397
	1-lignoceroyl-GPC (24:0)	-0.139683	0.309098	0.519846
	1-linolenoyl-GPC (18:3)*	-0.417677	0.00150967	0.0259805
	1-linolenoylglycerol (18:3)	-0.392461	0.00481738	0.0584404
	1-linoleoyl-2-arachidonoyl-GPC (18:2/20:4n6)*	-0.340548	0.0109557	0.0966731
	1-linoleoyl-2-linolenoyl-GPC (18:2/18:3)*	0.0922078	0.503143	0.693076
	1-linoleoyl-GPA (18:2)*	-0.0462734	0.744617	0.851649
	1-linoleoyl-GPC (18:2)	-0.373593	0.00496164	0.0585271
	1-linoleoyl-GPE (18:2)*	-0.381313	0.00407458	0.051986
	1-linoleoyl-GPG (18:2)*	-0.343248	0.0169186	0.115315
	1-linoleoyl-GPI (18:2)*	-0.43824	0.000818614	0.0159414
	1-linoleoylglycerol (18:2)	-0.332973	0.0129915	0.105645
	1-methyl-4-imidazoleacetate	-0.0580087	0.673991	0.807044
	1-methylhistidine	-0.0399711	0.772014	0.87087
	1-methylnicotinamide	0.0979798	0.476674	0.669333
	1-methylxanthine	0.322623	0.0253222	0.135786
	1-myristoyl-2-arachidonoyl-GPC (14:0/20:4)*	-0.316595	0.0185263	0.118365
	1-myristoyl-2-palmitoyl-GPC (14:0/16:0)	-0.109307	0.426957	0.629378
	1-oleoyl-2-arachidonoyl-GPE (18:1/20:4)*	-0.165584	0.226985	0.446432
	1-oleoyl-2-docosahexaenoyl-GPC (18:1/22:6)*	0.0593795	0.666733	0.803695
	1-oleoyl-2-docosahexaenoyl-GPE (18:1/22:6)*	0.0791855	0.580711	0.751269
	1-oleoyl-2-linoleoyl-GPC (18:1/18:2)*	0.235786	0.0830953	0.260553
	1-oleoyl-2-linoleoyl-GPE (18:1/18:2)*	-0.0261183	0.849872	0.907082
	1-oleoyl-2-linoleoyl-GPI (18:1/18:2)*	0.206638	0.130113	0.32784
	1-oleoyl-GPC (18:1)	-0.383478	0.00385242	0.0500139
	1-oleoyl-GPE (18:1)	-0.328211	0.0144309	0.108605
	1-oleoyl-GPI (18:1)*	-0.324026	0.0158066	0.113148
	1-oleoylglycerol (18:1)	-0.226046	0.0970242	0.279369
	1-palmitoleoyl-2-linolenoyl-GPC (16:1/18:3)*	-0.111544	0.4175	0.623987
	1-palmitoleoyl-2-linoleoyl-GPC (16:1/18:2)*	-0.268615	0.0473727	0.19052
	1-palmitoleoyl-GPC (16:1)*	-0.396681	0.00271434	0.0393845
	1-palmitoyl-2-alpha-linolenoyl-GPC (16:0/18:3n3)*	-0.0202742	0.883196	0.927043
	1-palmitoyl-2-arachidonoyl-GPC (16:0/20:4n6)	-0.326984	0.0148231	0.108605
	1-palmitoyl-2-arachidonoyl-GPE (16:0/20:4)*	-0.22684	0.0958255	0.278082
	1-palmitoyl-2-arachidonoyl-GPI (16:0/20:4)*	-0.280519	0.0380368	0.17592
	1-palmitoyl-2-dihomo-linolenoyl-GPC (16:0/20:3n3 or 6)*	-0.387302	0.00348595	0.0469018
	1-palmitoyl-2-docosahexaenoyl-GPC (16:0/22:6)	-0.0613276	0.656472	0.798995
	1-palmitoyl-2-docosahexaenoyl-GPE (16:0/22:6)*	-0.0766955	0.577838	0.748862
	1-palmitoyl-2-gamma-linolenoyl-GPC (16:0/18:3n6)*	-0.266162	0.0495118	0.194887
	1-palmitoyl-2-linoleoyl-GPC (16:0/18:2)	-0.0228716	0.868357	0.916668
	1-palmitoyl-2-linoleoyl-GPE (16:0/18:2)	-0.16075	0.24103	0.453541
	1-palmitoyl-2-linoleoyl-GPI (16:0/18:2)	-0.278788	0.0392918	0.176365
	1-palmitoyl-2-oleoyl-GPC (16:0/18:1)	-0.255195	0.0600576	0.209635
	1-palmitoyl-2-oleoyl-GPE (16:0/18:1)	-0.188384	0.168398	0.387001
	1-palmitoyl-2-oleoyl-GPI (16:0/18:1)*	-0.220418	0.105861	0.291217
	1-palmitoyl-2-palmitoleoyl-GPC (16:0/16:1)*	-0.19127	0.161853	0.380226
	1-palmitoyl-2-stearoyl-GPC (16:0/18:0)	-0.0481241	0.727162	0.837764
	1-palmitoyl-GPC (16:0)	-0.386147	0.00359319	0.0474814
	1-palmitoyl-GPE (16:0)	-0.306133	0.023022	0.131048
	1-palmitoyl-GPG (16:0)*	-0.224214	0.129746	0.32784
	1-palmitoyl-GPI (16:0)	-0.477568	0.000260516	0.00664766
	1-ribosyl-imidazoleacetate*	-0.172222	0.208639	0.430064
	1-stearoyl-2-arachidonoyl-GPC (18:0/20:4)	-0.341991	0.0106009	0.0966731
	1-stearoyl-2-arachidonoyl-GPE (18:0/20:4)	-0.272511	0.0441308	0.18555
	1-stearoyl-2-arachidonoyl-GPI (18:0/20:4)	-0.275108	0.0420723	0.181009
	1-stearoyl-2-arachidonoyl-GPS (18:0/20:4)	-0.102453	0.456681	0.6516
	1-stearoyl-2-docosahexaenoyl-GPC (18:0/22:6)	-0.0840548	0.541775	0.722367
	1-stearoyl-2-docosahexaenoyl-GPE (18:0/22:6)*	-0.195022	0.153626	0.367907
	1-stearoyl-2-linoleoyl-GPC (18:0/18:2)*	-0.101804	0.459555	0.653982
	1-stearoyl-2-linoleoyl-GPE (18:0/18:2)*	-0.164863	0.229044	0.446432
	1-stearoyl-2-linoleoyl-GPI (18:0/18:2)	-0.187013	0.171573	0.390659
	1-stearoyl-2-oleoyl-GPC (18:0/18:1)	-0.188672	0.167735	0.386678
	1-stearoyl-2-oleoyl-GPE (18:0/18:1)	-0.224098	0.100016	0.283265
	1-stearoyl-2-oleoyl-GPI (18:0/18:1)*	-0.231385	0.0891805	0.268333
	1-stearoyl-GPC (18:0)	-0.471789	0.000276719	0.00682574
	1-stearoyl-GPE (18:0)	-0.359596	0.00700877	0.0727911
	1-stearoyl-GPI (18:0)	-0.504257	8.66348e-05	0.00286583
	1,2-dilinoleoyl-GPC (18:2/18:2)	0.0707071	0.607968	0.769518
	1,2-dipalmitoyl-GPC (16:0/16:0)	-0.0790043	0.566407	0.741722
	1,2,3-benzenetriol sulfate (2)	0.229004	0.0926147	0.271964
	1,5-anhydroglucitol (1,5-AG)	-0.0358586	0.794933	0.883259
	1,7-dimethylurate	0.132778	0.37904	0.588028
	10-heptadecenoate (17:1n7)	-0.315224	0.0190692	0.119586
	10-nonadecenoate (19:1n9)	-0.274315	0.0426927	0.181974
	10-undecenoate (11:1n1)	0.0849206	0.537606	0.7194
	12,13-DiHOME	-0.273565	0.0545655	0.202907
	13-HODE + 9-HODE	0.0363636	0.792109	0.883222
	16a-hydroxy DHEA 3-sulfate	-0.117605	0.392485	0.597611
	2-aminoadipate	0.0103896	0.939989	0.967444
	2-aminobutyrate	0.32013	0.0171866	0.115315
	2-aminoheptanoate	-0.108009	0.432503	0.633767
	2-aminooctanoate	-0.0617642	0.660409	0.799841
	2-aminophenol sulfate	0.0607504	0.659506	0.799841
	2-hydroxy-3-methylvalerate	-0.140548	0.306079	0.515942
	2-hydroxyarachidate*	-0.270924	0.0454289	0.187807
	2-hydroxybutyrate/2-hydroxyisobutyrate	-0.220418	0.105861	0.291217
	2-hydroxydecanoate	-0.123737	0.368094	0.580057
	2-hydroxyglutarate	0.0213564	0.877008	0.923166
	2-hydroxyhippurate (salicylurate)	-0.0689755	0.616805	0.770629
	2-hydroxylaurate	-0.270037	0.0505218	0.195739
	2-hydroxynervonate*	-0.0805195	0.558963	0.739564
	2-hydroxyoctanoate	0.205844	0.131627	0.327961
	2-hydroxypalmitate	-0.452165	0.000528935	0.011861
	2-hydroxyphenylacetate	-0.0308447	0.823108	0.903709
	2-hydroxyphytanate*	0.0308802	0.822907	0.903709
	2-hydroxystearate	-0.530159	3.14232e-05	0.00116266
	2-keto-3-deoxy-gluconate	-0.0269841	0.844956	0.907082
	2-linoleoylglycerol (18:2)	-0.280178	0.053757	0.202907
	2-methylbutyrylcarnitine (C5)	-0.182468	0.182414	0.402945
	2-methylcitrate/homocitrate	0.0580327	0.701655	0.830759
	2-methylserine	-0.0524887	0.714512	0.834313
	2-naphthol sulfate	0.159596	0.244469	0.454903
	2-oxoarginine*	0.0274892	0.84209	0.907082
	2-palmitoleoyl-GPC (16:1)*	-0.359812	0.00697222	0.0727911
	2-palmitoyl-GPC (16:0)*	-0.242641	0.0742745	0.2432
	2-piperidinone	-0.0692641	0.615329	0.770629
	2-stearoyl-GPE (18:0)*	-0.211905	0.120393	0.316307
	2,3-dihydroxy-5-methylthio-4-pentenoate (DMTPA)*	-0.309668	0.0214096	0.128806
	2,3-dihydroxyisovalerate	-0.12114	0.37831	0.588028
	2,5-dimethylphenol sulfate	0.18239	0.186825	0.405481
	2'-deoxyuridine	0.11457	0.423391	0.628822
	2'-O-methyluridine	0.153846	0.271387	0.487002
	21-hydroxypregnenolone disulfate	-0.0690476	0.616436	0.770629
	3-(3-hydroxyphenyl)propionate	-0.158926	0.255684	0.469494
	3-(4-hydroxyphenyl)lactate	-0.0293651	0.831467	0.907082
	3-acetylphenol sulfate	0.143367	0.325729	0.537354
	3-aminoisobutyrate	0.146032	0.287401	0.50016
	3-carboxy-4-methyl-5-pentyl-2-furanpropionate (3-CMPFP)**	0.078355	0.569611	0.741722
	3-carboxy-4-methyl-5-propyl-2-furanpropanoate (CMPF)	0.140693	0.305578	0.515942
	3-ethylcatechol sulfate (1)	0.239177	0.0786336	0.25111
	3-ethylcatechol sulfate (2)	0.230303	0.0907289	0.268865
	3-hydroxy-2-ethylpropionate	-0.218759	0.108582	0.294325
	3-hydroxy-3-methylglutarate	0.0262626	0.849052	0.907082
	3-hydroxybutyrate (BHBA)	-0.359163	0.00708238	0.0727911
	3-hydroxybutyroylglycine**	-0.184829	0.180899	0.402945
	3-hydroxybutyrylcarnitine (2)	0.0979798	0.476674	0.669333
	3-hydroxydecanoate	-0.276479	0.0410181	0.178697
	3-hydroxyhexanoate	-0.319408	0.0174531	0.115315
	3-hydroxyhippurate	-0.119913	0.383193	0.589528
	3-hydroxyisobutyrate	-0.323521	0.01598	0.113148
	3-hydroxylaurate	-0.234343	0.0850534	0.261088
	3-hydroxyoctanoate	-0.233261	0.0865455	0.263554
	3-hydroxypyridine sulfate	0.284343	0.0353824	0.168922
	3-hydroxystachydrine*	0.307792	0.0222528	0.129031
	3-indoxyl sulfate	-0.0632756	0.646273	0.794422
	3-methoxycatechol sulfate (1)	0.217172	0.111235	0.29965
	3-methoxytyrosine	-0.109957	0.424199	0.628822
	3-methyl catechol sulfate (1)	0.24228	0.0747195	0.243579
	3-methyl catechol sulfate (2)	0.213925	0.116814	0.310945
	3-methyl-2-oxobutyrate	-0.198196	0.146909	0.355271
	3-methyl-2-oxovalerate	-0.437229	0.000844361	0.0160212
	3-methylcytidine	-0.193878	0.181937	0.402945
	3-methylglutaconate	0.146681	0.285239	0.50016
	3-methylglutarylcarnitine (2)	0.253288	0.0646044	0.219317
	3-methylhistidine	-0.00966811	0.94415	0.967688
	3-methylxanthine	0.208719	0.159151	0.376591
	3-phenylpropionate (hydrocinnamate)	0.172727	0.207287	0.42847
	3-phosphoglycerate	0.264236	0.0583696	0.208483
	3-ureidopropionate	-0.297114	0.0276051	0.145913
	3,4-methyleneheptanoate	0.0245249	0.86436	0.91506
	3,7-dimethylurate	0.234387	0.121202	0.316307
	3beta-hydroxy-5-cholestenoate	-0.0665945	0.629045	0.780645
	3beta,7alpha-dihydroxy-5-cholestenoate	-0.0871573	0.526907	0.710683
	4-acetamidobutanoate	-0.111328	0.41841	0.623987
	4-acetylcatechol sulfate (1)	0.265764	0.05443	0.202907
	4-acetylphenol sulfate	0.140461	0.315777	0.526295
	4-allylphenol sulfate	-0.137951	0.315193	0.526295
	4-cholesten-3-one	-0.193546	0.169197	0.387634
	4-ethylphenylsulfate	0.02886	0.834324	0.907082
	4-guanidinobutanoate	-0.104401	0.44812	0.646412
	4-hydroxy-2-oxoglutaric acid	-0.44026	0.000769232	0.0153846
	4-hydroxychlorothalonil	-0.041342	0.764416	0.866261
	4-hydroxyglutamate	0.158762	0.297569	0.510908
	4-hydroxyhippurate	-0.235859	0.0829984	0.260553
	4-hydroxyphenylacetate	0.00887446	0.948728	0.971036
	4-hydroxyphenylpyruvate	0.184488	0.177537	0.399323
	4-methoxyphenol sulfate	0.125902	0.35971	0.573675
	4-methyl-2-oxopentanoate	-0.462193	0.000381702	0.0091116
	4-methylcatechol sulfate	0.146898	0.284521	0.50016
	4-methylguaiacol sulfate	-0.052886	0.701369	0.830759
	4-vinylguaiacol sulfate	0.0388167	0.778429	0.872305
	4-vinylphenol sulfate	0.197114	0.149174	0.358405
	5-dodecenoate (12:1n7)	-0.271934	0.0445992	0.18646
	5-dodecenoylcarnitine (C12:1)	-0.129076	0.347625	0.562893
	5-hydroxyhexanoate	0.0474098	0.75166	0.856652
	5-hydroxylysine	-0.285918	0.0464203	0.19052
	5-methylthioadenosine (MTA)	-0.276407	0.0410731	0.178697
	5-methyluridine (ribothymidine)	0.22013	0.106331	0.291425
	5-oxoproline	-0.345382	0.00980588	0.0918525
	5,6-dihydrothymine	-0.12417	0.366408	0.579363
	5,6-dihydrouridine	0.0792208	0.565341	0.741722
	5alpha-androstan-3alpha,17alpha-diol monosulfate	0.0424915	0.779181	0.872305
	5alpha-androstan-3alpha,17beta-diol disulfate	0.0303983	0.828929	0.907082
	5alpha-androstan-3alpha,17beta-diol monosulfate (1)	-0.133911	0.329711	0.541421
	5alpha-androstan-3alpha,17beta-diol monosulfate (2)	0.183533	0.18403	0.405304
	5alpha-androstan-3beta,17alpha-diol disulfate	0.0288776	0.843855	0.907082
	5alpha-androstan-3beta,17beta-diol disulfate	-0.0791486	0.565696	0.741722
	5alpha-androstan-3beta,17beta-diol monosulfate (2)	-0.209805	0.131601	0.327961
	5alpha-pregnan-3beta,20alpha-diol disulfate	-0.065368	0.63539	0.784956
	5alpha-pregnan-3beta,20alpha-diol monosulfate (2)	0.0158798	0.911034	0.94335
	5alpha-pregnan-3beta,20beta-diol monosulfate (1)	-0.102381	0.457	0.6516
	6-bromotryptophan	0.0840548	0.541775	0.722367
	6-hydroxyindole sulfate	-0.066811	0.627928	0.780645
	6-oxopiperidine-2-carboxylate	-0.052381	0.70409	0.83231
	7-alpha-hydroxy-3-oxo-4-cholestenoate (7-Hoca)	-0.091342	0.507177	0.69502
	7-dehydrocholesterol	-0.163737	0.271445	0.487002
	7-methylguanine	-0.210173	0.123525	0.318497
	7-methylxanthine	0.108811	0.466582	0.660174
	9-hydroxystearate	-0.233543	0.0892027	0.268333
	acetylcarnitine (C2)	0.173232	0.205941	0.426881
	acisoga	-0.261327	0.0697204	0.234798
	aconitate [cis or trans]	-0.208009	0.127528	0.324297
	adenine	-0.400742	0.00294331	0.0418856
	adenosine 5'-monophosphate (AMP)	0.185516	0.179256	0.401969
	adipoylcarnitine (C6-DC)	0.0435065	0.752465	0.856652
	adrenate (22:4n6)	-0.345684	0.0120704	0.0992456
	alanine	0.283405	0.0360188	0.170858
	allantoin	-0.0792929	0.564985	0.741722
	alliin	0.061629	0.667475	0.803695
	alpha-hydroxyisocaproate	-0.502381	9.29457e-05	0.00286583
	alpha-hydroxyisovalerate	-0.17114	0.211557	0.431272
	alpha-ketobutyrate	-0.162698	0.2353	0.451093
	alpha-ketoglutaramate*	-0.27417	0.0428063	0.181974
	alpha-ketoglutarate	0.097619	0.478306	0.66965
	alpha-tocopherol	-0.164574	0.229872	0.44647
	androstenediol (3alpha, 17alpha) monosulfate (2)	-0.00555556	0.96789	0.982416
	androstenediol (3alpha, 17alpha) monosulfate (3)	-0.170202	0.214108	0.435275
	androstenediol (3beta,17beta) disulfate (1)	-0.112266	0.414475	0.620873
	androstenediol (3beta,17beta) disulfate (2)	0.0506494	0.713445	0.834313
	androstenediol (3beta,17beta) monosulfate (1)	-0.0521645	0.705257	0.83236
	androstenediol (3beta,17beta) monosulfate (2)	-0.145382	0.289573	0.500663
	androsterone glucuronide	0.115584	0.400724	0.603942
	androsterone sulfate	-0.178716	0.191727	0.40887
	arabitol/xylitol	-0.174964	0.201375	0.420952
	arabonate/xylonate	0.192424	0.159288	0.376591
	arachidate (20:0)	-0.260895	0.054371	0.202907
	arachidonate (20:4n6)	-0.401443	0.00238396	0.0352825
	arachidonoylcarnitine (C20:4)	-0.28697	0.037215	0.173691
	arachidonoylcholine	-0.633607	3.53693e-07	3.82542e-05
	arachidoylcarnitine (C20)*	-0.118771	0.396966	0.599499
	argininate*	-0.256926	0.0582815	0.208483
	arginine	-0.234127	0.0853502	0.261088
	asparagine	0.138167	0.314427	0.526295
	aspartate	-0.0381674	0.782044	0.874188
	azelate (C9-DC)	-0.18961	0.165593	0.385277
	behenate (22:0)*	-0.0336219	0.807472	0.895846
	behenoyl dihydrosphingomyelin (d18:0/22:0)*	-0.293579	0.0295991	0.152322
	behenoyl sphingomyelin (d18:1/22:0)*	-0.190548	0.163471	0.382813
	behenoylcarnitine (C22)*	-0.151765	0.287727	0.50016
	benzoate	0.331602	0.0133926	0.106565
	beta-alanine	-0.127778	0.352538	0.566084
	beta-citrylglutamate	0.187269	0.175109	0.395118
	beta-cryptoxanthin	-0.0870851	0.52725	0.710683
	beta-guanidinopropanoate	-0.105064	0.454031	0.64987
	beta-hydroxyisovalerate	-0.277778	0.0400396	0.176365
	beta-sitosterol	-0.0169621	0.903107	0.939943
	betaine	0.0619048	0.653443	0.796619
	bilirubin (E,E)*	-0.173198	0.21489	0.435667
	bilirubin (E,Z or Z,E)*	-0.297447	0.0322327	0.157876
	bilirubin (Z,Z)	0.0596531	0.668299	0.803695
	biliverdin	0.123304	0.369785	0.580057
	butyrylcarnitine (C4)	-0.0580808	0.673608	0.807044
	butyrylglycine	0.380552	0.00640567	0.0707492
	C-glycosyltryptophan	-0.144156	0.293705	0.505445
	caffeine	0.172458	0.221494	0.443121
	campesterol	0.0287879	0.834732	0.907082
	caprate (10:0)	-0.292929	0.0299782	0.152992
	caproate (6:0)	-0.0510823	0.711102	0.834313
	caprylate (8:0)	-0.235931	0.0829015	0.260553
	carnitine	-0.0178932	0.896834	0.936047
	carotene diol (1)	-0.202237	0.13868	0.339811
	carotene diol (2)	-0.0185426	0.893111	0.933478
	carotene diol (3)	-0.0416868	0.766942	0.867794
	catechol sulfate	0.204185	0.134837	0.333711
	ceramide (d16:1/24:1, d18:1/22:1)*	-0.307648	0.0223188	0.129031
	ceramide (d18:1/14:0, d16:1/16:0)*	-0.198701	0.145861	0.353893
	ceramide (d18:1/17:0, d17:1/18:0)*	-0.239434	0.0783035	0.25111
	ceramide (d18:1/20:0, d16:1/22:0, d20:1/18:0)*	-0.267821	0.0480563	0.191192
	cerotoylcarnitine (C26)*	-0.216306	0.112702	0.302172
	chenodeoxycholate	-0.176812	0.245279	0.454903
	cholate	-0.00793651	0.954141	0.973882
	cholesterol	-0.159524	0.244686	0.454903
	choline	-0.0023088	0.986653	0.991836
	choline phosphate	0.223088	0.101595	0.283265
	cinnamoylglycine	0.131568	0.372724	0.580935
	cis-4-decenoylcarnitine (C10:1)	-0.125397	0.361655	0.574303
	citraconate/glutaconate	0.103896	0.450331	0.646732
	citrate	-0.296465	0.0279627	0.146755
	citrulline	0.101587	0.460515	0.65409
	cortisol	-0.142569	0.299109	0.512362
	cortisone	-0.0329004	0.811527	0.897653
	creatine	0.257359	0.0578442	0.208483
	creatinine	-0.1829	0.181361	0.402945
	cys-gly, oxidized	-0.125613	0.360821	0.574209
	cystathionine	0.239683	0.0779856	0.25111
	cysteine	0.483838	0.000182276	0.00499571
	cysteine s-sulfate	0.178066	0.193373	0.410406
	cysteine-glutathione disulfide	0.0189755	0.890631	0.932202
	cysteinylglycine	0.244877	0.0715628	0.237473
	cysteinylglycine disulfide*	0.0237374	0.86342	0.91506
	cystine	0.150794	0.2718	0.487002
	cytidine	-0.0518656	0.732111	0.839941
	decanoylcarnitine (C10)	-0.0740981	0.590823	0.757727
	dehydroisoandrosterone sulfate (DHEA-S)	0.0931457	0.498791	0.689916
	deoxycarnitine	-0.106277	0.439961	0.640888
	deoxycholate	-0.266235	0.0737062	0.242412
	diacylglycerol (16:1/18:2 [2], 16:0/18:3 [1])*	-0.27886	0.0392389	0.176365
	dihomo-linoleate (20:2n6)	-0.289538	0.0320239	0.157876
	dihomo-linolenate (20:3n3 or n6)	-0.373304	0.00499786	0.0585271
	dihomo-linolenoylcarnitine (C20:3n3 or 6)*	-0.302165	0.0249526	0.13511
	dihomo-linoleoylcarnitine (C20:2)*	-0.456928	0.000661309	0.013982
	dihydrocaffeate sulfate (2)	0.125525	0.385071	0.59107
	dihydroferulic acid	-0.146425	0.305221	0.515942
	dihydroorotate	-0.37619	0.00464591	0.0581455
	dimethylarginine (SDMA + ADMA)	-0.287518	0.033297	0.161044
	dimethylglycine	-0.15671	0.253215	0.466118
	docosadienoate (22:2n6)	-0.310678	0.0209669	0.128806
	docosadioate (C22-DC)	0.295815	0.0283241	0.147605
	docosahexaenoate (DHA; 22:6n3)	-0.239105	0.0787265	0.25111
	docosapentaenoate (n3 DPA; 22:5n3)	-0.28925	0.0322033	0.157876
	docosapentaenoate (n6 DPA; 22:5n6)	-0.250938	0.0646095	0.219317
	dodecadienoate (12:2)*	-0.251443	0.0640554	0.219317
	dodecanedioate (C12-DC)	-0.169264	0.216682	0.438099
	dodecenedioate (C12:1-DC)*	-0.165713	0.240369	0.453541
	dopamine 3-O-sulfate	-0.0621212	0.652309	0.796549
	ectoine	-0.257862	0.059765	0.209602
	EDTA	0.0622655	0.651553	0.796549
	eicosanodioate (C20-DC)	-0.104185	0.449067	0.646517
	eicosapentaenoate (EPA; 20:5n3)	-0.319481	0.0174263	0.115315
	eicosenoate (20:1)	-0.193723	0.156438	0.373433
	eicosenoylcarnitine (C20:1)*	-0.0803752	0.55967	0.739564
	epiandrosterone sulfate	0.00656566	0.962056	0.979259
	ergothioneine	0.0562049	0.683586	0.815892
	erucate (22:1n9)	-0.0285714	0.835958	0.907082
	erythritol	-0.127417	0.35391	0.566084
	erythronate*	-0.224315	0.0996801	0.283265
	ethylmalonate	0.0883117	0.521426	0.706284
	etiocholanolone glucuronide	0.0241703	0.860954	0.91506
	eugenol sulfate	-0.0156426	0.91148	0.94335
	ferulic acid 4-sulfate	-0.0280912	0.846451	0.907082
	formiminoglutamate	0.256421	0.0587951	0.208483
	fructose	-0.234848	0.084364	0.261088
	fumarate	-0.544733	1.71062e-05	0.000744624
	galactonate	0.122511	0.372898	0.580935
	gamma-CEHC	-0.0699447	0.615262	0.770629
	gamma-glutamyl-alpha-lysine	-0.0519481	0.706424	0.832411
	gamma-glutamyl-epsilon-lysine	-0.201224	0.165613	0.385277
	gamma-glutamylalanine	0.180952	0.186135	0.405481
	gamma-glutamylcitrulline*	0.0630592	0.647403	0.794491
	gamma-glutamylglutamate	0.116883	0.395416	0.59838
	gamma-glutamylglutamine	0.0596681	0.665209	0.803695
	gamma-glutamylglycine	0.503463	8.92552e-05	0.00286583
	gamma-glutamylhistidine	-0.0018759	0.989155	0.991836
	gamma-glutamylisoleucine*	-0.2171	0.111356	0.29965
	gamma-glutamylleucine	-0.258009	0.0571932	0.208483
	gamma-glutamylmethionine	-0.180736	0.186671	0.405481
	gamma-glutamylphenylalanine	-0.112915	0.411763	0.618062
	gamma-glutamylthreonine	0.293506	0.0296411	0.152322
	gamma-glutamyltyrosine	-0.0939394	0.495124	0.686126
	gamma-glutamylvaline	-0.10974	0.425117	0.628822
	gamma-tocopherol/beta-tocopherol	-0.0689033	0.617175	0.770629
	gentisate	0.215399	0.117761	0.31234
	gluconate	0.264003	0.0698049	0.234798
	glucose	0.127345	0.354185	0.566084
	glucuronate	-0.164863	0.229044	0.446432
	glucuronide of piperine metabolite C17H21NO3 (4)*	-0.0925966	0.531338	0.713594
	glutamate	0.0821789	0.550863	0.731001
	glutamine	-0.0919192	0.504486	0.693076
	glutarate (C5-DC)	-0.33658	0.0119848	0.0992456
	glutarylcarnitine (C5-DC)	-0.109596	0.42573	0.628822
	glycerate	0.419913	0.00141504	0.0249317
	glycerol	-0.191991	0.160246	0.37765
	glycerol 3-phosphate	0.406421	0.00207726	0.0313708
	glycerophosphoethanolamine	0.0857143	0.533797	0.715598
	glycerophosphorylcholine (GPC)	-0.210245	0.123394	0.318497
	glycine	0.637734	1.63651e-07	2.42203e-05
	glycine conjugate of C10H14O2 (1)*	0.103752	0.450964	0.646732
	glyco-beta-muricholate**	0.055814	0.718959	0.834313
	glycochenodeoxycholate	-0.00533911	0.96914	0.982416
	glycochenodeoxycholate glucuronide (1)	0.0677489	0.623098	0.77625
	glycochenodeoxycholate sulfate	-0.0362915	0.792512	0.883222
	glycocholate	-0.0994228	0.470174	0.662722
	glycocholenate sulfate*	0.0206349	0.881133	0.926191
	glycodeoxycholate	0.00209235	0.987904	0.991836
	glycodeoxycholate sulfate	-0.0725367	0.602194	0.766993
	glycohyocholate	0.0336109	0.824509	0.903907
	glycolithocholate	-0.474924	0.00064775	0.013982
	glycolithocholate sulfate*	-0.144589	0.292242	0.5041
	glycosyl ceramide (d18:1/20:0, d16:1/22:0)*	-0.119264	0.385793	0.59107
	glycosyl ceramide (d18:1/23:1, d17:1/24:1)*	0.169641	0.229249	0.446432
	glycosyl ceramide (d18:2/24:1, d18:1/24:2)*	0.0235931	0.864243	0.91506
	glycosyl-N-(2-hydroxynervonoyl)-sphingosine (d18:1/24:1(2OH))*	-0.192785	0.158492	0.376591
	glycosyl-N-behenoyl-sphingadienine (d18:2/22:0)*	-0.0257576	0.851922	0.907082
	glycosyl-N-behenoyl-sphingosine (d18:1/22:0)*	0.0021645	0.987487	0.991836
	glycosyl-N-nervonoyl-sphingosine (d18:1/24:1)*	0.0706349	0.608335	0.769518
	glycosyl-N-palmitoyl-sphingosine (d18:1/16:0)	-0.10873	0.429417	0.631746
	glycosyl-N-stearoyl-sphingosine (d18:1/18:0)	-0.0020202	0.988321	0.991836
	glycosyl-N-tricosanoyl-sphingadienine (d18:2/23:0)*	0.13254	0.334731	0.546801
	glycoursodeoxycholate	0.116955	0.395122	0.59838
	guaiacol sulfate	0.171717	0.209997	0.431272
	guanidinoacetate	0.62381	3.61865e-07	3.82542e-05
	guanidinosuccinate	0.371553	0.00668762	0.0717223
	gulonate*	0.00388956	0.978613	0.990662
	heme	0.197547	0.148265	0.357382
	heptanoate (7:0)	0.0284271	0.836775	0.907082
	heptenedioate (C7:1-DC)*	0.105339	0.44403	0.643124
	hexadecadienoate (16:2n6)	-0.261039	0.0542329	0.202907
	hexadecenedioate (C16:1-DC)*	-0.171284	0.211166	0.431272
	hexanoylcarnitine (C6)	-0.168326	0.219276	0.442137
	hexanoylglutamine	-0.129892	0.36862	0.580057
	hexanoylglycine	0.166204	0.269624	0.486639
	hippurate	-0.138312	0.313917	0.526295
	histidine	-0.179076	0.190817	0.408106
	homoarginine	-0.358081	0.00726936	0.0734534
	homocitrulline	0.165512	0.22719	0.446432
	homostachydrine*	0.179726	0.189187	0.406955
	hydantoin-5-propionate	0.337951	0.0116202	0.0992456
	hydroquinone sulfate	0.171775	0.223357	0.443121
	hydroxy-CMPF*	0.188672	0.167735	0.386678
	hydroxyasparagine**	-0.12316	0.37035	0.580057
	hyocholate	-0.204955	0.137094	0.337042
	hypotaurine	0.256437	0.0853827	0.261088
	hypoxanthine	-0.160967	0.240388	0.453541
	imidazole lactate	0.149856	0.274827	0.490053
	imidazole propionate	-0.0572136	0.681122	0.814266
	iminodiacetate (IDA)	0.031746	0.818026	0.902144
	indoleacetate	0.213925	0.116814	0.310945
	indoleacetylcarnitine*	0.0901357	0.529334	0.712195
	indolelactate	0.279509	0.0387648	0.176365
	indolepropionate	-0.1057	0.442463	0.643124
	indolin-2-one	-0.129316	0.370766	0.580057
	isobutyrylcarnitine (C4)	-0.127417	0.35391	0.566084
	isobutyrylglycine	0.210139	0.127221	0.324297
	isocitric lactone	0.177056	0.195953	0.413119
	isoeugenol sulfate	-0.0162055	0.915854	0.946553
	isoleucine	-0.412121	0.00176967	0.0284685
	isoursodeoxycholate	-0.0709957	0.6065	0.769518
	isovalerate (i5:0)	0.0487734	0.723627	0.836693
	isovalerylcarnitine (C5)	-0.0031746	0.981648	0.991836
	isovalerylglycine	0.313504	0.0222611	0.129031
	kynurenate	-0.584848	2.74648e-06	0.000169367
	kynurenine	-0.118759	0.387823	0.592952
	L-carnitine (nM)	-0.0495671	0.719313	0.834313
	lactate	-0.116955	0.395122	0.59838
	lactosyl-N-behenoyl-sphingosine (d18:1/22:0)*	-0.0267677	0.846184	0.907082
	lactosyl-N-nervonoyl-sphingosine (d18:1/24:1)*	-0.019697	0.886499	0.929192
	lactosyl-N-palmitoyl-sphingosine (d18:1/16:0)	-0.161472	0.238896	0.453541
	lanthionine	0.0803577	0.595507	0.762413
	laurate (12:0)	-0.223882	0.100353	0.283265
	laurylcarnitine (C12)	-0.133838	0.329974	0.541421
	leucine	-0.441919	0.000730695	0.0150198
	lignoceroyl sphingomyelin (d18:1/24:0)	-0.241126	0.0761574	0.247178
	lignoceroylcarnitine (C24)*	-0.16342	0.233202	0.449399
	linoleate (18:2n6)	-0.303968	0.0240588	0.134638
	linolenate [alpha or gamma; (18:3n3 or 6)]	-0.265801	0.0498329	0.195113
	linolenoylcarnitine (C18:3)*	-0.180231	0.187926	0.406214
	linoleoyl ethanolamide	-0.578583	1.07728e-05	0.000544746
	linoleoyl-arachidonoyl-glycerol (18:2/20:4) [2]*	-0.351371	0.00852749	0.0823711
	linoleoyl-docosahexaenoyl-glycerol (18:2/22:6) [1]*	-0.23456	0.0847574	0.261088
	linoleoyl-docosahexaenoyl-glycerol (18:2/22:6) [2]*	-0.281818	0.0371175	0.173691
	linoleoyl-linolenoyl-glycerol (18:2/18:3) [1]*	-0.156999	0.252331	0.465649
	linoleoyl-linolenoyl-glycerol (18:2/18:3) [2]*	-0.153608	0.262851	0.47791
	linoleoyl-linoleoyl-glycerol (18:2/18:2) [1]*	-0.251443	0.0640554	0.219317
	linoleoylcarnitine (C18:2)*	-0.336941	0.0118879	0.0992456
	linoleoylcholine*	-0.495102	0.000141205	0.00401892
	lithocholate sulfate (1)	-0.0809124	0.576446	0.748369
	lysine	-0.201732	0.139689	0.341155
	malate	-0.525253	3.83218e-05	0.00135039
	maleate	0.0332612	0.809499	0.89675
	mannitol/sorbitol	0.0713564	0.604668	0.768822
	mannose	0.0641414	0.64176	0.791112
	margarate (17:0)	-0.308874	0.021763	0.128837
	margaroylcarnitine (C17)*	-0.124675	0.364446	0.577495
	mead acid (20:3n9)	-0.227128	0.0953925	0.277915
	methionine	-0.203752	0.135684	0.334687
	methionine sulfone	0.141775	0.301834	0.515837
	methionine sulfoxide	-0.108369	0.430958	0.632756
	methyl glucopyranoside (alpha + beta)	0.259767	0.0578367	0.208483
	methyl indole-3-acetate	-0.0364018	0.793842	0.883259
	methyl-4-hydroxybenzoate sulfate	0.181313	0.185244	0.405481
	methylmalonate (MMA)	-0.136869	0.319041	0.53054
	methylsuccinate	0.151876	0.268334	0.485494
	myo-inositol	0.315584	0.018925	0.119586
	myristate (14:0)	-0.277922	0.039932	0.176365
	myristoleate (14:1n5)	-0.234416	0.0849546	0.261088
	myristoleoylcarnitine (C14:1)*	-0.162771	0.23509	0.451093
	myristoyl dihydrosphingomyelin (d18:0/14:0)*	-0.166955	0.223107	0.443121
	myristoyl-linoleoyl-glycerol (14:0/18:2) [1]*	-0.159249	0.279634	0.496232
	myristoylcarnitine (C14)	-0.208874	0.125915	0.323441
	N-(2-furoyl)glycine	0.167677	0.221085	0.443121
	N-acetyl-2-aminooctanoate*	0.43952	0.00140559	0.0249317
	N-acetyl-3-methylhistidine*	0.135654	0.347571	0.562893
	N-acetyl-beta-alanine	-0.304822	0.0250136	0.13511
	N-acetyl-isoputreanine*	-0.227706	0.094531	0.276494
	N-acetyl-S-allyl-L-cysteine	0.564754	1.9346e-05	0.000795337
	N-acetylalanine	-0.0323954	0.814369	0.899452
	N-acetylalliin	0.333213	0.0168784	0.115315
	N-acetylarginine	0.05	0.716964	0.834313
	N-acetylasparagine	0.609388	1.00646e-06	7.44781e-05
	N-acetylaspartate (NAA)	0.185498	0.175134	0.395118
	N-acetylcarnosine	-0.128499	0.349803	0.565184
	N-acetylcitrulline	0.0493213	0.731071	0.839941
	N-Acetylcysteine (nM)	0.363823	0.00632432	0.0707492
	N-acetylglucosamine/N-acetylgalactosamine	-0.069697	0.613117	0.770629
	N-acetylglucosaminylasparagine	0.122047	0.419083	0.623987
	N-acetylglutamate	0.557766	1.17783e-05	0.000544746
	N-acetylglutamine	0.362049	0.00660413	0.0717223
	N-acetylglycine	0.182612	0.182063	0.402945
	N-acetylhistidine	0.268759	0.0472492	0.19052
	N-acetylisoleucine	-0.0483405	0.725983	0.837764
	N-acetylleucine	0.152165	0.267415	0.485017
	N-acetylmethionine	0.458225	0.000434814	0.0100551
	N-acetylneuraminate	0.00721501	0.958306	0.976786
	N-acetylphenylalanine	0.325902	0.0151767	0.110105
	N-acetylputrescine	-0.308947	0.0217307	0.128837
	N-acetylserine	0.43189	0.000992961	0.0183698
	N-acetyltaurine	-0.26811	0.0478068	0.191192
	N-acetylthreonine	-0.0259019	0.851102	0.907082
	N-acetyltryptophan	0.554185	1.13553e-05	0.000544746
	N-acetylvaline	0.0639971	0.642511	0.791112
	N-behenoyl-sphingadienine (d18:2/22:0)*	-0.18658	0.172585	0.391758
	N-delta-acetylornithine	-0.120635	0.380316	0.588774
	N-formylanthranilic acid	0.0287879	0.834732	0.907082
	N-formylmethionine	0.148918	0.277877	0.4943
	N-formylphenylalanine	-0.325011	0.0241984	0.134638
	N-methylhydroxyproline**	0.245882	0.0819942	0.260411
	N-methylpipecolate	0.165152	0.228219	0.446432
	N-methylproline	0.145671	0.288606	0.50016
	N-methyltaurine	0.255113	0.0708042	0.237082
	N-nervonoyl-sphingadiene (d18:2/24:1)*	-0.15404	0.261492	0.47661
	N-oleoylserine	0.830375	4.50581e-15	1.66715e-12
	N-palmitoyl-heptadecasphingosine (d17:1/16:0)*	-0.273882	0.0430343	0.181974
	N-palmitoyl-sphingadienine (d18:2/16:0)*	-0.28153	0.0373202	0.173691
	N-palmitoyl-sphinganine (d18:0/16:0)	-0.0974026	0.479287	0.66965
	N-palmitoyl-sphingosine (d18:1/16:0)	-0.232684	0.0873497	0.264913
	N-palmitoylglycine	-0.119913	0.383193	0.589528
	N-palmitoylserine	0.750715	6.28148e-11	1.16207e-08
	N-stearoyl-sphingadienine (d18:2/18:0)*	-0.213417	0.12126	0.316307
	N-stearoyl-sphinganine (d18:0/18:0)*	-0.256205	0.0590163	0.208483
	N-stearoyl-sphingosine (d18:1/18:0)*	-0.306638	0.0227856	0.130708
	N-stearoylserine*	0.805832	1.98426e-13	4.8945e-11
	N,N,N-trimethyl-5-aminovalerate	-0.166955	0.223107	0.443121
	N1-Methyl-2-pyridone-5-carboxamide	-0.0119048	0.931257	0.959792
	N1-Methyl-4-pyridone-3-carboxamide	-0.0725108	0.598821	0.764013
	N1-methyladenosine	0.061039	0.657988	0.799526
	N1-methylinosine	-0.264951	0.0528447	0.202617
	N2,N2-dimethylguanosine	-0.187302	0.170901	0.39033
	N2,N5-diacetylornithine	-0.238673	0.0986265	0.28179
	N6-acetyllysine	-0.0215729	0.875771	0.923166
	N6,N6,N6-trimethyllysine	-0.320851	0.0169235	0.115315
	nervonate (24:1n9)*	-0.0315715	0.838788	0.907082
	nicotinamide	0.145815	0.288124	0.50016
	nonadecanoate (19:0)	-0.329293	0.0140923	0.108605
	o-cresol sulfate	0.211111	0.121821	0.316307
	O-sulfo-L-tyrosine	-0.341558	0.0107063	0.0966731
	octadecadienedioate (C18:2-DC)*	0.0439394	0.750081	0.856574
	octadecanedioylcarnitine (C18-DC)*	0.0660895	0.631654	0.781646
	octadecenedioate (C18:1-DC)*	-0.0507937	0.712663	0.834313
	octadecenedioylcarnitine (C18:1-DC)*	-0.0924964	0.501802	0.692786
	octanoylcarnitine (C8)	-0.074531	0.588649	0.756716
	oleate/vaccenate (18:1)	-0.256277	0.0589425	0.208483
	oleoyl ethanolamide	-0.328427	0.0143627	0.108605
	oleoyl-arachidonoyl-glycerol (18:1/20:4) [1]*	-0.0894661	0.515975	0.702436
	oleoyl-arachidonoyl-glycerol (18:1/20:4) [2]*	-0.302814	0.0246277	0.134996
	oleoyl-linolenoyl-glycerol (18:1/18:3) [2]*	-0.147186	0.283566	0.50016
	oleoyl-linoleoyl-glycerol (18:1/18:2) [1]	-0.288889	0.0324286	0.157876
	oleoyl-linoleoyl-glycerol (18:1/18:2) [2]	-0.258369	0.056834	0.208483
	oleoyl-oleoyl-glycerol (18:1/18:1) [1]*	-0.25202	0.0634268	0.219317
	oleoyl-oleoyl-glycerol (18:1/18:1) [2]*	-0.198701	0.145861	0.353893
	oleoylcarnitine (C18:1)	-0.290693	0.0313148	0.157639
	oleoylcholine	-0.529961	0.000107133	0.00317113
	ornithine	-0.375613	0.0047145	0.0581455
	orotate	0.175108	0.200997	0.420952
	orotidine	0.145671	0.288606	0.50016
	oxalate (ethanedioate)	-0.305195	0.0234666	0.132559
	p-cresol glucuronide*	-0.0552042	0.718716	0.834313
	p-cresol sulfate	0.167027	0.222905	0.443121
	palmitate (16:0)	-0.313781	0.0196552	0.122225
	palmitoleate (16:1n7)	-0.267388	0.0484326	0.191658
	palmitoleoyl-linoleoyl-glycerol (16:1/18:2) [1]*	-0.312979	0.0212044	0.128806
	palmitoleoyl-oleoyl-glycerol (16:1/18:1) [1]*	-0.270996	0.0453692	0.187807
	palmitoleoyl-oleoyl-glycerol (16:1/18:1) [2]*	-0.339457	0.0148117	0.108605
	palmitoleoylcarnitine (C16:1)*	-0.328066	0.0144766	0.108605
	palmitoyl dihydrosphingomyelin (d18:0/16:0)*	-0.17114	0.211557	0.431272
	palmitoyl ethanolamide	-0.318831	0.0176688	0.115707
	palmitoyl sphingomyelin (d18:1/16:0)	-0.225253	0.0982346	0.281758
	palmitoyl-arachidonoyl-glycerol (16:0/20:4) [2]*	-0.389538	0.00328618	0.0450329
	palmitoyl-linoleoyl-glycerol (16:0/18:2) [1]*	-0.340476	0.0109737	0.0966731
	palmitoyl-linoleoyl-glycerol (16:0/18:2) [2]*	-0.336797	0.0119266	0.0992456
	palmitoyl-oleoyl-glycerol (16:0/18:1) [1]*	-0.271066	0.0519277	0.200138
	palmitoyl-oleoyl-glycerol (16:0/18:1) [2]*	-0.338456	0.0114884	0.0992456
	palmitoylcarnitine (C16)	-0.414141	0.00167083	0.0274759
	palmitoylcholine	-0.626834	5.12558e-07	4.74116e-05
	pantothenate	-0.174675	0.202131	0.421343
	pentadecanoate (15:0)	-0.279437	0.0388173	0.176365
	perfluorooctanesulfonate (PFOS)	0.180664	0.18685	0.405481
	perfluorooctanoate (PFOA)*	0.0664502	0.62979	0.780645
	phenol sulfate	0.226046	0.0970242	0.279369
	phenylacetate	-0.0281155	0.84955	0.907082
	phenylacetylcarnitine	0.101597	0.469144	0.662531
	phenylacetylglutamine	0.106854	0.437467	0.638512
	phenylalanine	-0.351154	0.00857104	0.0823711
	phenyllactate (PLA)	0.0959596	0.485853	0.677083
	phenylpyruvate	0.0782107	0.570324	0.741722
	phosphate	-0.0550505	0.689752	0.820606
	phosphoethanolamine	0.302814	0.0246277	0.134996
	phytanate	-0.0728716	0.596999	0.763004
	picolinate	-0.174358	0.22589	0.446432
	pipecolate	-0.134921	0.326043	0.537354
	piperine	-0.0622655	0.651553	0.796549
	pregnanediol-3-glucuronide	-0.213722	0.120717	0.316307
	pregnenediol disulfate (C21H34O8S2)*	-0.0510101	0.711492	0.834313
	pregnenediol sulfate (C21H34O5S)*	-0.0589466	0.669022	0.803695
	pregnenolone sulfate	-0.016811	0.903043	0.939943
	pro-hydroxy-pro	-0.245166	0.0712187	0.237396
	proline	0.130014	0.344103	0.55964
	prolylglycine	-0.00844156	0.951226	0.972247
	propionylcarnitine (C3)	0.015873	0.908429	0.942829
	propionylglycine	0.602237	1.1491e-06	7.73028e-05
	pseudouridine	-0.0953824	0.488492	0.678207
	pyridoxal	-0.0402597	0.770413	0.87039
	pyridoxate	-0.000721501	0.995829	0.995829
	pyroglutamine*	-0.0012987	0.992492	0.993835
	pyrraline	0.157078	0.286326	0.50016
	pyruvate	-0.0282828	0.837592	0.907082
	quinate	0.225615	0.100931	0.283265
	quinolinate	-0.159672	0.248784	0.46025
	retinal	-0.0394661	0.774819	0.872305
	retinol (Vitamin A)	-0.179509	0.189729	0.406955
	ribitol	-0.105123	0.444972	0.643124
	ribonate	0.331674	0.0174237	0.115315
	ribulonate/xylulonate*	0.229942	0.0912497	0.269023
	S-1-pyrroline-5-carboxylate	0.279548	0.0469579	0.19052
	S-allylcysteine	0.040905	0.775646	0.872305
	S-methylcysteine	0.0479798	0.727949	0.837764
	S-methylcysteine sulfoxide	-0.0137085	0.920873	0.950412
	salicylate	0.105195	0.444658	0.643124
	sarcosine	0.00988456	0.942901	0.967688
	sebacate (C10-DC)	-0.0926793	0.522078	0.706284
	serine	0.993939	1.65706e-52	1.22623e-49
	sphingadienine	-0.259797	0.0628914	0.218496
	sphinganine	0.162482	0.235932	0.451136
	sphinganine-1-phosphate	-0.0559939	0.687568	0.819324
	sphingomyelin (d17:1/14:0, d16:1/15:0)*	-0.174026	0.203839	0.423711
	sphingomyelin (d17:1/16:0, d18:1/15:0, d16:1/17:0)*	-0.222944	0.101822	0.283265
	sphingomyelin (d17:2/16:0, d18:2/15:0)*	-0.189394	0.166085	0.385277
	sphingomyelin (d18:0/18:0, d19:0/17:0)*	-0.258297	0.0569057	0.208483
	sphingomyelin (d18:0/20:0, d16:0/22:0)*	-0.221717	0.103769	0.287599
	sphingomyelin (d18:1/14:0, d16:1/16:0)*	-0.276118	0.0412934	0.178697
	sphingomyelin (d18:1/17:0, d17:1/18:0, d19:1/16:0)	-0.159452	0.244902	0.454903
	sphingomyelin (d18:1/18:1, d18:2/18:0)	-0.0751082	0.585757	0.755158
	sphingomyelin (d18:1/19:0, d19:1/18:0)*	-0.154185	0.26104	0.47661
	sphingomyelin (d18:1/20:0, d16:1/22:0)*	-0.091847	0.504822	0.693076
	sphingomyelin (d18:1/20:1, d18:2/20:0)*	0.0387446	0.778831	0.872305
	sphingomyelin (d18:1/20:2, d18:2/20:1, d16:1/22:2)*	-0.0893218	0.516654	0.702436
	sphingomyelin (d18:1/21:0, d17:1/22:0, d16:1/23:0)*	-0.230231	0.0908329	0.268865
	sphingomyelin (d18:1/22:1, d18:2/22:0, d16:1/24:1)*	-0.0973304	0.479614	0.66965
	sphingomyelin (d18:1/22:2, d18:2/22:1, d16:1/24:2)*	-0.141198	0.303827	0.515942
	sphingomyelin (d18:1/24:1, d18:2/24:0)*	-0.0784993	0.568898	0.741722
	sphingomyelin (d18:1/25:0, d19:0/24:1, d20:1/23:0, d19:1/24:0)*	-0.12785	0.352264	0.566084
	sphingomyelin (d18:2/14:0, d18:1/14:1)*	-0.180087	0.188286	0.406214
	sphingomyelin (d18:2/16:0, d18:1/16:1)*	-0.208658	0.126317	0.323441
	sphingomyelin (d18:2/18:1)*	-0.107576	0.434361	0.635231
	sphingomyelin (d18:2/21:0, d16:2/23:0)*	-0.120418	0.381178	0.588876
	sphingomyelin (d18:2/23:0, d18:1/23:1, d17:1/24:1)*	-0.149856	0.274827	0.490053
	sphingomyelin (d18:2/23:1)*	-0.11847	0.388985	0.593503
	sphingomyelin (d18:2/24:1, d18:1/24:2)*	-0.0025974	0.984984	0.991836
	sphingomyelin (d18:2/24:2)*	-0.160534	0.241672	0.453541
	sphingosine	-0.328499	0.01434	0.108605
	sphingosine 1-phosphate	-0.34899	0.00901729	0.0855487
	stachydrine	0.14127	0.303578	0.515942
	stearate (18:0)	-0.356421	0.00756441	0.0746355
	stearidonate (18:4n3)	-0.0830447	0.54666	0.727569
	stearoyl ethanolamide	-0.332468	0.0131381	0.105676
	stearoyl sphingomyelin (d18:1/18:0)	-0.00966811	0.94415	0.967688
	stearoyl-arachidonoyl-glycerol (18:0/20:4) [1]*	-0.312903	0.0212376	0.128806
	stearoylcarnitine (C18)	-0.176696	0.19688	0.413895
	succinate	-0.323304	0.0160548	0.113148
	succinimide	0.219264	0.107748	0.294221
	succinylcarnitine (C4-DC)	-0.223636	0.130764	0.327961
	sucrose	0.0176548	0.908359	0.942829
	sulfate of piperine metabolite C16H19NO3 (2)*	0.104615	0.46503	0.659237
	sulfate of piperine metabolite C16H19NO3 (3)*	-0.0439682	0.75694	0.859104
	sulfate of piperine metabolite C18H21NO3 (1)*	-0.227602	0.108215	0.294325
	sulfate of piperine metabolite C18H21NO3 (3)*	-0.165116	0.242093	0.453541
	sulfate*	0.408947	0.00193555	0.0298397
	syringol sulfate	-0.0277551	0.849853	0.907082
	tartarate	-0.350521	0.0145854	0.108605
	tartronate (hydroxymalonate)	-0.372799	0.00506181	0.0585271
	taurine	0.155556	0.256772	0.470326
	taurochenodeoxycholate	-0.141053	0.304327	0.515942
	taurocholenate sulfate*	-0.243434	0.0733031	0.242162
	taurodeoxycholate	-0.0505421	0.721966	0.83608
	taurolithocholate 3-sulfate	-0.150621	0.281683	0.498674
	tetradecanedioate (C14-DC)	-0.177994	0.193556	0.410406
	theobromine	0.145005	0.330809	0.54159
	thioproline	0.162266	0.236565	0.451181
	threonate	-0.22316	0.101482	0.283265
	threonine	0.318038	0.0179691	0.116642
	thymol sulfate	0.16342	0.233202	0.449399
	thyroxine	0.136652	0.319814	0.530634
	tiglylcarnitine (C5:1-DC)	-0.213188	0.121669	0.316307
	trans-4-hydroxyproline	0.414574	0.0016503	0.0274759
	trans-urocanate	0.13153	0.33846	0.551676
	tricosanoyl sphingomyelin (d18:1/23:0)*	-0.256061	0.0591642	0.208483
	trigonelline (N'-methylnicotinate)	0.286147	0.0341846	0.164264
	trimethylamine N-oxide	-0.0957431	0.486842	0.677186
	tryptophan	-0.177417	0.195028	0.412346
	tryptophan betaine	-0.0785714	0.568542	0.741722
	tyramine O-sulfate	-0.0901876	0.512582	0.701129
	tyrosine	-0.278499	0.0395043	0.176365
	umbelliferone sulfate	0.150725	0.323006	0.53473
	urate	-0.262193	0.0531383	0.202693
	urea	0.113564	0.409062	0.615256
	uridine	-0.316522	0.0185546	0.118365
	ursodeoxycholate	-0.0311688	0.821279	0.903709
	valerate (5:0)	0.0828054	0.563479	0.741722
	valine	-0.27785	0.0399858	0.176365
	vanillactate	-0.162722	0.239743	0.453541
	vanillylmandelate (VMA)	-0.290765	0.031271	0.157639
	xanthine	-0.268831	0.0471876	0.19052
	xanthurenate	-0.344006	0.0108645	0.0966731
	ximenoylcarnitine (C26:1)*	-0.0453824	0.742153	0.850144
	xylose	-0.296688	0.0505087	0.195739
