# Supplementary material for: The acute effect of metabolic cofactor supplementation: a potential therapeutic strategy against non‐alcoholic fatty liver disease
Source: Mol Syst Biol. 2020 Apr 27;16(4):e9495. doi: 10.15252/msb.209495 (PMC7184219; doi:10.15252/msb.209495)
Supplement: Supplementary file 8 — Table EV7 [file MSB-16-e9495-s009.xlsx]

## Sheet: Legend
Table EV7. Plasma level of metabolites (raw data) for all subjects involved in the control study based on untargeted metabolomics measurements.

## Sheet: Values
5555 - Plasma metabolite kinetics	Sample Bar Code	Sample Identification	Tube label	Material	Species	Position	Sampling Date	Trigonelline	TMAO	Ala	Arg	Asn	Asp	Cys	Gln	Glu	Gly	His	Ile	Leu	Lys	Met	Phe	Pro	Ser	Thr	Trp	Tyr	Val	1-Met-His	3-Met-His	5-AVA	AABA	Ac-Orn	ADMA	alpha-AAA	Anserine	BABA	Betaine	c4-OH-Pro	Carnosine	Cit	Creatinine	Cystine	DOPA	HArg	HCys	Kynurenine	Met-SO
							Class	Alkaloids	Amine Oxides	Amino Acids	Amino Acids	Amino Acids	Amino Acids	Amino Acids	Amino Acids	Amino Acids	Amino Acids	Amino Acids	Amino Acids	Amino Acids	Amino Acids	Amino Acids	Amino Acids	Amino Acids	Amino Acids	Amino Acids	Amino Acids	Amino Acids	Amino Acids	Amino Acid Related	Amino Acid Related	Amino Acid Related	Amino Acid Related	Amino Acid Related	Amino Acid Related	Amino Acid Related	Amino Acid Related	Amino Acid Related	Amino Acid Related	Amino Acid Related	Amino Acid Related	Amino Acid Related	Amino Acid Related	Amino Acid Related	Amino Acid Related	Amino Acid Related	Amino Acid Related	Amino Acid Related	Amino Acid Related
Concentration [µM]	1020435161	T1_S1_a	1_1_a	Plasma	Human	A1	2019-05-13	1.405	9.242	443.167	112.205	73.238	6.729	58.241	787.09	34.557	384.385	73.812	60.334	88.289	142.354	23.455	51.664	197.441	129.915	169.509	46.913	42.594	172.562	3.76	3.369	0.04267	10.141	0	0.636	0.398	0	0	49.999	0	0	36.653	68.457	50.775	0.0101	1.734	5.56	3.5	0.702
	1020435175	T1_S2_a	1_2_a	Plasma	Human	A2	2019-05-13	0.281	2.976	549.188	81.058	45.614	6.695	59.214	624.412	54.143	224.224	79.482	104.059	172.808	201.297	33.183	61.444	335.547	110.589	127.132	53.764	86.657	323.053	6.778	15.061	0.07396	24.159	0	0.307	2.47	0.01083	0	122.912	0	0	39.011	78.657	51.546	0.0118	3.867	4.276	1.783	0.832
	1020435180	T1_S3_a	1_3_a	Plasma	Human	A3	2019-05-13	1.628	7.466	469.673	112.205	51.61	5.997	72.939	728.643	17.843	249.249	90.296	120.068	196.897	216.867	37.399	85.363	403.066	128.841	173.644	69.465	97.721	322.049	6.67	12.217	0.08289	10.499	0	0.422	2.437	0.01561	0	55.137	0	0	43.405	85.62	56.565	0.0221	2.206	7.713	2.223	1.462
	1020435194	T1_S4_a	1_4_a	Plasma	Human	A4	2019-05-13	0.399	7.112	496.178	119.943	56.427	4.782	92.551	718.902	34.045	260.26	104.996	123.07	192.707	212.418	40.317	79.622	310.995	136.357	182.946	77.268	89.3	318.036	5.603	9.453	0.0329	18.909	0	0.504	1.785	0.015	0	42.531	0	0	36.224	76.695	52.051	0.0159	3.788	16.756	2.311	1.382
	1020435205	T1_S5_a	1_5_a	Plasma	Human	A5	2019-05-13	0.5	8.671	626.583	123.812	58.59	5.334	72.698	735.462	49.324	249.249	95.651	145.082	227.269	231.325	41.074	78.984	414.319	126.694	244.962	53.003	115.542	336.095	5.609	15.104	0.07904	15.314	0	0.425	1.698	0.05154	0	41.366	0	0	45.762	82.482	65.526	0.0245	3.283	6.067	1.904	1.392
	1020435210	T1_S6_a	1_6_a	Plasma	Human	A6	2019-05-13	0.468	6.193	603.259	118.009	52.593	4.593	71.313	665.325	19.483	228.228	80.007	94.153	137.199	211.306	31.021	61.55	249.614	121.325	147.804	57.665	75.2	267.873	5.565	15.393	0.05195	23.006	0	0.411	2.024	0.00855	0	35.372	0	0	49.728	84.934	58.998	0.0184	3.773	6.82	2.223	0.981
	1020435224	T1_S7_a	1_7_a	Plasma	Human	A7	2019-05-13	1.79	3.404	411.361	95.761	61.539	5.11	62.088	729.617	18.971	254.254	82.002	80.346	117.3	177.942	30.589	63.57	303.834	109.515	121.964	63.946	68.542	215.703	5.023	5.392	0.0311	12.872	0	0.364	0.839	0	0	47.992	0	0	42.011	79.834	50.39	0.0182	1.808	5.203	2.069	1.074
	1020435239	T1_S8_a	1_8_a	Plasma	Human	A8	2019-05-13	1.68	4.35	534.345	103.499	53.282	7.005	92.305	647.791	86.444	267.268	83.367	96.355	139.294	185.727	19.888	57.298	279.282	124.546	130.233	53.954	67.661	272.889	4.701	7.057	0.03234	18.335	0	0.366	1.654	0.00825	0	31.261	0	0	48.549	79.245	66.305	0.00983	5.145	15.964	1.486	0.914
	1020435243	T1_S9_a	1_9_a	Plasma	Human	A9	2019-05-13	0.64	2.575	535.405	113.172	55.543	5.368	69.554	652.661	23.79	322.323	88.616	95.354	156.051	185.727	32.751	70.693	302.811	105.327	167.442	74.794	72.85	295.964	6.279	15.338	0.04243	16.157	0	0.403	1.893	0.00989	0	47.243	0	0	45.548	89.641	50.7	0.0193	3.638	6.476	2.157	1.174
	1020435258	T1_S10_a	1_10_a	Plasma	Human	B1	2019-05-13	0.557	4.286	481.335	137.354	64.39	4.265	60.514	662.403	35.583	287.288	80.532	140.079	222.032	245.782	38.047	62.72	350.892	119.178	168.476	66.134	83.817	326.063	6.423	13.25	0.05416	16.94	0	0.5	2.557	0.08493	0	39.229	0	0	50.692	77.97	51.265	0.0168	3.449	5.698	1.816	1.193
	1020435262	T2_S1_a	2_1_a	Plasma	Human	B2	2019-05-13	2.185	9.253	394.398	111.238	69.895	5.601	67.81	764.685	22.252	385.386	71.502	55.431	77.607	141.241	21.402	47.518	172.889	112.736	161.241	51.004	41.615	166.543	3.538	3.059	0.0425	9.634	0	0.571	0.295	0	0	48.729	0	0	37.296	70.615	45.707	0.00442	1.68	5.61	3.786	0.668
	1020435277	T2_S2_a	2_2_a	Plasma	Human	B3	2019-05-13	0.693	3.332	551.309	84.444	39.912	5.282	71.615	679.937	40.402	205.205	83.892	88.15	143.483	209.082	29.724	54.534	328.386	115.957	119.897	55.857	80.39	288.942	6.642	14.144	0.107	24.72	0	0.361	2.133	0	0	124.106	0	0	42.333	78.755	50.607	0.0164	4.053	5.211	1.827	0.811
	1020435281	T2_S3_a	2_3_a	Plasma	Human	B4	2019-05-13	1.798	7.896	448.468	118.976	46.007	5.489	72.273	749.099	20.099	228.228	88.196	95.354	155.004	196.848	33.507	73.775	379.537	124.546	156.073	61.091	83.229	297.971	6.212	10.772	0.09816	9.66	0	0.368	1.85	0.00684	0	54.791	0	0	40.404	82.678	51.975	0.0107	2.25	7.245	2.157	1.392
	1020435296	T2_S4_a	2_4_a	Plasma	Human	B5	2019-05-13	0.687	6.113	454.83	91.602	48.563	3.653	65.209	579.602	22.662	237.237	88.511	90.051	143.483	181.278	33.507	69.736	275.19	113.81	152.972	68.799	75.298	266.87	4.939	7.762	0.029	16.163	0	0.474	1.251	0.01105	0	36.206	0	0	35.26	69.34	47.504	0.0122	2.828	11.783	2.124	1.164
	1020435307	T2_S5_a	2_5_a	Plasma	Human	B6	2019-05-13	0.531	7.543	494.057	97.696	43.156	4.274	65.017	624.412	31.789	206.206	76.017	106.06	156.051	174.606	29.616	61.338	339.639	96.201	196.383	46.437	90.377	270.883	5.049	11.552	0.05963	13.359	0	0.366	1.295	0.02007	0	32.938	0	0	36.76	77.97	54.655	0.0246	2.865	5.664	1.75	1.054
	1020435311	T2_S6_a	2_6_a	Plasma	Human	B7	2019-05-13	0.717	6.844	520.563	112.205	45.417	5.506	68.939	605.903	22.56	217.217	74.862	79.845	117.3	193.512	26.482	53.046	210.74	110.589	133.334	59.854	61.786	244.798	5.251	14.011	0.05674	21.699	0	0.358	1.621	0.00391	0	31.991	0	0	37.939	86.797	57.15	0.0167	3.786	6.532	2.311	0.908
	1020435326	T2_S7_a	2_7_a	Plasma	Human	B8	2019-05-13	2.979	3.981	420.903	99.63	58	5.187	83.624	692.6	20.099	253.253	85.887	66.938	97.82	185.727	30.373	59.743	319.179	115.957	120.93	66.325	65.409	211.69	5.295	5.498	0.04789	13.319	0	0.453	0.799	0	0	49.033	0	0	44.155	86.012	53.961	0.0175	1.873	6.292	2.289	1.174
	1020435331	T2_S8_a	2_8_a	Plasma	Human	B9	2019-05-13	1.733	3.77	373.194	65.292	36.668	5.609	67.754	589.343	65.32	191.191	65.412	68.339	101.59	140.129	12.43	39.014	183.119	89.33	93.334	40.156	44.552	212.693	3.636	5.889	0.02369	13.662	0	0.292	1.153	0	0	27.08	0	0	34.509	60.709	48.912	0.00405	4.391	13.075	1.31	0.532
	1020435345	T2_S9_a	2_9_a	Plasma	Human	C1	2019-05-13	0.957	3.25	499.358	86.862	49.939	4.894	71.218	669.221	27.174	307.308	84.312	72.541	124.631	171.269	24.32	56.341	272.121	88.578	157.106	70.512	59.534	257.84	5.782	15.715	0.04956	17.031	0	0.351	1.589	0	0	49.033	0	0	36.76	89.249	46.091	0.0139	3.542	6.723	2.102	0.871
	1020435350	T3_S1_a	3_1_a	Plasma	Human	C2	2019-05-13	2.203	8.821	353.05	108.336	66.749	5.73	61.823	742.28	13.023	399.4	70.032	52.93	75.721	137.905	20.753	46.88	159.59	114.883	150.905	46.817	40.342	154.503	3.799	2.89	0.04246	9.359	0	0.43	0.378	0	0	50.675	0	0	35.688	70.713	51.839	0.0104	1.646	5.618	3.632	0.595
	1020435364	T3_S2_a	3_2_a	Plasma	Human	C3	2019-05-13	0.858	3.469	471.793	73.127	34.21	3.515	63.451	579.602	25.123	187.187	72.867	66.738	115.205	172.381	22.05	46.455	245.522	96.201	101.396	45.961	63.842	246.804	5.375	10.931	0.102	19.85	0	0.306	1.643	0.00881	0	98.969	0	0	32.366	74.832	47.912	0.011	3.579	4.784	1.497	0.638
	1020435379	T3_S3_a	3_3_a	Plasma	Human	C4	2019-05-13	1.795	6.73	359.411	90.828	37.356	4.282	65.979	653.635	12.613	199.199	74.442	61.635	103.894	157.924	21.402	53.79	303.834	90.511	120.93	45.2	61.394	216.706	5.031	8.599	0.103	8.38	0	0.34	1.328	0.00958	0	39.473	0	0	27.758	69.634	48.902	0.00603	1.975	5.664	1.783	1.054
	1020435383	T3_S4_a	3_4_a	Plasma	Human	C5	2019-05-13	0.968	5.512	426.204	95.181	43.648	3.455	65.762	667.273	19.176	209.209	86.306	74.042	120.442	173.493	28.535	60.913	245.522	103.073	145.737	61.567	63.548	233.762	5.016	7.102	0.04522	15.523	0	0.454	1.099	0.00941	0	33.4	0	0	35.26	65.024	49.483	0.00253	3.253	10.759	2.135	1.114
	1020435398	T3_S5_a	3_5_a	Plasma	Human	C6	2019-05-13	0.904	8.044	519.502	98.663	46.302	5.463	71.958	713.057	21.534	229.229	82.527	101.057	156.051	180.166	28.103	59.637	337.593	96.738	202.584	49.862	93.609	286.935	5.544	11.598	0.06541	14.93	0	0.423	1.219	0.01446	0	34.301	0	0	39.118	80.422	58.389	0.0165	3.206	6.334	1.915	0.97
	1020435409	T3_S6_a	3_6_a	Plasma	Human	C7	2019-05-13	0.877	7.14	494.057	110.27	42.665	4.144	68.262	602.981	20.099	213.213	69.927	75.343	123.584	187.951	25.617	48.156	173.912	109.515	125.065	49.387	56.302	243.794	4.46	10.674	0.05048	21.386	0	0.376	1.719	0.00835	0	28.161	0	0	34.188	81.795	57.891	0.00933	3.72	6.847	2.135	0.762
	1020435413	T3_S7_a	3_7_a	Plasma	Human	C8	2019-05-13	3.071	4.045	363.652	96.245	56.722	5.282	82.07	735.462	13.536	261.261	85.467	61.935	95.516	189.063	23.888	57.086	293.604	106.509	118.863	67.657	60.904	204.667	5.014	4.989	0.05079	12.861	0	0.367	0.786	0	0	48.08	0	0	36.974	84.836	54.734	0.00905	1.878	6.096	2.267	0.814
	1020435428	T3_S8_a	3_8_a	Plasma	Human	C9	2019-05-13	2.091	4.91	423.023	88.12	44.532	6.238	86.912	641.946	71.063	228.228	92.606	78.945	124.631	171.269	15.024	45.179	205.625	106.616	113.695	43.772	52.092	236.772	4.432	6.495	0.03481	16.941	0	0.441	1.458	0	0	33.484	0	0	38.046	74.734	63.773	0.00493	4.761	17.736	1.42	0.512
	1020435432	T3_S9_a	3_9_a	Plasma	Human	D1	2019-05-13	0.897	3.186	452.709	84.25	48.268	3.895	69.283	615.645	19.278	290.291	83.052	62.535	105.78	170.157	21.618	50.92	231.2	92.98	143.67	57.761	52.386	229.749	5.312	13.256	0.04474	14.578	0	0.336	1.284	0	0	39.753	0	0	32.795	84.149	45.739	0.00284	3.119	6.57	2.003	0.677
	1020435447	T3_S10_a	3_10_a	Plasma	Human	D2	2019-05-13	0.86	7.258	429.385	136.387	57.312	3.016	71.255	619.541	23.175	243.243	69.612	122.069	185.376	239.11	32.21	55.385	322.248	108.441	159.173	59.664	65.604	297.971	6.207	11.874	0.07119	17.624	0	0.489	2.383	0.09372	0	41.073	0	0	50.8	71.105	54.39	0.00678	3.544	5.573	2.003	1.074
	1020435451	T4_S1_a	4_1_a	Plasma	Human	D3	2019-05-13	1.871	8.004	338.207	101.565	60.065	5.833	54.467	713.057	12.921	389.39	64.887	48.227	75.931	135.681	20.645	46.668	144.244	156.757	141.602	41.393	35.838	140.458	3.669	2.628	0.03943	8.831	0	0.505	0.294	0	0	40.46	0	0	33.223	68.163	48.7	0.00528	1.588	5.482	3.06	0.519
	1020435466	T4_S2_a	4_2_a	Plasma	Human	D4	2019-05-13	0.982	4.177	502.539	76.512	45.515	4.11	72.504	673.118	31.789	194.194	80.637	79.645	139.294	201.297	27.779	52.833	246.545	111.662	110.595	52.717	69.423	270.883	6.245	11.712	0.06858	22.029	0	0.378	1.523	0	0	91.411	0	0	29.258	71.497	55.709	0.00755	3.867	4.444	1.409	0.673
	1020435471	T4_S3_a	4_3_a	Plasma	Human	D5	2019-05-13	2.382	6.978	396.518	92.376	40.01	5.282	82.402	757.866	20.201	216.216	90.086	64.537	113.111	192.4	19.888	54.534	310.995	106.079	129.199	52.051	56.009	249.814	5.2	8.958	0.116	9.242	0	0.358	1.197	0	0	44.166	0	0	37.832	76.107	55.425	0.0119	2.241	8.313	1.86	0.916
	1020435485	T4_S4_a	4_4_a	Plasma	Human	D6	2019-05-13	1.334	5.729	407.12	88.216	44.532	3.593	72.539	664.351	21.534	222.222	90.086	71.14	116.253	173.493	25.833	58.574	235.292	110.589	139.535	58.522	58.554	242.791	4.573	7.278	0.04882	16.411	0	0.473	0.978	0	0	36.499	0	0	33.009	65.907	50.152	0.00192	3.39	16.015	2.201	0.841
	1020435490	T4_S5_a	4_5_a	Plasma	Human	D7	2019-05-13	0.882	7.624	445.288	93.73	43.943	4.101	71.408	731.565	25.738	218.218	84.417	94.554	144.53	177.942	25.617	55.597	303.834	92.551	196.383	42.916	83.719	257.84	4.779	10.021	0.06571	14.079	0	0.403	1.084	0	0	33.722	0	0	38.153	85.62	58.617	0.015	3.068	6.833	1.706	0.776
	1020435501	T4_S6_a	4_6_a	Plasma	Human	D8	2019-05-13	0.807	7.66	533.285	116.074	49.841	4.851	84.577	715.005	21.944	234.234	83.997	87.149	140.341	206.858	26.374	53.365	192.326	123.473	140.569	56.523	62.275	258.844	5.15	11.86	0.05226	21.847	0	0.381	1.534	0	0	37.606	0	0	30.008	86.209	64.525	0.00956	4.132	8.264	2.267	0.635
	1020435515	T4_S7_a	4_7_a	Plasma	Human	D9	2019-05-13	2.683	4.485	336.086	78.93	55.346	4.791	83.725	711.109	15.176	248.248	82.632	62.635	93.735	177.942	26.59	52.833	270.075	110.589	113.695	63.184	56.204	185.605	4.618	4.029	0.04464	12.238	0	0.386	0.712	0	0	45.48	0	0	32.044	78.755	54.181	0.00853	1.796	5.607	2.08	0.688
	1020435520	T4_S8_a	4_8_a	Plasma	Human	E1	2019-05-13	1.641	5.206	411.361	79.027	42.173	5.368	90.934	549.404	61.629	205.205	79.062	73.542	125.679	166.821	15.997	42.947	181.073	100.174	107.494	43.772	48.371	216.706	4.039	5.546	0.03288	16.015	0	0.474	1.219	0	0	29.911	0	0	32.795	64.926	63.714	0.00807	4.532	18.64	1.343	0.508
	1020435534	T4_S9_a	4_9_a	Plasma	Human	E2	2019-05-13	0.95	3.888	494.057	89.28	48.759	4.515	69.951	659.48	16.51	307.308	94.391	71.04	125.679	199.073	21.942	56.341	234.269	101.462	157.106	63.851	54.54	236.772	5.369	13.599	0.04765	16.987	0	0.4	1.36	0.00494	0	43.062	0	0	33.33	90.132	45.767	0.0029	3.447	6.793	2.135	0.604
	1020435549	T4_S10_a	4_10_a	Plasma	Human	E3	2019-05-13	1.093	9.226	402.879	111.238	50.037	3.877	65.476	613.696	21.944	259.259	69.612	91.552	145.578	210.194	22.591	46.455	299.742	101.033	141.602	50.624	52.484	272.889	5.994	10.334	0.07229	17.242	0	0.495	1.752	0.01398	0	45.766	0	0	49.942	83.463	52.243	0.00971	3.526	5.252	2.003	0.809
	1020435553	T6_S1_a	6_1_a	Plasma	Human	E4	2019-05-13	1.584	7.343	266.112	93.73	52.2	6.385	59.583	664.351	22.867	345.346	60.268	45.726	77.188	118.999	18.807	38.801	120.715	93.517	126.098	40.537	34.761	130.425	3.482	2.215	0.03414	7.385	0	0.52	0.277	0	0	34.48	0	0	28.829	60.12	45.051	0.00312	1.503	6.053	2.95	0.496
	1020435568	T6_S2_a	6_2_a	Plasma	Human	E5	2019-05-13	0.664	4.586	491.937	97.696	45.909	3.429	81.703	725.72	23.995	213.213	87.461	91.052	169.666	226.876	30.805	66.653	248.591	113.81	125.065	60.139	73.242	261.853	6.097	10.875	0.08301	20.04	0	0.334	1.219	0	0	97.595	0	0	27.329	79.049	53.872	0.00546	4.544	6.073	1.376	0.57
	1020435572	T6_S3_a	6_3_a	Plasma	Human	E6	2019-05-13	1.807	8.562	314.882	89.184	37.749	5.066	82.897	701.367	15.279	188.188	84.837	62.235	113.111	166.821	20.321	53.365	267.006	101.677	118.863	49.577	54.05	216.706	5.148	7.569	0.104	9.179	0	0.397	1.003	0	0	43.684	0	0	31.616	68.457	52.616	0.00624	2.138	7.667	1.64	0.608
	1020435587	T6_S4_a	6_4_a	Plasma	Human	E7	2019-05-13	0.917	4.834	368.953	89.474	44.434	3.671	69.389	673.118	16.92	204.204	91.346	73.141	122.537	177.942	26.59	57.723	207.671	118.104	140.569	56.048	55.519	233.762	4.172	6.172	0.03693	15.821	0	0.5	0.711	0	0	32.553	0	0	30.008	62.376	50.063	0.00704	3.418	14.275	1.849	0.658
	1020435591	T6_S5_a	6_5_a	Plasma	Human	E8	2019-05-13	0.544	6.106	396.518	89.28	48.071	3.955	64.79	717.927	19.278	268.269	79.272	88.15	143.483	167.933	26.374	55.385	264.959	102.429	195.349	43.106	78.823	259.847	4.692	8.879	0.06122	14.498	0	0.393	0.707	0.00596	0	31.825	0	0	33.974	79.245	59.762	0.0119	2.984	5.099	1.563	0.649
	1020435602	T6_S6_a	6_6_a	Plasma	Human	E9	2019-05-13	0.527	5.938	489.817	108.336	49.153	4.661	81.833	614.671	16.51	252.252	74.652	75.143	128.821	214.643	26.482	55.704	157.543	117.031	129.199	56.048	56.204	220.719	4.124	10.411	0.04691	22.013	0	0.398	1.088	0.00538	0	31.382	0	0	25.721	77.676	63.224	0.0121	4.396	7.643	1.915	0.625
	1020435617	T6_S7_a	6_7_a	Plasma	Human	F1	2019-05-13	2.428	5.572	340.327	98.663	59.966	5.627	85.601	752.996	13.331	271.272	93.236	61.535	102.428	196.848	29.184	57.723	256.775	119.178	120.93	64.612	55.813	194.634	4.578	3.864	0.04417	12.623	0	0.463	0.658	0	0	41.366	0	0	27.543	84.051	56.426	0.00942	2.03	5.528	1.915	0.644
	1020435621	T6_S8_a	6_8_a	Plasma	Human	F2	2019-05-13	1.293	6.749	447.408	98.663	46.498	5.945	94.482	624.412	44.812	229.229	90.611	79.245	135.105	192.4	19.672	50.814	186.188	109.515	116.796	53.098	54.442	237.775	4.348	5.473	0.03404	15.052	0	0.513	1.36	0	0	28.895	0	0	31.83	72.87	70.905	0.00918	5.482	22.485	1.409	0.543
	1020435636	T6_S9_a	6_9_a	Plasma	Human	F3	2019-05-13	0.79	3.874	461.191	88.023	48.661	3.61	77.421	594.214	14.971	284.285	84.417	74.342	134.057	194.624	27.022	57.192	204.602	93.088	140.569	56.714	51.994	228.745	4.664	11.563	0.03593	16.508	0	0.301	0.915	0	0	32.805	0	0	25.614	79.441	49.525	0.00275	3.423	7.625	1.684	0.465
	1020435641	T6_S10_a	6_10_a	Plasma	Human	F4	2019-05-13	0.835	9.493	374.254	109.303	55.444	4.032	91.692	652.661	25.738	228.228	75.177	89.05	141.389	205.745	22.266	48.581	275.19	106.616	138.502	49.672	47.098	278.909	5.478	9.396	0.05786	17.014	0	0.511	1.208	0.00806	0	47.368	0	0	45.87	76.499	59.155	0.00352	3.418	7.683	1.827	0.63
	1020435655	T8_S1_a	8_1_a	Plasma	Human	F5	2019-05-13	1.698	8.376	300.039	99.63	61.637	6.014	72.795	734.488	21.227	418.419	70.872	61.935	100.333	152.363	24.752	48.9	135.037	115.957	144.703	51.004	41.419	153.5	4.277	2.544	0.04177	8.675	0	0.654	0.269	0	0	40.763	0	0	33.652	69.536	51.988	0	1.832	8.212	3.368	0.521
	1020435660	T8_S2_a	8_2_a	Plasma	Human	F6	2019-05-13	0.418	4.928	492.997	99.63	52.102	4.058	83.654	767.608	23.688	196.196	89.981	97.255	174.903	251.343	34.264	72.075	219.947	119.178	128.166	67.467	75.494	279.912	5.788	9.689	0.09568	21.823	0	0.401	1.132	0	0	95.991	0	0	26.257	74.047	58.998	0.00362	4.875	6.009	1.387	0.52
	1020435674	T8_S3_a	8_3_a	Plasma	Human	F7	2019-05-13	1.347	8.509	284.136	94.31	43.451	4.188	83.149	651.687	12.715	185.185	75.702	59.033	103.161	159.036	20.429	51.345	219.947	91.477	103.359	48.245	45.238	187.611	4.413	6.66	0.07936	9.656	0	0.37	0.689	0	0	40.178	0	0	27.115	61.592	50.579	0.00397	2.021	6.637	1.475	0.438
	1020435689	T8_S4_a	8_4_a	Plasma	Human	F8	2019-05-13	0.525	4.242	330.785	84.734	40.993	3.421	65.487	621.489	14.971	204.204	75.072	67.238	111.016	160.148	24.968	52.408	171.866	99.315	124.031	48.721	48.175	202.66	3.75	4.563	0.04365	15.207	0	0.424	0.564	0	0	26.935	0	0	24.114	58.649	50.567	0.00247	3.23	13.233	1.684	0.579
	1020435693	T8_S5_a	8_5_a	Plasma	Human	F9	2019-05-13	0.386	5.718	360.471	101.565	47.678	4.618	87.059	723.772	42.658	196.196	82.947	93.453	150.814	180.166	29.292	58.786	246.545	108.441	185.013	50.433	73.927	260.85	4.819	7.717	0.07057	14.87	0	0.364	0.619	0	0	28.752	0	0	37.617	80.03	68.645	0.00783	3.338	6.888	1.717	0.648
	1020435704	T8_S6_a	8_6_a	Plasma	Human	G1	2019-05-13	0.431	5.72	494.057	117.041	54.265	4.782	92.358	688.704	22.662	242.242	80.112	77.044	141.389	222.428	28.211	60.381	161.636	128.841	131.266	62.043	59.142	224.732	4.651	8.689	0.05042	22.096	0	0.452	1.053	0	0	29.605	0	0	25.078	80.422	66.577	0.00642	4.522	8.653	1.948	0.663
	1020435719	T8_S7_a	8_7_a	Plasma	Human	G2	2019-05-13	1.447	4.515	274.594	78.157	48.661	4.377	79.308	629.282	11.382	209.209	74.547	53.63	96.877	164.596	24.104	52.408	188.234	98.027	91.99	55.953	44.846	158.517	3.887	2.876	0.0354	10.157	0	0.377	0.526	0	0	31.437	0	0	22.292	72.968	50.429	0.00482	1.668	5.753	1.673	0.535
	1020438071	T8_S8_a	8_8_a	Plasma	Human	G3	2019-05-13	0.932	6.324	449.529	101.565	60.556	6.118	116.88	669.221	55.066	247.247	96.386	84.448	151.862	230.213	22.807	56.448	180.05	109.515	116.796	57.094	57.184	241.788	4.579	4.407	0.03209	16.219	0	0.498	1.208	0	0	29.085	0	0	28.293	74.734	69.49	0.00408	6.134	28.887	1.486	0.481
	1020438085	T8_S9_a	8_9_a	Plasma	Human	G4	2019-05-13	0.415	4.07	437.866	89.377	49.448	4.369	80.321	693.574	16.099	296.297	88.196	76.143	139.294	219.091	29.724	63.57	195.395	102.106	144.703	64.041	53.952	230.752	4.616	10.089	0.05477	16.279	0	0.408	0.882	0	0	35.982	0	0	22.935	85.62	54.234	0.00286	3.59	9.074	1.64	0.452
	1020438090	T8_S10_a	8_10_a	Plasma	Human	G5	2019-05-13	0.549	9.042	340.327	104.467	48.366	6.807	101.154	592.266	35.89	225.225	72.552	77.444	126.726	193.512	21.51	45.711	246.545	111.662	124.031	52.622	43.475	244.798	5.212	8.176	0.357	16.802	0	0.486	0.922	0.02042	0	46.279	0	0	43.405	70.909	62.028	0	3.239	8.193	1.739	0.523
[truncated: 588 more columns]

## Sheet: Abbrevations
MxP® Quant 500 Kit
Alkaloids (1)
Trigonelline	Trigonelline
Amine Oxides (1)
TMAO	Trimethylamine N-oxide
Amino Acids (20)
Ala	Alanine	Leu	Leucine
Arg	Arginine	Lys	Lysine
Asn	Asparagine	Met	Methionine
Asp	Aspartate	Phe	Phenylalanine
Cys	Cysteine	Pro	Proline
Glu	Glutamate	Ser	Serine
Gln	Glutamine	Thr	Threonine
Gly	Glycine	Trp	Tryptophan
His	Histidine	Tyr	Tyrosine
Ile	Isoleucine	Val	Valine
Amino Acid Related (30)
alpha-AAA	alpha-Aminoadipic acid	c4-OH-Pro	cis-4-Hydroxyproline
AABA	alpha-Aminobutyric acid	t4-OH-Pro	trans-4-Hydroxyproline
Ac-Orn	Acetylornithine	Kynurenine	Kynurenine
ADMA	Asymmetric dimethylarginine	Met-SO	Methionine sulfoxide
Anserine	Anserine	1-Met-His	1-Methylhistidine
5-AVA	5-Aminovaleric acid	3-Met-His	3-Methylhistidine
BABA	beta-Aminobutyric acid	Nitro-Tyr	Nitrotyrosine
Betaine	Betaine	Orn	Ornithine
Carnosine	Carnosine	PAG	Phenylacetylglycine
Cit	Citrulline	PheAlaBetaine	Phenylalanine betaine
Creatinine	Creatinine	ProBetaine	Proline betaine
Cystine	Cystine	Sarcosine	Sarcosine
DOPA	Dihydroxyphenylalanine	SDMA	Symmetric dimethylarginine
HArg	Homoarginine	Taurine	Taurine
HCys	Homocysteine	TrpBetaine	Tryptophan betaine
Bile Acids (14)
CA	Cholic acid	GLCAS	Glycolithocholic acid sulfate
CDCA	Chenodeoxycholic acid	GUDCA	Glycoursodeoxycholic acid
DCA	Deoxycholic acid	TCA	Taurocholic acid
GCA	Glycocholic acid	TCDCA	Taurochenodeoxycholic acid
GDCA	Glycodeoxycholic acid	TDCA	Taurodeoxycholic acid
GCDCA	Glycochenodeoxycholic acid	TLCA	Taurolithocholic acid
GLCA	Glycolithocholic acid	TMCA	Tauromurocholic acid
Biogenic Amines (9)
beta-Ala	beta-Alanine	Putrescine	Putrescine
Dopamine	Dopamine	Serotonin	Serotonin
GABA	gamma-Aminobutyric acid	Spermidine	Spermidine
Histamine	Histamine	Spermine	Spermine
PEA	Phenylethylamine
Carbohydrates and Related (1)
H1	Hexoses (including glucose)
Carboxylic Acids (7)
AconAcid	Aconitic acid	OH-GlutAcid	3-Hydroxyglutaric acid
DiCA(12:0)	Dodecanedioic acid	Lac	Lactic acid
DiCA(14:0)	Tetradecanedioic acid	Suc	Succinic acid
HipAcid	Hippuric acid
Cresols (1)
p-Cresol-SO4	p-Cresol sulfate
Fatty Acids (12)
AA	Arachidonic acid	FA(18:0)	Stearic acid
DHA	Docosahexaenoid acid	FA(18:1)	Octadecenoic acid
EPA	Eicosapentaenoic acid	FA(18:2)	Octadecadienoic acid
FA(12:0)	Lauric acid	FA(20:1)	Eicosenoic acid
FA(14:0)	Myristic acid	FA(20:2)	Eicosadienoic acid
FA(16:0)	Palmitic acid	FA(20:3)	Eicosatrienoic acid
Hormones and Related (4)
AbsAcid	Abscisic Acid	Cortisone	Cortisone
Cortisol	Cortisol	DHEAS	Dehydroepiandrosterone sulfate
Indoles and Derivatives (4)
Indole	Indole	3-IPA	3-Indolepropionic acid
3-IAA	3-Indoleacetic acid	Ind-SO4	Indoxyl sulfate
Nucleobases and Related (2)
Hypoxanthine	Hypoxanthine	Xanthine	Xanthine
Vitamins and Cofactors (1)
Choline	Choline
Acylcarnitines (40)
C0	Carnitine	C10:1	Decenoylcarnitine
C2	Acetylcarnitine	C10:2	Decadienoylcarnitine
C3	Propionoylcarnitine	C12	Dodecanoylcarnitine
C3-DC (C4-OH)	Malonylcarnitine (Hydroxybutyrylcarnitine)	C12-DC	Dodecanedioylcarnitine
C3-OH	Hydroxypropionylcarnitine	C12:1	Dodecenoylcarnitine
C3:1	Propenoylcarnitine	C14	Tetradecanoylcarnitine
C4	Butyrylcarnitine	C14:1	Tetradecenoylcarnitine
C4:1	Butenylcarnitine	C14:1-OH	Hydroxytetradecenoylcarnitine
C5	Valerylcarnitine	C14:2	Tetradecadienoylcarnitine
C5-DC (C6-OH)	Glutarylcarnitine (Hydroxyhexanoylcarnitine)	C14:2-OH	Hydroxytetradecadienoylcarnitine
C5-M-DC	Methylglutarylcarnitine	C16	Hexadecanoylcarnitine
C5-OH (C3-DC-M)	Hydroxyvalerylcarnitine (Methylmalonylcarnitine)	C16-OH	Hydroxyhexadecanoylcarnitine
C5:1	Tiglylcarnitine	C16:1	Hexadecenoylcarnitine
C5:1-DC	Glutaconylcarnitine	C16:1-OH	Hydroxyhexadecenoylcarnitine
C6 (C4:1-DC)	Hexanoylcarnitine (Fumarylcarnitine)	C16:2	Hexadecadienoylcarnitine
C6:1	Hexenoylcarnitine	C16:2-OH	Hydroxyhexadecadienoylcarnitine
C7-DC	Pimeloylcarnitine	C18	Octadecanoylcarnitine
C8	Octanoylcarnitine	C18:1	Octadecenoylcarnitine
C9	Nonaylcarnitine	C18:1-OH	Hydroxyoctadecenoylcarnitine
C10	Decanoylcarnitine	C18:2	Octadecadienylcarnitine
Lysophosphatidylcholines (14)
lysoPC a C14:0	lysoPC a C18:0	lysoPC a C20:4	lysoPC a C28:0
lysoPC a C16:0	lysoPC a C18:1	lysoPC a C24:0	lysoPC a C28:1
lysoPC a C16:1	lysoPC a C18:2	lysoPC a C26:0
lysoPC a C17:0	lysoPC a C20:3	lysoPC a C26:1
Phosphatidylcholines (76)
PC aa C24:0	PC aa C36:6	PC ae C30:0	PC ae C38:4
PC aa C26:0	PC aa C38:0	PC ae C30:1	PC ae C38:5
PC aa C28:1	PC aa C38:1	PC ae C30:2	PC ae C38:6
PC aa C30:0	PC aa C38:3	PC ae C32:1	PC ae C40:1
PC aa C30:2	PC aa C38:4	PC ae C32:2	PC ae C40:2
PC aa C32:0	PC aa C38:5	PC ae C34:0	PC ae C40:3
PC aa C32:1	PC aa C38:6	PC ae C34:1	PC ae C40:4
PC aa C32:2	PC aa C40:1	PC ae C34:2	PC ae C40:5
PC aa C32:3	PC aa C40:2	PC ae C34:3	PC ae C40:6
PC aa C34:1	PC aa C40:3	PC ae C36:0	PC ae C42:0
PC aa C34:2	PC aa C40:4	PC ae C36:1	PC ae C42:1
PC aa C34:3	PC aa C40:5	PC ae C36:2	PC ae C42:2
PC aa C34:4	PC aa C40:6	PC ae C36:3	PC ae C42:3
PC aa C36:0	PC aa C42:0	PC ae C36:4	PC ae C42:4
PC aa C36:1	PC aa C42:1	PC ae C36:5	PC ae C42:5
PC aa C36:2	PC aa C42:2	PC ae C38:0	PC ae C44:3
PC aa C36:3	PC aa C42:4	PC ae C38:1	PC ae C44:4
PC aa C36:4	PC aa C42:5	PC ae C38:2	PC ae C44:5
PC aa C36:5	PC aa C42:6	PC ae C38:3	PC ae C44:6
Sphingomyelins (15)
SM (OH) C14:1	SM C18:0	SM (OH) C22:2	SM (OH) C24:1
SM C16:0	SM C18:1	SM C22:3	SM C26:0
SM C16:1	SM C20:2	SM C24:0	SM C26:1
SM (OH) C16:1	SM (OH) C22:1	SM C24:1
Ceramides (28)
Cer(d16:1/18:0)	Cer(d18:1/18:0(OH))	Cer(d18:1/24:0)	Cer(d18:2/18:0)
Cer(d16:1/20:0)	Cer(d18:1/18:0)	Cer(d18:1/24:1)	Cer(d18:2/18:1)
Cer(d16:1/22:0)	Cer(d18:1/18:1)	Cer(d18:1/25:0)	Cer(d18:2/20:0)
Cer(d16:1/23:0)	Cer(d18:1/20:0(OH))	Cer(d18:1/26:0)	Cer(d18:2/22:0)
Cer(d16:1/24:0)	Cer(d18:1/20:0)	Cer(d18:1/26:1)	Cer(d18:2/23:0)
Cer(d18:1/14:0)	Cer(d18:1/22:0)	Cer(d18:2/14:0)	Cer(d18:2/24:0)
Cer(d18:1/16:0)	Cer(d18:1/23:0)	Cer(d18:2/16:0)	Cer(d18:2/24:1)
Dihydroceramides (8)
Cer(d18:0/18:0(OH))	Cer(d18:0/20:0)	Cer(d18:0/24:0)	Cer(d18:0/26:1(OH))
Cer(d18:0/18:0)	Cer(d18:0/22:0)	Cer(d18:0/24:1)	Cer(d18:0/26:1)
Hexosylceramides (19)
HexCer(d16:1/22:0)	HexCer(d18:1/18:1)	HexCer(d18:1/24:1)	HexCer(d18:2/20:0)
HexCer(d16:1/24:0)	HexCer(d18:1/20:0)	HexCer(d18:1/26:0)	HexCer(d18:2/22:0)
HexCer(d18:1/14:0)	HexCer(d18:1/22:0)	HexCer(d18:1/26:1)	HexCer(d18:2/23:0)
HexCer(d18:1/16:0)	HexCer(d18:1/23:0)	HexCer(d18:2/16:0)	HexCer(d18:2/24:0)
HexCer(d18:1/18:0)	HexCer(d18:1/24:0)	HexCer(d18:2/18:0)
Dihexosylceramides (9)
Hex2Cer(d18:1/14:0)	Hex2Cer(d18:1/20:0)	Hex2Cer(d18:1/24:1)
Hex2Cer(d18:1/16:0)	Hex2Cer(d18:1/22:0)	Hex2Cer(d18:1/26:0)
Hex2Cer(d18:1/18:0)	Hex2Cer(d18:1/24:0)	Hex2Cer(d18:1/26:1)
Trihexosylceramides (6)
Hex3Cer(d18:1/16:0)	Hex3Cer(d18:1/24:1)	Hex3Cer(d18:1_20:0)
Hex3Cer(d18:1/18:0)	Hex3Cer(d18:1/26:1)	Hex3Cer(d18:1_22:0)
Cholesteryl Esters (22)
CE(14:0)	CE(17:0)	CE(20:0)	CE(22:1)
CE(14:1)	CE(17:1)	CE(20:1)	CE(22:2)
CE(15:0)	CE(18:0)	CE(20:3)	CE(22:5)
CE(15:1)	CE(18:1)	CE(20:4)	CE(22:6)
CE(16:0)	CE(18:2)	CE(20:5)
CE(16:1)	CE(18:3)	CE(22:0)
Diglycerides (44)
DG(14:0_14:0)	DG(16:0_20:3)	DG(18:1_18:2)	DG(18:2_18:3)
DG(14:0_18:1)	DG(16:0_20:4)	DG(18:1_18:3)	DG(18:2_18:4)
DG(14:0_18:2)	DG(16:1_18:0)	DG(18:1_18:4)	DG(18:2_20:0)
DG(14:0_20:0)	DG(16:1_18:1)	DG(18:1_20:0)	DG(18:2_20:4)
DG(14:1_18:1)	DG(16:1_18:2)	DG(18:1_20:1)	DG(18:3_18:3)
DG(14:1_20:2)	DG(16:1_20:0)	DG(18:1_20:2)	DG(18:3_20:2)
DG(16:0_16:0)	DG(17:0_17:1)	DG(18:1_20:3)	DG(21:0_22:6)
DG(16:0_16:1)	DG(17:0_18:1)	DG(18:1_20:4)	DG(22:1_22:2)
DG(16:0_18:1)	DG(18:0_20:0)	DG(18:1_22:5)	DG-O(14:0_18:2)
DG(16:0_18:2)	DG(18:0_20:4)	DG(18:1_22:6)	DG-O(16:0_18:1)
DG(16:0_20:0)	DG(18:1_18:1)	DG(18:2_18:2)	DG-O(16:0_20:4)
Triglycerides (242)
TG(14:0_32:2)	TG(16:1_36:5)	TG(18:1_35:3)	TG(20:1_32:2)
TG(14:0_34:0)	TG(16:1_38:3)	TG(18:1_36:0)	TG(20:1_32:3)
TG(14:0_34:1)	TG(16:1_38:4)	TG(18:1_36:1)	TG(20:1_34:0)
TG(14:0_34:2)	TG(16:1_38:5)	TG(18:1_36:2)	TG(20:1_34:1)
TG(14:0_34:3)	TG(17:0_32:1)	TG(18:1_36:3)	TG(20:1_34:2)
TG(14:0_35:1)	TG(17:0_34:1)	TG(18:1_36:4)	TG(20:1_34:3)
TG(14:0_35:2)	TG(17:0_34:2)	TG(18:1_36:5)	TG(20:2_32:0)
TG(14:0_36:1)	TG(17:0_34:3)	TG(18:1_36:6)	TG(20:2_32:1)
TG(14:0_36:2)	TG(17:0_36:3)	TG(18:1_38:5)	TG(20:2_34:1)
TG(14:0_36:3)	TG(17:0_36:4)	TG(18:1_38:6)	TG(20:2_34:2)
TG(14:0_36:4)	TG(17:1_32:1)	TG(18:1_38:7)	TG(20:2_34:3)
TG(14:0_38:4)	TG(17:1_34:1)	TG(18:2_28:0)	TG(20:2_34:4)
TG(14:0_38:5)	TG(17:1_34:2)	TG(18:2_30:0)	TG(20:2_36:5)
TG(14:0_39:3)	TG(17:1_34:3)	TG(18:2_30:1)	TG(20:3_32:0)
TG(16:0_28:1)	TG(17:1_36:3)	TG(18:2_31:0)	TG(20:3_32:1)
TG(16:0_28:2)	TG(17:1_36:4)	TG(18:2_32:0)	TG(20:3_32:2)
TG(16:0_30:2)	TG(17:1_36:5)	TG(18:2_32:1)	TG(20:3_34:0)
TG(16:0_32:0)	TG(17:1_38:5)	TG(18:2_32:2)	TG(20:3_34:1)
TG(16:0_32:1)	TG(17:1_38:6)	TG(18:2_33:0)	TG(20:3_34:2)
TG(16:0_32:2)	TG(17:1_38:7)	TG(18:2_33:1)	TG(20:3_34:3)
TG(16:0_32:3)	TG(17:2_34:2)	TG(18:2_33:2)	TG(20:3_36:3)
TG(16:0_33:1)	TG(17:2_34:3)	TG(18:2_34:0)	TG(20:3_36:4)
TG(16:0_33:2)	TG(17:2_36:2)	TG(18:2_34:1)	TG(20:3_36:5)
TG(16:0_34:0)	TG(17:2_36:3)	TG(18:2_34:2)	TG(20:4_30:0)
TG(16:0_34:1)	TG(17:2_36:4)	TG(18:2_34:3)	TG(20:4_32:0)
TG(16:0_34:2)	TG(17:2_38:5)	TG(18:2_34:4)	TG(20:4_32:1)
TG(16:0_34:3)	TG(17:2_38:6)	TG(18:2_35:1)	TG(20:4_32:2)
TG(16:0_34:4)	TG(17:2_38:7)	TG(18:2_35:2)	TG(20:4_33:2)
TG(16:0_35:1)	TG(18:0_30:0)	TG(18:2_35:3)	TG(20:4_34:0)
TG(16:0_35:2)	TG(18:0_30:1)	TG(18:2_36:0)	TG(20:4_34:1)
TG(16:0_35:3)	TG(18:0_32:0)	TG(18:2_36:1)	TG(20:4_34:2)
TG(16:0_36:2)	TG(18:0_32:1)	TG(18:2_36:2)	TG(20:4_34:3)
TG(16:0_36:3)	TG(18:0_32:2)	TG(18:2_36:3)	TG(20:4_35:3)
TG(16:0_36:4)	TG(18:0_34:2)	TG(18:2_36:4)	TG(20:4_36:2)
TG(16:0_36:5)	TG(18:0_34:3)	TG(18:2_36:5)	TG(20:4_36:3)
TG(16:0_36:6)	TG(18:0_36:1)	TG(18:2_38:4)	TG(20:4_36:4)
TG(16:0_37:3)	TG(18:0_36:2)	TG(18:2_38:5)	TG(20:4_36:5)
TG(16:0_38:1)	TG(18:0_36:3)	TG(18:2_38:6)	TG(20:5_34:0)
TG(16:0_38:2)	TG(18:0_36:4)	TG(18:3_30:0)	TG(20:5_34:1)
TG(16:0_38:3)	TG(18:0_36:5)	TG(18:3_32:0)	TG(20:5_34:2)
TG(16:0_38:4)	TG(18:0_38:6)	TG(18:3_32:1)	TG(20:5_36:2)
TG(16:0_38:5)	TG(18:0_38:7)	TG(18:3_33:2)	TG(20:5_36:3)
TG(16:0_38:6)	TG(18:1_26:0)	TG(18:3_34:0)	TG(22:0_32:4)
TG(16:0_38:7)	TG(18:1_28:1)	TG(18:3_34:1)	TG(22:1_32:5)
TG(16:0_40:6)	TG(18:1_30:0)	TG(18:3_34:2)	TG(22:2_32:4)
TG(16:0_40:7)	TG(18:1_30:1)	TG(18:3_34:3)	TG(22:3_30:2)
TG(16:0_40:8)	TG(18:1_30:2)	TG(18:3_35:2)	TG(22:4_32:0)
TG(16:1_28:0)	TG(18:1_31:0)	TG(18:3_36:1)	TG(22:4_32:2)
TG(16:1_30:1)	TG(18:1_32:0)	TG(18:3_36:2)	TG(22:4_34:2)
TG(16:1_32:0)	TG(18:1_32:1)	TG(18:3_36:3)	TG(22:5_32:0)
TG(16:1_32:1)	TG(18:1_32:2)	TG(18:3_36:4)	TG(22:5_32:1)
TG(16:1_32:2)	TG(18:1_32:3)	TG(18:3_38:5)	TG(22:5_34:1)
TG(16:1_33:1)	TG(18:1_33:0)	TG(18:3_38:6)	TG(22:5_34:2)
TG(16:1_34:0)	TG(18:1_33:1)	TG(20:0_32:3)	TG(22:5_34:3)
TG(16:1_34:1)	TG(18:1_33:2)	TG(20:0_32:4)	TG(22:6_32:0)
TG(16:1_34:2)	TG(18:1_33:3)	TG(20:0_34:1)	TG(22:6_32:1)
TG(16:1_34:3)	TG(18:1_34:1)	TG(20:1_24:3)	TG(22:6_34:1)
TG(16:1_36:1)	TG(18:1_34:2)	TG(20:1_26:1)	TG(22:6_34:2)
TG(16:1_36:2)	TG(18:1_34:3)	TG(20:1_30:1)	TG(22:6_34:3)
TG(16:1_36:3)	TG(18:1_34:4)	TG(20:1_31:0)
TG(16:1_36:4)	TG(18:1_35:2)	TG(20:1_32:1)
