# Supplementary material for: The acute effect of metabolic cofactor supplementation: a potential therapeutic strategy against non‐alcoholic fatty liver disease
Source: Mol Syst Biol. 2020 Apr 27;16(4):e9495. doi: 10.15252/msb.209495 (PMC7184219; doi:10.15252/msb.209495)
Supplement: Supplementary file 9 — Table EV8 [file MSB-16-e9495-s010.xlsx]

## Sheet: Legend
Table EV8. The metabolites detected by untargeted metabolomics analysis in both supplementation and control studies.

## Sheet: Table EV8
Metabolite names in control study	Metabolite names in supplementation study	Metabolite names in metabolic model	HMDB IDs
1-methylhistidine	1-Methylhistidine		HMDB0000001
3-methylhistidine	3-Methylhistidine		HMDB0000479
trans-4-hydroxyproline	cis-4-Hydroxyproline	trans-3-Hydroxy-L-proline	HMDB0000725
2-aminoadipate	alpha-Aminoadipic acid	L-2-aminoadipate	HMDB0000510
anserine	Anserine		HMDB0000194
beta-alanine	beta-Alanine	beta-alanine	HMDB0000056
betaine	Betaine	betaine	HMDB0000043
chenodeoxycholate	Chenodeoxycholic acid		HMDB0000518
glycochenodeoxycholate	Glycochenodeoxycholic acid	glycochenodeoxycholate	HMDB0000637
cholate	Cholic acid	cholate	HMDB0000619
choline	Choline	choline	HMDB0000097
citrulline	Citrulline	citrulline	HMDB0000904
cortisol	Cortisol	cortisol	HMDB0000063
cortisone	Cortisone	cortisone	HMDB0002802
creatinine	Creatinine	creatinine	HMDB0000562
deoxycholate	Deoxycholic acid	3alpha,12alpha-dihydroxy-5beta-cholanate	HMDB0000626
glycodeoxycholate	Glycodeoxycholic acid	glycodeoxycholate	HMDB0000631
glycine	Glycine	glycine	HMDB0000123
glycocholate	Glycocholic acid	glycocholate	HMDB0000138
glycoursodeoxycholate	Glycoursodeoxycholic acid	glycoursodeoxycholate	HMDB0000708
hippurate	Hippuric acid	hippurate	HMDB0000714
homoarginine	Homoarginine		HMDB0000670
hypoxanthine	Hypoxanthine	hypoxanthine	HMDB0000157
indolepropionate	3-Indolepropionic acid		HMDB0002302
indoleacetate	3-Indoleacetic acid	indoleacetate	HMDB0000197
3-indoxyl sulfate	Indoxyl sulfate		HMDB0000682
alanine	Alanine	alanine	HMDB0000161
2-aminobutyrate	alpha-Aminobutyric acid	(S)-2-aminobutanoate	HMDB0000452
arginine	Arginine	arginine	HMDB0000517
asparagine	Asparagine	asparagine	HMDB0000168
aspartate	Aspartate	aspartate	HMDB0000191
carnitine	Carnitine	L-carnitine	HMDB0000062
cysteine	Cysteine	cysteine	HMDB0000574
cystine	Cystine	cystine	HMDB0000192
glutamate	Glutamate	glutamate	HMDB0000148
glutamine	Glutamine	glutamine	HMDB0000641
histidine	Histidine	histidine	HMDB0000177
isoleucine	Isoleucine	isoleucine	HMDB0000172
glycolithocholate	Glycolithocholic acid	glycolithocholate	HMDB0000698
kynurenine	Kynurenine	kynurenine	HMDB0000684
lactate	Lactic acid	L-lactate	HMDB0000190
leucine	Leucine	leucine	HMDB0000687
lysine	Lysine	lysine	HMDB0000182
methionine	Methionine	methionine	HMDB0000696
phenylalanine	Phenylalanine	phenylalanine	HMDB0000159
proline	Proline	proline	HMDB0000162
serine	Serine	serine	HMDB0000187
threonine	Threonine	threonine	HMDB0000167
tryptophan	Tryptophan	tryptophan	HMDB0000929
tyrosine	Tyrosine	tyrosine	HMDB0000158
valine	Valine	valine	HMDB0000883
methionine sulfoxide	Methionine sulfoxide		HMDB0002005
2-hydroxyglutarate	3-Hydroxyglutaric acid	2-hydroxyglutarate	HMDB0000428
3-hydroxybutyrylcarnitine (1)	Malonylcarnitine (Hydroxybutyrylcarnitine)	malonyl-carnitin	HMDB0002095
3-hydroxybutyrylcarnitine (2)	Malonylcarnitine (Hydroxybutyrylcarnitine)	malonyl-carnitin	HMDB0002095
3-methylglutarylcarnitine (2)	Methylglutarylcarnitine		HMDB0000552
5-dodecenoylcarnitine (C12:1)	Dodecenoylcarnitine		HMDB0013326
aconitate [cis or trans]	Aconitic acid	cis-aconitate	HMDB0000072
arachidonate (20:4n6)	Arachidonic acid	arachidonate	HMDB0001043
butyrylcarnitine (C4)	Butyrylcarnitine	O-butanoylcarnitine	HMDB0002013
cis-4-decenoylcarnitine (C10:1)	Decenoylcarnitine		HMDB0013205
decanoylcarnitine (C10)	Decanoylcarnitine		HMDB0000651
dehydroisoandrosterone sulfate (DHEA-S)	Dehydroepiandrosterone sulfate		HMDB0001032
dimethylarginine (SDMA + ADMA)	Symmetric dimethylarginine	NG,NG-dimethyl-L-arginine	HMDB0003334
docosahexaenoate (DHA; 22:6n3)	Docosahexaenoid acid	DHA	HMDB0002183
dodecanedioate (C12-DC)	Dodecanedioic acid		HMDB0000623
eicosapentaenoate (EPA; 20:5n3)	Eicosapentaenoic acid	EPA	HMDB0001999
eicosenoate (20:1)	Eicosenoic acid	cis-gondoic acid	HMDB0002231
glutarylcarnitine (C5-DC)	Glutarylcarnitine (Hydroxyhexanoylcarnitine)		HMDB0013130
hexanoylcarnitine (C6)	Hexanoylcarnitine (Fumarylcarnitine)		HMDB0000705
laurate (12:0)	Lauric acid	lauric acid	HMDB0000638
linolenate [alpha or gamma; (18:3n3 or 6)]	Eicosatrienoic acid	linolenate	HMDB0002925
linoleoylcarnitine (C18:2)*	Octadecadienylcarnitine		HMDB0006469
myristoylcarnitine (C14)	Tetradecanoylcarnitine	tetradecanoylcarnitine	HMDB0005066
N-delta-acetylornithine	Acetylornithine	N-acetylornithine	HMDB0006489
octanoylcarnitine (C8)	Octanoylcarnitine	L-octanoylcarnitine	HMDB0000791
palmitate (16:0)	Palmitic acid	palmitate	HMDB0000220
propionylcarnitine (C3)	Propionoylcarnitine	O-propanoylcarnitine	HMDB0000824
stearate (18:0)	Stearic acid	stearate	HMDB0000827
stearoylcarnitine (C18)	Octadecanoylcarnitine	stearoylcarnitine	HMDB0000848
tetradecanedioate (C14-DC)	Tetradecanedioic acid		HMDB0000872
tiglylcarnitine (C5:1-DC)	Tiglylcarnitine		HMDB0002366
trigonelline (N'-methylnicotinate)	Trigonelline		HMDB0000875
tryptophan betaine	Tryptophan betaine		HMDB0061115
ornithine	Ornithine	ornithine	HMDB0000214
p-cresol sulfate	p-Cresol sulfate		HMDB0011635
sarcosine	Sarcosine	sarcosine	HMDB0000271
serotonin	Serotonin	serotonin	HMDB0000259
succinate	Succinic acid	succinate	HMDB0000254
glycolithocholate sulfate*	Glycolithocholic acid sulfate	sulfoglycolithocholate	HMDB0002639
taurine	Taurine	taurine	HMDB0000251
taurochenodeoxycholate	Taurochenodeoxycholic acid	taurochenodeoxycholate	HMDB0000951
taurocholate	Taurocholic acid	taurocholate	HMDB0000036
taurodeoxycholate	Taurodeoxycholic acid	taurodeoxycholate	HMDB0000896
trimethylamine N-oxide	Trimethylamine N-oxide	trimethylamine-N-oxide	HMDB0000925
xanthine	Xanthine	xanthine	HMDB0000292
