# Supplementary material for: The acute effect of metabolic cofactor supplementation: a potential therapeutic strategy against non‐alcoholic fatty liver disease
Source: Mol Syst Biol. 2020 Apr 27;16(4):e9495. doi: 10.15252/msb.209495 (PMC7184219; doi:10.15252/msb.209495)
Supplement: Supplementary file 10 — Table EV9 [file MSB-16-e9495-s011.xlsx]

## Sheet: Legend
Table EV9. Plasma level of protein inflammation markers (raw data) for all subjects involved in the supplementation study based on the multiplex proximity extension assay from Olink.

## Sheet: NPX Data
Assay	IL8	VEGFA	CD8A	MCP-3	GDNF	CDCP1	CD244	IL7	OPG	LAP TGF-beta-1	uPA	IL6	IL-17C	MCP-1	IL-17A	CXCL11	AXIN1	TRAIL	IL-20RA	CXCL9	CST5	IL-2RB	IL-1 alpha	OSM	IL2	CXCL1	TSLP	CCL4	CD6	SCF	IL18	SLAMF1	TGF-alpha	MCP-4	CCL11	TNFSF14	FGF-23	IL-10RA	FGF-5	MMP-1	LIF-R	FGF-21	CCL19	IL-15RA	IL-10RB	IL-22 RA1	IL-18R1	PD-L1	Beta-NGF
S7_T3	6.10729	10.2597	10.5762	1.51892	2.84039	3.56586	7.49842	3.19321	9.86714	7.40194	9.12729	4.47884	1.73157	11.3974	1.53259	9.37193	4.73215	8.82322	1.75081	8.74472	7.06594	1.88386	0.27584	7.09722	1.27284	10.7545	1.51924	6.85287	6.26652	9.92641	9.66862	3.50277	4.97834	13.4158	7.70211	4.9451	3.82794	1.23634	1.10126	10.575	3.44414	3.78002	10.2252	1.20456	6.30008	2.91115	8.99991	7.72487	1.50396
S4_T5_D1	4.72029	10.1138	10.7115	1.79092	3.72266	3.1495	6.7619	1.54001	9.98934	6.87827	9.46318	2.81294	2.15657	10.9073	1.59273	6.28132	2.82095	8.76819	1.26454	6.57964	6.1279	1.26668	-0.38586	4.95341	1.21887	6.9479	1.29663	5.55664	5.9026	10.5339	8.02043	2.92125	4.55678	12.668	7.64009	4.04813	3.25595	0.74113	0.86006	8.96749	3.89372	4.31682	9.21132	1.22385	6.67828	1.78444	8.15973	6.85415	1.40256
S2_T3	5.21858	9.65045	10.0352	1.20445	2.8938	3.5525	7.08489	1.90362	9.91587	7.07562	9.77611	4.23201	1.6844	10.8175	1.39669	7.77467	3.64492	9.29499	1.48194	6.57551	5.91048	1.54113	-0.33855	5.4646	0.81117	7.82344	0.80403	5.36188	6.67128	10.0166	7.93456	3.55437	4.38045	12.3008	6.82468	3.98821	3.06084	1.01805	0.96141	9.23468	3.52803	3.42379	9.32176	0.97027	6.13024	1.48499	8.69038	6.31494	1.21252
S7_T1_D1	6.00715	10.4424	10.7475	1.8741	3.66397	4.05771	7.70724	3.37723	9.96722	7.44918	9.3675	4.18984	1.89023	11.7638	1.66569	9.63096	3.62115	9.06199	2.30732	9.03865	7.46226	1.99296	1.28117	5.42517	1.2706	10.7489	1.55811	6.97563	6.55532	10.1639	9.84815	3.89588	4.82966	13.5228	8.05281	4.80715	3.31573	1.18219	1.21497	10.7879	3.72306	5.86146	10.4104	1.57644	6.68994	3.04969	9.04716	8.0298	1.75946
S6_T1	5.45656	10.054	11.661	1.82931	3.03821	3.35933	7.37345	1.80512	10.0434	6.89589	9.76782	4.51053	2.19507	11.4185	2.15478	7.58956	4.08738	9.7164	1.6342	7.47175	6.31249	2.39122	-0.21487	4.93499	1.09619	7.69957	0.14816	6.75734	6.31835	9.95652	8.80798	3.84461	4.55313	12.86	7.26471	3.92642	3.77542	1.44663	1.12565	10.5822	3.75559	5.39283	10.2054	1.05568	5.66795	1.47842	8.27556	6.85118	1.87075
S6_T4	5.49461	9.90658	11.4686	2.0473	2.58619	3.24572	7.36521	2.15497	9.86183	7.30551	9.60072	5.35078	2.13514	11.0872	2.28896	7.71539	4.18659	9.67686	1.38889	7.24793	6.24838	1.90472	0.05523	5.7339	1.24522	8.54721	1.50967	6.78992	6.11296	9.95436	8.75904	3.82713	4.60538	13.12	6.90332	3.98885	3.78526	1.5385	1.14124	10.6108	3.66341	3.16209	10.3868	0.95654	5.41744	2.40797	8.24145	6.69838	1.80029
S7_T5	6.20252	10.2474	10.7049	2.02654	3.41911	4.00442	7.71675	3.50095	9.78673	7.69352	9.11222	6.24459	1.74379	11.6303	1.83136	9.58204	5.22778	8.83459	2.36079	8.90119	7.12282	1.89467	0.16994	7.18993	1.34973	10.4289	1.77859	7.14691	6.43329	10.0053	9.79657	3.78615	5.32991	13.893	7.86728	5.00851	3.93829	1.40557	1.33239	11.3312	3.70682	3.7586	10.323	1.5201	6.53352	2.72164	9.07383	7.93727	1.75805
S3_T3	5.8495	9.86432	10.8635	1.77907	2.47995	3.34962	7.41622	2.69793	9.92511	7.47395	10.0494	3.50082	2.19268	11.4989	2.03925	7.83572	4.55271	9.04226	1.45168	7.05764	6.66504	1.71412	-0.07342	6.50601	1.0429	9.36424	2.01196	5.73872	5.41319	10.1523	8.34062	3.57585	4.69348	13.7843	7.97444	4.47759	3.59536	1.25922	1.09196	9.58429	3.82179	3.28736	9.90155	1.35928	6.26457	2.50916	8.80481	7.11891	1.72298
S5_T5_D1	5.34578	10.1881	11.3504	2.64105	3.10044	3.45082	6.65731	2.27466	9.7385	7.01242	9.56931	4.10741	2.41957	11.0173	1.68171	6.49327	4.43079	9.1272	1.82194	7.33619	6.12149	1.67549	-0.15055	5.44416	0.96423	8.63158	0.82203	5.66257	5.6973	10.1924	8.51199	3.16327	4.61115	12.3369	7.13128	4.62118	3.23748	0.82105	0.93529	10.1401	3.6556	4.69366	9.43903	1.08886	6.4554	2.52069	9.20342	6.92941	1.69128
S2_T1	4.87296	9.7868	9.8175	1.50509	3.11742	3.58897	7.11231	1.80572	10.1913	6.7347	9.77742	3.27345	1.70655	11.0393	1.68729	7.99559	3.02913	9.28508	1.31898	6.6511	6.01612	1.80716	-0.18943	5.4531	1.34057	6.96484	1.14787	5.51585	6.69964	10.0007	7.97272	3.5655	4.40948	12.5036	6.95117	3.92362	3.15839	1.20415	0.92939	9.45745	3.65564	4.92545	9.50035	1.00743	6.2538	2.16256	8.64742	6.23777	1.43776
S3_T1	5.78655	10.2693	10.9426	2.16501	3.41454	3.61974	7.59484	2.42562	10.3258	7.33693	10.324	4.01077	2.52778	12.1112	2.20272	8.17439	3.91107	9.31285	1.68439	7.48747	6.99785	2.04803	-0.22844	6.30325	1.21958	8.36614	1.83917	6.21836	5.88215	10.2699	8.62825	3.83147	4.86909	14.0993	8.55285	4.38802	3.96026	1.33109	1.04178	9.78263	4.19997	5.04364	10.4318	1.47165	6.65314	2.84962	9.07803	7.5021	1.84582
S5_T1_D1	5.94572	10.6348	11.6611	3.07202	2.93393	3.82616	7.02962	3.13642	10.1169	7.6648	9.9898	4.45085	2.66315	11.5688	2.28347	7.50279	2.19525	9.50799	1.32438	7.5829	6.29036	1.76058	0.03519	4.11875	1.10341	10.3463	0.66058	6.21434	5.94535	10.4458	8.78259	3.35891	4.56502	13.1174	7.51974	5.04833	3.96465	1.00273	1.21981	10.2969	4.02407	5.94081	9.80082	1.50641	6.77938	2.93889	9.59763	7.28352	2.05781
S1_T6	8.0526	10.4741	10.5442	3.05317	3.00523	4.37213	8.01997	3.54129	10.2075	7.69897	10.3523	4.08795	3.14231	11.2384	2.70341	8.29731	4.03395	9.78413	1.91396	11.5657	7.5541	5.50442	-0.34203	5.19715	1.24261	8.50967	1.99379	6.3276	6.55595	10.477	9.22924	3.47376	4.96058	13.2261	8.53655	3.91575	6.99459	1.22181	1.09878	10.5098	4.29918	2.09943	9.99026	2.22342	6.70539	2.69082	9.08274	7.71268	2.08396
S8_T6	5.84074	9.64648	10.703	1.5846	2.9667	3.57831	6.94714	2.47773	9.66074	7.17244	9.7605	5.88289	2.25365	11.2352	2.35874	7.59396	4.82585	9.18347	1.21464	6.83379	6.45064	1.60979	-0.21094	5.07806	1.22519	9.23219	1.3628	5.98334	6.13233	9.73489	8.05207	3.74884	4.17037	12.8377	7.41875	4.17433	3.66929	0.76986	1.06368	9.63376	3.79028	3.40853	9.38234	1.23766	6.10167	2.17462	9.00358	6.3749	1.51004
S6_T2	5.80277	10.0643	12.0074	1.95285	2.69019	3.21021	7.232	2.25278	9.88651	7.23658	9.63499	4.30004	1.79519	11.2187	2.58164	7.69775	4.80936	9.57237	1.89076	7.3625	6.29304	2.18585	-0.19764	6.16348	1.3952	8.83125	1.30797	6.70554	6.05209	9.85003	8.75414	3.58013	4.59278	13.0476	6.84564	4.08566	3.85071	1.47361	1.22359	10.3729	3.68313	4.14604	10.2734	1.38171	5.54903	2.42008	8.20302	6.79894	1.93623
S3_T5	5.72515	9.65073	10.3068	1.89671	2.72098	3.31431	7.36235	2.36828	9.77742	7.38139	9.99931	3.58051	2.21328	11.5151	1.87114	7.82291	3.49043	8.93112	1.44811	7.02722	6.61403	1.7001	-0.20364	6.20245	1.12835	8.43761	1.35295	5.73078	5.32709	10.1687	8.29105	3.46277	4.68178	13.6732	8.03858	4.23381	3.4734	1.20652	1.03881	9.50081	3.81636	2.64253	9.8268	1.23464	6.33	2.08998	8.84974	7.10226	1.65642
S7_T5_D1	5.69479	10.1998	10.4481	1.89067	3.24889	3.87444	7.69554	2.93137	9.78257	7.38201	8.89043	3.95051	2.14118	11.234	1.75536	9.2044	5.91645	8.75884	2.14614	8.84676	7.20231	1.79443	-0.1602	6.67126	1.169	9.79947	1.41821	6.74553	6.31596	10.0029	10.1859	3.6539	4.94989	13.2264	7.80538	4.79223	3.18708	1.26271	1.23326	10.5364	3.62426	4.02385	10.0578	1.52512	6.57075	2.64913	8.89428	7.77852	1.70585
S3_T7	5.58322	9.39435	9.97367	1.82941	2.49687	3.26509	7.30884	2.18529	9.61812	7.10525	9.78824	4.20901	2.03877	11.4652	2.09116	7.77018	3.88383	8.73975	1.35425	6.94267	6.4779	1.61508	-0.15948	5.36579	1.01236	7.90638	1.30066	6.03906	5.20069	10.0271	8.17352	3.25365	4.67114	13.6702	7.90221	3.83508	3.18493	1.23961	1.0936	9.2634	3.77428	3.04678	9.89245	1.19822	6.33817	2.31379	8.68445	7.00629	1.67108
S1_T3	8.49698	10.5539	10.624	3.09929	3.16105	4.12209	7.75113	3.57811	10.3002	7.90384	10.1051	4.82766	3.21869	11.5453	2.77044	8.68277	4.31883	9.66195	1.97418	11.2525	7.53281	5.29177	-0.16995	7.08626	1.25294	8.79697	1.80314	6.26928	6.45363	10.4072	8.98285	3.57662	5.25406	13.9375	8.5271	4.61045	7.72964	1.18117	1.22412	10.6937	4.17663	2.0185	9.89102	1.84436	6.5986	3.04719	8.90831	7.58549	2.089
S8_T7	5.75324	9.9132	10.9738	1.95486	3.22788	3.70085	7.19128	2.12336	9.99284	7.18819	10.0987	4.51594	2.17461	11.5378	2.37353	7.83912	2.8715	9.31247	1.26316	7.23419	6.66939	1.57332	-0.43912	3.88422	1.19548	8.32129	1.36772	6.13565	6.52114	9.98626	8.36542	4.07018	4.42746	13.0388	7.78231	3.77858	3.88011	0.75071	1.17422	9.04637	4.13314	4.12612	9.87579	1.19685	6.52144	2.57148	9.2435	6.78599	1.65865
S10_T1	5.40377	10.2818	9.95229	1.83047	3.07658	3.63876	7.28794	2.1136	10.0362	7.16591	9.6276	3.37451	2.38827	11.7499	2.15602	8.14966	2.65599	9.30169	1.5321	7.58469	6.73766	1.89902	-0.856	5.02784	0.93579	8.27704	1.89733	6.32532	6.19031	10.533	8.82736	4.15357	4.56033	12.9884	7.68602	4.16647	3.66692	0.96716	1.07859	9.48319	4.10055	5.64693	10.3498	1.54834	6.60671	2.41986	8.38572	7.06887	2.00311
S2_T1_D1	5.12338	9.75486	10.0867	1.37191	3.17794	3.64523	7.00277	2.22437	10.0721	7.04815	9.83356	3.04429	1.68142	11.0447	1.79431	8.15325	3.39653	9.23546	1.61358	6.70548	5.90022	1.49415	-0.09237	5.05759	1.00337	7.62681	1.23911	5.68065	6.72393	10.1096	8.20775	3.31328	4.32883	12.4811	6.95132	4.17778	3.37935	1.05034	1.01861	9.81104	3.77138	4.39798	9.72137	1.33311	6.23916	2.50347	8.77034	6.56789	1.56953
S5_T2	5.71317	10.0669	11.5333	2.82757	2.46557	3.35505	6.54839	2.31319	9.70627	7.19253	9.48372	4.16306	2.29193	11.0766	1.81416	6.46817	4.0535	9.09404	1.50388	7.61088	6.00268	1.35276	-0.22394	5.45533	1.14636	9.15396	1.10351	5.86716	5.4086	10.2129	8.32871	3.18095	4.23859	12.3177	6.70131	4.70243	3.31391	0.69113	0.97008	9.93053	3.51425	4.12112	9.30381	1.1597	6.38122	2.51297	9.06217	6.86336	1.7196
S5_T8	5.68229	9.9937	10.9484	2.92527	2.49585	3.59578	6.99897	2.26442	9.60936	7.16419	9.66737	5.16691	2.27076	11.3618	1.90795	6.50439	5.03323	9.22711	1.17497	7.9874	6.0725	1.5414	-0.29392	3.88225	1.00203	8.77989	0.6427	6.25334	5.74985	10.4195	8.56573	3.64216	4.6304	12.4484	6.90841	4.43508	3.83936	0.85704	0.95874	9.50408	3.80106	5.83187	9.57834	1.13913	6.45937	2.47467	9.16255	7.10036	1.77534
S8_T3	5.73442	9.66923	10.9616	1.76449	2.646	3.3741	6.71084	2.51686	9.62098	7.09561	9.64028	3.35851	1.87571	11.0546	2.2883	7.49465	4.72803	9.20466	1.57225	6.80192	6.48245	1.47094	-0.21548	5.00103	0.9068	9.16542	0.85173	5.77737	5.99039	9.71097	7.89046	3.492	4.02733	12.7619	7.01066	4.00899	3.47389	0.84425	0.95136	9.38903	3.66531	3.61384	9.20292	1.0379	6.09515	1.98812	8.90153	6.26115	1.48824
S5_T4	5.4024	9.93453	11.1087	2.7481	2.19692	3.39728	6.73706	2.18487	9.54471	7.29566	9.53317	4.48156	2.24265	10.9566	1.98823	6.28286	3.76368	9.16815	1.45161	7.66602	6.0066	1.2181	1.2232	4.82899	1.16138	8.67978	0.29445	5.75472	5.5662	10.2967	8.42345	3.54679	4.4684	12.2471	6.64172	4.35861	3.68388	0.84632	0.96769	9.6195	3.71328	3.43553	9.18921	1.11664	6.43431	2.37031	9.14044	6.88191	1.73066
S8_T2	5.74713	10.0037	11.3563	1.63178	3.29425	3.57782	7.0187	2.76819	9.97041	7.31685	9.86685	2.90533	2.20292	11.2588	2.53848	7.77888	4.73428	9.50347	1.31818	7.13362	6.75115	1.44125	-0.32575	4.90662	1.09838	10.0222	1.19396	6.14734	6.21499	9.86338	8.15895	3.5256	4.05756	13.0723	7.27538	3.92066	3.72491	0.68406	0.91123	9.19659	3.92773	4.21172	9.54733	1.29462	6.39861	2.15956	9.15516	6.63882	1.59592
S6_T7	5.3923	9.66426	11.2559	1.86462	2.62581	3.09861	7.19322	1.95628	9.76228	7.20497	9.52799	5.50325	1.73662	11.1866	2.29181	7.52608	4.53988	9.53807	1.50192	7.25923	6.29505	1.99639	-0.12669	5.52986	1.09928	7.83215	0.8736	6.83017	6.22125	9.97584	8.84776	3.98455	4.89486	13.194	6.87284	4.01209	3.8144	1.54885	1.34908	10.1576	3.9224	5.08122	10.2019	1.37965	5.46249	1.61804	8.10834	6.48557	1.73557
S4_T1_D1	5.63375	10.1696	10.911	2.05032	3.57925	3.16231	6.95744	1.9096	10.1747	6.95903	10.0907	3.63383	2.00589	11.5085	1.82357	6.67463	3.57811	9.06481	1.55619	7.05313	6.30804	1.24019	-0.18628	4.09576	1.14113	7.99736	0.84854	6.25376	6.09321	10.4458	8.20961	3.1978	5.14165	13.0096	7.84285	3.69432	3.53499	0.7585	0.92021	8.29608	4.01843	6.82587	9.36589	1.34183	6.80877	1.74666	8.26061	6.91057	1.64014
S3_T2	6.07565	10.1723	11.0933	1.83362	2.80076	3.35223	7.52979	2.7913	10.1252	7.59052	10.2395	3.55541	2.3831	11.924	1.821	8.09488	5.37894	9.23477	1.48518	7.26491	6.85664	1.87367	0.21189	6.473	1.15875	9.33815	1.34353	5.9769	5.45722	10.2337	8.46615	3.36697	4.78766	13.9248	8.31934	4.80094	3.66747	1.27642	1.16721	9.74294	3.93557	4.27957	10.1569	1.23923	6.48974	1.55117	8.91723	7.32859	1.78229
S8_T7	6.18833	10.1914	10.9488	1.91882	3.05202	3.92212	7.34778	3.38505	10.0007	8.05884	9.96019	5.51259	2.2276	11.8298	2.59483	8.52203	3.49133	9.40639	1.60421	7.31138	6.75111	1.83019	-0.17671	5.50677	1.14184	9.4195	0.94285	6.68813	6.56543	10.0587	8.42361	4.07427	4.62728	13.8483	7.9609	4.37124	3.89234	1.00008	0.99543	10.5872	4.13298	3.85775	10.0166	1.04326	6.55387	1.88369	9.31861	6.79863	1.58744
S3_T5_D1	5.70512	10.1272	10.8921	1.94903	3.33676	3.54918	7.64336	2.55098	10.3152	7.88021	10.1683	3.69182	2.56997	11.7724	2.21758	8.44981	3.60193	8.99093	1.41474	7.3649	6.77504	1.75311	-0.18571	6.5914	0.83223	8.49448	1.34309	5.88017	5.7253	10.2416	8.53597	3.69117	4.95957	14.1002	8.5874	4.62991	3.2114	1.39869	0.97319	10.1288	4.23626	3.18847	10.5101	1.32215	6.64664	1.89269	8.99449	7.43297	1.72941
S8_T1_D1	5.72915	9.87113	11.1462	1.74664	3.18931	3.63809	6.91748	2.53313	9.99337	7.08027	10.6665	3.48864	2.18803	11.43	2.32507	8.00168	3.64602	9.24604	1.27031	6.96993	6.99371	1.91129	-0.2302	4.6742	0.893	9.17896	1.53251	6.06099	6.3308	9.6316	8.05707	3.5411	4.54144	12.9505	7.59008	3.86913	3.74377	0.90481	1.04056	10.0511	4.01589	5.89471	9.94295	1.09392	6.20643	2.0928	9.05409	6.5938	1.63734
S5_T7	6.11786	10.1677	10.9289	3.03179	2.60688	3.58381	6.96506	2.59576	9.59349	7.58758	9.59743	5.95411	2.2464	11.6243	2.25442	6.868	5.14097	9.33196	1.57746	8.06011	6.15541	1.65255	0.01053	5.52678	1.24691	9.10872	1.0034	6.26092	5.81355	10.493	8.58655	3.50037	4.84296	12.9086	7.12803	4.78939	3.80983	0.79879	1.18804	10.1008	3.83552	5.54226	9.71326	1.22661	6.48527	2.2715	9.24454	6.97792	1.79751
S5_T6	5.8008	9.91937	10.811	2.73616	2.47956	3.4956	6.96953	2.52406	9.4779	7.30195	9.6049	5.40477	2.37598	11.177	2.4429	6.79431	4.65264	9.10926	1.23531	7.85405	6.02213	1.26104	-0.35848	5.14439	1.14111	9.29936	1.233	5.82502	5.59847	10.3662	8.47398	3.24297	4.59825	12.5441	6.83862	4.49042	3.79588	0.78059	0.98023	9.63432	3.62402	4.29534	9.46388	1.17118	6.53669	2.66982	9.16335	6.85317	1.83545
S6_T1_D1	5.28326	10.0079	11.8489	1.60181	2.68912	3.18746	7.24707	2.69812	9.84189	6.87255	9.3718	4.26756	1.6175	10.8118	2.39779	7.95471	4.76325	9.35689	1.72531	7.22687	6.3376	2.11216	0.03657	4.92376	1.16015	9.5748	0.57451	6.68618	6.05504	9.73539	8.55264	3.48545	4.4177	12.6737	6.99124	4.15522	3.50621	1.41197	0.98751	10.0268	3.66325	5.20024	9.75882	1.10451	5.5257	2.25181	7.87576	6.68354	1.80783
S7_T4	6.57096	10.4765	10.7016	2.37627	3.12673	4.10133	7.85297	3.66162	9.86207	7.79491	9.25781	5.8955	2.11063	11.6455	1.82997	9.65135	5.21018	8.93076	2.28433	9.07087	7.20218	1.98429	-0.29805	7.44478	1.44061	10.7301	1.25724	7.22899	6.54292	10.067	9.90346	3.99722	5.27245	13.8518	8.01952	5.30612	4.0677	1.1724	1.32858	11.4627	3.69103	3.80863	10.3952	1.38401	6.62367	2.71359	9.20855	8.14901	1.69426
S5_T5_D1	5.6694	10.1016	11.0262	2.7262	2.4761	3.5979	6.95009	2.60699	9.58276	7.47711	9.69145	5.21719	2.32007	11.2747	2.1277	6.85408	3.91022	9.2031	1.43621	7.86981	6.11958	1.37244	-0.50122	5.67542	1.0528	9.60688	0.93273	6.02869	5.7258	10.4106	8.596	3.40441	4.69027	12.6315	7.0904	4.59542	3.77689	0.753	1.17488	9.65901	3.71283	3.5993	9.61288	1.11783	6.51943	2.67957	9.28367	7.07427	1.76369
S1_T2	8.32195	10.3728	10.3769	2.76896	2.67216	4.12239	7.53496	3.43426	10.1329	7.74295	9.8588	4.23403	3.18953	11.5593	2.62343	8.54985	4.13406	9.46147	1.99562	11.0471	7.51548	5.27692	-0.31754	6.6962	0.78261	8.59232	1.87659	6.12446	6.23312	10.3147	8.7358	3.63265	4.77852	13.7515	8.37354	4.2513	7.33457	1.14945	1.02076	10.6928	3.90491	1.73028	9.73038	1.89227	6.45526	2.87948	8.74938	7.37897	1.87996
S5_T1_D1	5.53801	10.1059	11.1755	2.85511	2.87628	3.53883	6.79844	2.40112	9.85742	7.081	9.49379	4.06339	2.5622	10.979	1.69392	6.50537	5.00419	9.28123	1.15712	7.731	6.11959	1.37839	-0.46946	4.79582	1.0122	8.89545	1.18178	5.93797	5.70132	10.2638	8.39785	3.24453	4.31853	12.4555	7.02418	4.79518	3.40948	0.94211	1.05462	10.0504	3.59761	4.9658	9.36427	0.85206	6.5128	2.41638	9.10998	6.97568	1.79082
S8_T1_D1	5.30663	9.91875	10.8857	1.68942	3.36749	3.56141	6.92111	1.77381	10.0401	6.91977	9.7728	3.01622	2.12855	11.3728	2.38191	7.71863	3.04775	9.47715	1.50539	7.1336	6.98953	1.58735	-0.37254	4.87129	1.02004	7.15014	1.13421	6.09035	6.32857	9.88246	8.10238	3.58209	4.14212	12.5783	7.34376	3.80588	3.6614	0.94741	1.14647	9.49518	4.01223	4.95715	9.55517	1.04527	6.41128	2.07576	9.11475	6.57394	1.57915
S7_T2	6.0046	10.043	10.2684	2.13208	2.9904	3.75155	7.47532	3.55561	9.78516	7.43335	9.02441	4.11257	1.9925	11.4693	1.69294	9.34915	5.33162	8.86628	2.36908	8.78607	7.00447	1.64664	-0.15785	6.55096	1.35328	10.861	1.34771	6.89406	6.09314	9.83142	9.53517	3.6208	4.68228	13.6497	7.54326	4.68374	3.60195	1.10766	1.19713	11.1472	3.47758	4.19572	10.0327	1.37403	6.39592	2.85761	8.90376	7.69159	1.55327
S8_T5_D1	4.9843	9.92014	11.0781	1.46958	3.074	3.65702	6.97391	2.00802	9.97681	6.96017	9.66717	3.06465	1.96536	10.9757	2.15591	7.85519	3.88107	9.11862	1.33057	6.90366	6.57667	1.40177	-0.22794	4.97251	0.96117	7.8486	1.4463	5.72851	6.17459	9.65872	8.11151	3.63776	4.11635	12.4463	7.37502	3.86325	3.63788	0.89876	1.05078	10.0429	3.96506	3.98331	9.72425	1.01412	6.2389	1.47194	9.07065	6.56644	1.40914
S4_T1_D1	5.48431	10.238	10.477	2.24491	3.50296	3.35702	7.01313	1.92555	10.1269	6.86733	9.80377	3.18124	2.08934	11.4115	1.86281	6.61454	3.82896	9.05191	1.24659	6.91681	6.47651	1.60803	-0.21677	4.56815	0.98543	8.10173	1.38007	5.98045	6.16703	10.4825	8.22757	3.15966	4.35386	13.2102	7.94759	3.8598	3.52457	0.984	0.96826	9.99188	4.01523	6.33033	9.28757	1.31807	6.7838	2.00835	8.30553	6.9617	1.75291
S6_T5_D1	5.07784	10.0794	11.9566	1.54346	2.96451	3.22274	7.43696	2.07335	10.1692	6.96532	9.59498	4.55274	1.95086	10.7237	2.4655	7.84569	5.10265	9.40935	1.15066	7.36343	6.40561	2.14946	-0.3821	5.52344	0.79496	8.43708	0.99722	7.01726	6.22052	9.89582	8.87308	3.54609	4.44085	12.5043	7.15636	4.24631	3.31323	1.37613	1.0209	9.57731	3.90613	5.14947	10.2186	1.17326	5.69484	2.1344	8.05598	7.06825	1.71821
S2_T7	5.12357	9.44146	9.29748	1.20384	2.74677	3.47669	7.10909	1.84824	9.58981	6.91184	9.58651	4.23715	1.48007	10.5626	1.46916	7.7441	3.72372	9.08727	1.29865	6.57964	5.82601	1.61126	-0.5529	5.60156	1.0893	7.48238	1.32358	5.44061	6.66322	10.0357	7.87623	3.61537	4.65742	12.4208	6.81177	4.08257	2.93308	0.95838	0.80479	8.99554	3.70132	4.14845	9.39961	1.22039	6.23179	2.07793	8.6967	6.37066	1.36053
S8_T4	5.80934	9.62206	10.7703	1.60359	2.73763	3.31504	6.70701	2.76854	9.54573	7.17613	9.59436	4.90954	1.93265	11.0558	2.48061	7.56856	3.409	9.15057	1.30356	6.76349	6.39428	1.63855	-0.25822	4.94274	1.12826	9.4714	1.31481	5.88464	5.98526	9.72679	7.78797	3.51419	4.20073	12.9552	7.16132	3.94779	3.3924	1.07116	1.13939	9.95176	3.70288	3.37273	9.36532	0.91419	6.08047	2.2738	8.94424	6.25272	1.52458
S7_T1_D1	5.23211	9.97298	10.0771	1.61889	2.91204	3.78121	7.46373	2.17883	9.72995	6.77135	8.74801	3.85234	2.05834	11.4182	1.63918	8.75186	4.40612	8.8191	2.16882	8.77817	7.09535	1.83436	0.56825	6.2677	1.12247	8.12315	1.36282	6.26614	6.15282	9.85157	9.55533	3.54298	4.51795	12.6111	7.41353	4.51757	3.76111	1.08433	1.06467	9.95849	3.44145	5.01951	9.91821	1.4027	6.5053	2.61737	8.9101	7.79353	1.65314
S1_T1	8.53672	10.605	10.5001	3.21696	3.4154	4.32117	7.80522	3.32323	10.252	7.89837	10.0324	4.85908	3.50165	12.0166	2.98897	8.76407	3.89056	9.71186	1.95111	11.3578	7.77519	5.39428	-0.25609	6.89533	1.26926	8.56809	2.24026	6.50157	6.60395	10.3375	8.98646	3.67014	5.07275	13.8326	8.77016	4.56505	7.03875	1.10886	1.06594	11.1852	4.22668	2.25668	9.99711	2.00561	6.64769	2.08311	8.94472	7.68341	2.13582
S2_T5_D1	4.77818	9.77576	10.0196	1.38861	3.31455	3.67265	7.11671	1.91157	10.0509	6.94554	9.72021	3.13242	2.02461	10.5457	1.48574	7.79817	4.14809	9.19885	1.55567	6.6034	5.87666	1.66272	-0.33096	5.34364	1.26564	7.61585	1.6626	5.24406	6.82152	10.0648	7.91778	3.25318	4.20589	12.1362	7.04781	4.18015	3.39896	1.13963	0.95812	9.08602	3.78099	3.2937	9.41146	1.39098	6.29996	1.96042	8.77866	6.44051	1.44859
S7_T7	5.99462	10.0167	10.2606	2.07274	2.96121	3.99769	7.59121	3.44347	9.5213	7.40175	9.11365	5.17127	2.09134	11.388	1.83304	9.3337	3.06714	8.72222	2.43645	8.85637	6.96936	1.54962	-0.17197	6.17053	1.30285	10.7387	1.44595	7.55691	6.31948	9.92823	9.75887	3.72925	5.04508	13.5517	7.70043	4.7637	3.94921	1.33858	1.09411	11.0527	3.64871	4.20677	10.0985	1.48354	6.54465	2.55863	9.00308	7.91757	1.56227
S10_T4	5.40836	10.0897	10.0974	1.92331	2.50397	3.57699	7.44895	1.89085	9.75664	7.42861	9.66374	3.24734	2.26425	11.4495	2.01654	7.92209	3.79574	9.07366	1.45892	7.34379	6.75599	1.77646	-0.71273	4.54552	1.15774	7.88014	1.89354	5.88428	6.12355	10.5056	8.73961	4.40252	4.53649	12.8067	7.47219	3.92977	3.69968	0.78755	0.97434	8.96479	4.03921	3.72694	10.3021	1.54188	6.54981	2.51898	8.38326	7.04164	1.80919
S3_T4	5.82615	10.0056	10.6181	2.03389	2.75203	3.4874	7.55038	2.65921	9.94368	7.72649	10.1699	3.87393	2.33821	11.7823	2.21327	8.20294	3.66191	9.12274	1.26818	7.23867	6.81747	2.03091	-0.30085	6.56129	1.06261	8.88217	1.7126	5.93301	5.54409	10.2775	8.38453	3.71236	4.89036	14.2357	8.24713	4.46707	3.67623	1.30338	1.15965	10.1716	4.0215	2.81388	10.0777	1.2346	6.4725	1.97869	9.05916	7.311	1.76518
S4_T8	5.34778	9.72061	10.0944	1.94181	3.14365	3.27931	6.82113	1.71939	9.69318	6.97377	9.71053	3.5205	1.86711	11.2191	1.75906	6.38382	3.53384	8.78109	1.37895	6.67455	6.26812	1.40592	-0.37704	3.21232	1.11926	7.42065	0.31062	6.29428	5.94662	10.5331	8.04143	3.33999	4.56652	12.886	7.6031	3.21237	3.37911	0.80337	0.87532	9.12743	3.83969	4.05153	9.17831	1.28374	6.64621	2.29823	8.25428	6.62822	1.61562
S2_T2	4.87616	9.61198	9.88356	1.60597	2.77205	3.6012	6.99891	1.97827	9.94515	6.94074	9.60217	3.28073	1.67147	10.7065	1.68269	7.62194	3.51069	9.21603	1.37324	6.46579	5.81392	1.45232	-0.04465	5.21478	0.91248	7.31643	1.67205	5.16818	6.43021	9.99651	7.74135	3.20988	4.44844	12.2458	6.61876	3.94861	3.16573	1.14599	1.06755	9.39818	3.6387	3.95387	9.49315	1.3296	6.18993	2.04404	8.62329	6.32446	1.47413
S7_T6	6.12747	10.097	10.5215	1.84278	3.02069	3.90675	7.64554	3.33898	9.58516	7.52449	9.14173	6.23108	1.88887	11.4821	1.8753	9.34759	5.29791	8.81509	2.38094	8.82222	7.07631	1.84627	-0.12002	6.67657	1.4107	10.7733	1.89295	7.03638	6.29536	9.93776	9.72082	3.81541	5.05541	13.6448	7.72321	4.94789	3.86343	1.40957	1.28612	11.3114	3.64438	3.69272	10.1331	1.37158	6.56803	2.35344	9.02842	7.87091	1.58045
S6_T5_D1	5.81059	9.88613	11.103	1.96919	2.5951	3.21157	7.30699	2.56349	9.72159	7.41472	9.4577	5.67672	2.11493	11.2157	2.56078	7.96766	4.59775	9.51777	1.55097	7.23609	6.21734	2.18376	0.14672	6.15807	1.02769	8.72689	1.05417	6.94285	6.03487	9.88287	8.62465	3.70002	4.87495	13.639	7.00506	4.1759	3.72507	1.42612	1.24621	11.1652	3.65202	3.12163	10.4072	1.11689	5.4623	2.2029	8.13083	6.50528	1.82689
S4_T4	5.65596	10.0275	11.1298	1.9554	3.04636	3.48862	7.37992	2.25856	10.0138	7.17774	9.94954	4.17559	1.95486	11.4165	2.14066	7.74232	4.18423	9.22398	1.56307	7.50886	6.59132	1.96828	-0.38311	4.91821	1.09499	8.9636	0.53076	6.33538	6.09693	10.2433	8.66172	3.40793	4.64253	13.2847	7.78352	3.90441	3.78927	1.1298	0.93206	9.25456	3.90708	4.21773	9.96447	1.19802	6.32231	1.61677	8.567	7.09216	1.67487
S3_T8	5.57372	9.82069	10.7358	1.68486	2.83835	3.4735	7.58605	2.45187	10.0613	7.28256	10.1478	4.53356	2.20553	11.5433	1.92401	7.77087	3.72168	9.18296	1.59587	7.21144	6.66243	2.03165	-0.41923	5.20915	1.04644	9.31022	1.03841	6.53068	5.76412	10.3208	8.57947	3.74684	4.77884	13.568	8.02919	3.95271	3.65568	1.26214	1.07701	9.17415	3.96755	3.74731	10.1473	1.03529	6.46241	1.74113	8.81756	7.26808	1.61473
S10_T8	5.24739	9.68048	9.31505	1.71736	2.5138	3.58146	7.30349	2.0643	9.69872	7.10254	9.52288	4.20604	1.96544	11.3177	1.7083	7.65751	4.58155	8.70141	1.24093	7.08511	6.48648	1.65789	-0.84776	3.3821	1.09355	8.32307	1.73642	6.68848	5.94452	10.4444	8.48337	4.11244	4.46637	12.6971	7.29829	3.5377	3.34732	0.9717	1.12051	8.76787	3.76712	4.8609	9.91751	1.34372	6.20066	2.17734	8.0667	6.71263	1.79775
S3_T1_D1	5.43751	9.82777	10.7769	1.34527	3.34323	3.40076	7.44043	2.31234	10.1215	7.12567	10.1798	3.61963	2.76057	11.5068	1.89816	7.53075	3.09979	8.91538	1.53273	7.1021	6.56242	1.78613	0.0485	4.94016	0.99378	9.10106	1.07735	5.89368	5.52365	10.1239	8.26994	3.39961	4.67634	13.2526	8.11705	3.74508	2.97443	1.2962	0.74118	8.9528	3.89121	4.75082	10.1885	1.28748	6.37458	2.34059	8.82261	7.24152	1.68711
S6_T8	5.38754	9.64775	11.2723	1.4811	2.5161	3.24846	7.41326	2.12717	9.82814	6.91937	9.62567	5.12328	1.72843	11.0949	2.51148	7.66635	5.21779	9.40123	1.78264	7.31776	6.29079	2.24036	-0.07392	4.84874	1.22094	8.64433	0.9534	6.88145	6.23666	9.949	8.78691	3.85663	4.67035	13.0001	7.01682	3.88489	3.68369	1.32855	1.10082	9.69547	3.71585	5.11077	10.2686	1.11046	5.51008	2.29677	8.18456	6.70131	1.81651
S5_T3	5.63923	10.005	11.3845	2.70794	2.39918	3.37387	6.76786	2.26639	9.56536	7.33616	9.53509	4.9959	2.1985	11.0453	1.75441	6.41023	4.60254	9.07825	1.28685	7.53905	5.94874	1.49214	-0.26705	5.02407	1.23433	9.09194	1.09809	5.8313	5.50443	10.2152	8.32349	3.34963	4.3335	12.3105	6.59952	4.52883	3.42098	0.66533	1.00739	9.45229	3.39616	3.58431	9.46555	1.07011	6.28965	2.24607	9.00771	6.77977	1.62434
LOD	0.9741	1.85027	1.04261	1.55976	1.4252	0.55635	1.72021	0.96314	0.94772	1.24078	1.03699	1.42946	1.42956	1.29325	1.38437	1.56826	0.94012	1.06001	1.49997	1.20596	-0.88401	1.77095	0.32825	1.01962	1.51843	1.35728	1.9055	0.71809	1.01928	1.11538	1.05647	1.89393	1.20924	1.97126	0.89214	0.91174	1.41975	0.92435	1.0893	1.74708	1.193	1.01553	1.68681	0.64398	1.09211	3.47257	1.53	3.17398	0.88658
Missing Data freq.	0.02222	0.02222	0.02222	0.2	0.02222	0.02222	0.02222	0.02222	0.02222	0.02222	0.02222	0.02222	0.03333	0.02222	0.02222	0.02222	0.02222	0.02222	0.46667	0.02222	0.02222	0.56667	0.95556	0.02222	1	0.02222	0.95556	0.02222	0.02222	0.02222	0.02222	0.02222	0.02222	0.02222	0.02222	0.02222	0.02222	0.32222	0.55556	0.02222	0.02222	0.02222	0.02222	0.02222	0.02222	1	0.02222	0.02222	0.02222
[truncated: 45 more columns]
