# Supplementary material for: The acute effect of metabolic cofactor supplementation: a potential therapeutic strategy against non‐alcoholic fatty liver disease
Source: Mol Syst Biol. 2020 Apr 27;16(4):e9495. doi: 10.15252/msb.209495 (PMC7184219; doi:10.15252/msb.209495)
Supplement: Supplementary file 11 — Table EV10 [file MSB-16-e9495-s012.xlsx]

## Sheet: Legend
Table EV10. Plasma level of protein inflammation markers (raw data) for all subjects involved in the control study based on the multiplex proximity extension assay from Olink

## Sheet: NPX Data
Adil Mardinoglu - Non alcoholic fatty liver disease part 2	Olink NPX Manager 1.1.8.130
NPX data
Panel	Olink INFLAMMATION(v.3021)	Olink INFLAMMATION(v.3021)	Olink INFLAMMATION(v.3021)	Olink INFLAMMATION(v.3021)	Olink INFLAMMATION(v.3021)	Olink INFLAMMATION(v.3021)	Olink INFLAMMATION(v.3021)	Olink INFLAMMATION(v.3021)	Olink INFLAMMATION(v.3021)	Olink INFLAMMATION(v.3021)	Olink INFLAMMATION(v.3021)	Olink INFLAMMATION(v.3021)	Olink INFLAMMATION(v.3021)	Olink INFLAMMATION(v.3021)	Olink INFLAMMATION(v.3021)	Olink INFLAMMATION(v.3021)	Olink INFLAMMATION(v.3021)	Olink INFLAMMATION(v.3021)	Olink INFLAMMATION(v.3021)	Olink INFLAMMATION(v.3021)	Olink INFLAMMATION(v.3021)	Olink INFLAMMATION(v.3021)	Olink INFLAMMATION(v.3021)	Olink INFLAMMATION(v.3021)	Olink INFLAMMATION(v.3021)	Olink INFLAMMATION(v.3021)	Olink INFLAMMATION(v.3021)	Olink INFLAMMATION(v.3021)	Olink INFLAMMATION(v.3021)	Olink INFLAMMATION(v.3021)	Olink INFLAMMATION(v.3021)	Olink INFLAMMATION(v.3021)	Olink INFLAMMATION(v.3021)	Olink INFLAMMATION(v.3021)	Olink INFLAMMATION(v.3021)	Olink INFLAMMATION(v.3021)	Olink INFLAMMATION(v.3021)	Olink INFLAMMATION(v.3021)	Olink INFLAMMATION(v.3021)	Olink INFLAMMATION(v.3021)	Olink INFLAMMATION(v.3021)	Olink INFLAMMATION(v.3021)	Olink INFLAMMATION(v.3021)	Olink INFLAMMATION(v.3021)	Olink INFLAMMATION(v.3021)	Olink INFLAMMATION(v.3021)	Olink INFLAMMATION(v.3021)	Olink INFLAMMATION(v.3021)	Olink INFLAMMATION(v.3021)
Assay	IL8	VEGFA	CD8A	MCP-3	GDNF	CDCP1	CD244	IL7	OPG	LAP TGF-beta-1	uPA	IL6	IL-17C	MCP-1	IL-17A	CXCL11	AXIN1	TRAIL	IL-20RA	CXCL9	CST5	IL-2RB	IL-1 alpha	OSM	IL2	CXCL1	TSLP	CCL4	CD6	SCF	IL18	SLAMF1	TGF-alpha	MCP-4	CCL11	TNFSF14	FGF-23	IL-10RA	FGF-5	MMP-1	LIF-R	FGF-21	CCL19	IL-15RA	IL-10RB	IL-22 RA1	IL-18R1	PD-L1	Beta-NGF
Uniprot ID	P10145	P15692	P01732	P80098	P39905	Q9H5V8	Q9BZW8	P13232	O00300	P01137	P00749	P05231	Q9P0M4	P13500	Q16552	O14625	O15169	P50591	Q9UHF4	Q07325	P28325	P14784	P01583	P13725	P60568	P09341	Q969D9	P13236	P30203	P21583	Q14116	Q13291	P01135	Q99616	P51671	O43557	Q9GZV9	Q13651	P12034	P03956	P42702	Q9NSA1	Q99731	Q13261	Q08334	Q8N6P7	Q13478	Q9NZQ7	P01138
OlinkID	OID00471	OID00472	OID05124	OID00474	OID00475	OID00476	OID00477	OID00478	OID00479	OID00480	OID00481	OID00482	OID00483	OID00484	OID00485	OID00486	OID00487	OID00488	OID00489	OID00490	OID00491	OID00492	OID00493	OID00494	OID00495	OID00496	OID00497	OID00498	OID00499	OID00500	OID00501	OID00502	OID00503	OID00504	OID00505	OID00506	OID00507	OID00508	OID00509	OID00510	OID00511	OID00512	OID00513	OID00514	OID00515	OID00516	OID00517	OID00518	OID00519
S1_T1	7.09429	11.0659	11.2793	3.22319	2.7024	4.46234	8.07145	4.2666	10.3459	8.18703	10.6588	5.07983	3.27716	12.0338	4.50274	8.27044	3.34539	9.39829	1.1644	10.6315	6.84376	4.09988	0.1232	4.81321	1.19089	8.28068	0.94129	6.75912	6.61117	9.74016	9.73081	1.78794	3.99881	13.2044	7.79127	4.22331	4.2529	1.57305	1.57188	12.3141	4.16503	6.0327	9.55607	3.08006	6.3862	2.50856	9.44467	7.59453	1.62336
S5_T8	4.97627	10.9182	12.0859	2.68357	2.73997	3.72237	7.43496	2.75944	9.99137	7.74254	10.521	4.7753	3.14576	11.7084	2.60235	6.71787	4.60438	9.03342	1.01691	7.01892	5.72905	1.3808	-0.26668	4.6083	1.12786	8.16708	0.57984	6.26723	6.23482	9.68508	8.89304	2.28166	3.80472	12.5083	6.8774	4.91248	3.30135	1.30502	1.58565	9.34088	3.90369	7.83826	8.81257	2.12018	6.42578	3.20664	9.74988	7.10203	1.47969
S10_T4	4.77363	10.9191	10.9685	1.70548	2.92822	3.77014	7.82854	2.33929	10.2886	7.81072	10.461	4.49942	2.44765	11.9459	2.08475	8.37654	4.22222	8.66237	0.9979	7.73585	6.538	1.49202	-1.04647	3.26869	0.6506	6.87929	1.45001	6.3903	6.89605	9.79122	8.99068	2.77024	3.66343	12.6937	7.24114	4.10661	3.12174	1.23789	1.45462	10.3419	3.99409	4.87645	9.93234	2.67131	6.27143	2.36309	9.10465	7.20063	1.32588
S6_T2	5.07733	10.6347	11.4052	2.02707	2.90132	4.01402	7.40696	3.29541	10.1328	7.79933	10.5628	3.21975	2.60362	11.3394	3.88423	8.2757	5.01708	8.80973	0.9772	7.31637	5.67692	1.1595	-1.10115	5.6396	0.67962	8.70477	0.56709	5.66597	6.25451	8.83073	9.29134	2.18871	4.26282	13.1063	7.52708	4.80361	3.32889	1.38933	1.30577	9.95639	3.98062	5.19147	8.80257	2.24346	6.07581	2.31662	8.9318	6.8305	1.14651
S2_T2	4.64216	10.5046	10.4573	1.74896	3.31101	3.88089	7.47458	2.96526	10.4676	7.61621	10.7093	3.2482	1.52732	11.394	1.86107	8.3278	5.0388	8.94956	0.90899	6.12835	5.48041	1.36663	-0.47288	4.51624	0.73774	8.57975	0.33607	5.46679	6.80835	9.42603	8.38296	2.07189	3.48254	12.9727	6.82928	4.31978	3.23549	1.39412	1.39165	9.72478	3.74817	5.89429	9.95907	2.26881	6.11089	2.66894	9.33012	6.50335	1.28208
S1_T4	7.15224	10.9446	11.0044	2.92674	3.00265	4.39682	8.05159	3.04127	10.2999	7.83736	10.5533	5.26774	3.45634	11.6148	4.61243	7.67779	4.11677	9.26368	1.13539	10.4967	6.54177	3.99661	-0.4775	3.91817	0.81728	7.50066	0.51076	6.22637	6.48653	9.60866	9.5103	2.08592	3.91093	12.6325	7.35428	3.9134	4.21119	1.42822	1.3839	11.0942	4.02865	5.45479	9.20859	2.8754	6.30194	2.54129	9.25945	7.41665	1.32169
S8_T3	5.35611	10.439	10.6962	2.39083	2.4355	3.5039	7.28744	2.82647	9.88599	7.55439	10.3597	4.66801	2.14777	11.8004	1.54864	7.55244	3.90449	8.56509	0.98192	6.62505	5.30084	0.97624	-0.53219	5.0847	0.6983	6.61628	0.53108	6.37935	6.3123	8.95443	8.71756	2.26838	3.49862	13.5953	7.28126	4.35025	3.31924	3.01385	1.28343	10.4145	3.9347	7.19329	9.16668	1.95977	6.25939	2.31703	8.87254	6.20225	1.20276
S2_T1	4.58957	10.4317	10.3596	1.753	3.28821	3.73005	7.13917	2.71281	10.3826	7.41811	10.6031	3.27687	1.60622	11.4193	1.51794	8.12755	3.65385	8.92472	0.89335	6.24186	5.45452	0.79497	-0.31058	4.79356	0.72837	7.35176	-0.15672	5.43738	6.63995	9.35479	8.47975	1.89145	3.65579	12.7525	6.8583	4.35047	3.18602	1.23098	1.21833	10.328	3.70049	5.7912	9.98529	2.34054	6.13659	2.57739	9.30918	6.44876	1.14619
S3_T1	5.23955	10.686	11.4812	1.91386	3.19828	3.23549	7.67876	2.83791	10.5438	7.67133	11.0534	4.33913	4.92259	12.4327	2.20057	7.6031	2.91775	8.77121	1.26618	6.86576	6.29111	1.54631	0.88217	5.07284	0.81951	8.68091	-0.17509	6.30561	5.76781	9.57853	8.83209	2.26597	3.99644	13.5309	7.81766	4.2199	3.40387	1.51001	1.44549	9.88407	4.04434	4.81882	9.78645	2.57477	6.41319	2.65609	9.48831	7.2829	1.275
S8_T6	5.00078	10.5116	11.0798	2.15008	2.50183	3.57665	7.52828	2.44756	10.1233	7.40295	10.5247	4.67267	1.80779	11.781	1.70982	7.32196	4.10821	8.69667	1.17443	6.99957	5.50141	1.23584	0.48266	4.93906	0.57385	7.35138	0.24893	6.41339	6.70386	9.2398	9.06548	2.5618	3.67523	13.4435	7.23846	4.13478	3.53729	3.15954	1.51298	8.82278	4.22636	6.80243	9.59766	1.98363	6.49481	2.84102	9.17434	6.45484	1.28473
S4_T6	5.10946	10.3826	11.1678	2.00236	2.67579	4.22609	7.48115	2.31591	10.4077	7.73509	10.619	4.4861	2.17841	11.7188	2.82915	7.7647	3.75037	8.45987	0.82571	7.28446	5.89031	1.17912	0.67621	4.3841	0.81188	10.0459	1.43566	6.49152	5.68375	9.03633	9.34826	1.90033	3.50405	13.5664	7.02273	4.2471	3.36022	1.1694	1.41564	8.61293	3.93772	4.18112	9.37117	2.56039	5.84152	2.14947	8.81939	6.59282	1.96485
S7_T3	5.48474	10.6139	12.0539	1.63037	3.05622	3.27898	7.78473	2.75685	10.4324	7.83052	11.0205	3.48156	1.77542	11.6857	1.93824	8.14905	3.88467	8.68803	1.51015	6.62415	6.56487	1.64085	0.63125	4.17822	0.9194	7.56815	0.79728	6.33508	6.2992	9.68093	9.25808	2.19737	3.47454	13.35	7.13603	4.27763	3.19839	2.47486	1.31599	8.26604	4.28097	4.83898	9.69858	2.26734	6.69089	2.57056	9.64772	7.24956	1.42943
S2_T3	4.8455	10.3515	10.3079	1.66285	3.3396	3.68493	7.17548	2.53882	10.389	7.37954	10.7498	3.6086	1.59263	11.3355	1.49119	8.5884	4.04664	8.92554	0.59958	6.07353	5.47046	1.2673	0.01786	4.30626	0.7652	7.13453	0.8414	5.35097	6.68877	9.43299	8.24896	1.8415	3.28918	13.0988	6.88402	4.18867	3.33781	1.37532	1.27891	8.92357	3.79899	6.0295	9.8729	2.03786	6.12653	2.83651	9.26058	6.26268	1.19718
S3_T3	5.43327	10.5839	11.4102	2.18712	3.19231	3.35835	7.72221	2.57334	10.5309	7.63895	11.0592	4.62502	5.06165	12.2384	2.23135	7.97888	3.97388	8.67095	1.16046	6.74329	6.23521	1.26766	-0.09754	5.63751	0.71479	7.0563	-0.35543	6.07814	5.59172	9.54099	8.82575	2.08814	3.85279	13.769	7.79704	4.49338	3.25255	1.34245	1.338	8.7563	3.9534	4.77627	9.7551	2.20839	6.24736	2.29811	9.36835	7.18419	1.33577
S6_T3	4.94523	10.4256	11.2197	1.6039	2.90895	3.85645	7.12318	2.78217	10.0217	7.30479	10.5239	3.3185	2.43654	11.0238	3.82293	7.82095	3.41471	8.68291	1.1852	7.21005	5.69477	1.35609	-0.83745	5.22606	0.72723	6.94093	0.59934	5.49291	6.11609	8.80289	9.26532	2.12145	3.97123	12.7343	7.3841	4.49483	3.48756	1.5822	1.35569	8.5237	4.15797	5.29993	8.70521	2.23075	6.5067	2.41483	8.90656	6.87526	1.30401
S5_T1	4.80659	10.7717	11.9712	2.71296	2.7232	3.41725	6.9699	2.96448	9.8637	7.77521	10.418	4.04074	2.59237	11.6198	2.2502	6.80712	3.97573	9.00318	0.94494	6.76324	5.53919	1.24206	-0.06098	4.30122	0.45884	9.32	0.40431	6.13094	5.97997	9.48908	8.68194	1.5248	3.67889	12.7989	7.0325	5.13657	3.51803	1.38137	1.56756	10.3946	3.77121	6.97124	8.80644	2.32015	6.68021	3.4794	9.62901	6.89253	1.49401
S5_T4	5.47805	11.0306	12.0583	3.1306	2.78821	3.55748	7.0958	3.05296	10.0183	8.1424	10.509	5.89534	3.57358	11.9158	2.30099	7.14061	3.78375	9.02013	1.07379	6.84167	5.61432	1.4642	-0.34038	4.98519	0.78093	8.0715	0.09883	6.45445	6.1173	9.60606	8.7999	1.73261	3.76686	13.2126	7.27693	5.20584	3.49243	1.28712	1.57716	10.23	3.83542	7.03945	9.07423	2.09753	6.57611	2.8797	9.73391	7.11002	1.51628
S6_T6	4.88214	10.449	11.1597	1.82336	2.71339	3.75577	7.16889	2.73105	9.98758	7.2577	10.4874	4.73889	2.31672	10.9814	4.05718	7.76615	3.38516	8.58568	0.8514	7.22738	5.60452	1.409	-1.09584	5.14352	0.51912	7.1496	0.30648	5.54465	6.19684	8.86102	9.29387	2.19922	3.9341	12.5908	7.206	4.39784	3.24504	1.42218	1.18544	8.12795	4.11215	4.7783	8.44711	2.17826	6.32415	2.12308	8.84868	6.78133	1.14912
S8_T1	5.18392	10.6789	10.9715	2.43274	2.76412	3.54287	7.39407	3.41252	9.95562	7.67385	10.3072	4.51465	2.03648	12.0954	1.54823	7.45695	3.61783	8.6984	0.97714	6.94538	5.48601	0.87384	-0.50577	5.21853	0.93351	9.13235	0.31238	6.66507	6.52557	9.11186	8.88767	2.2231	3.63501	13.65	7.46195	4.21146	3.63019	3.17616	1.64618	11.1693	4.19693	7.36015	9.5101	2.20824	6.73335	2.75338	9.14046	6.54458	1.28831
S7_T1	5.19202	10.5747	11.8718	1.48635	2.92509	3.22119	7.61608	2.51463	10.1679	7.78055	10.8262	3.05764	1.94591	11.7683	1.71997	7.62687	3.37887	8.68102	1.43003	6.58763	6.52518	1.40638	-0.43925	4.20264	0.73788	7.91875	0.49962	6.24602	6.32057	9.54636	9.06995	2.07438	3.49214	12.8183	6.98402	4.29313	3.23648	2.50358	1.15271	9.59689	4.31296	4.95845	9.67778	2.51517	6.92411	3.02615	9.58038	7.26155	1.39139
S1_T6	7.14035	10.8995	10.923	2.70247	2.81277	4.26315	7.96675	2.98882	10.1495	7.76351	10.4224	5.14993	3.43292	11.5656	4.63291	7.68152	4.70234	9.25658	0.9785	10.6447	6.51726	3.90904	-0.33591	5.92145	0.77164	7.76	0.48059	6.32095	6.42227	9.6418	9.5114	2.29524	4.11452	12.4774	7.35188	4.13326	4.4988	1.529	1.43927	11.1288	4.2433	5.18518	9.39019	3.02417	6.74013	2.63754	9.33989	7.52629	1.51446
S10_T6	4.85212	10.7523	10.7058	1.78757	2.94128	3.53868	7.68563	2.55334	10.0342	7.73997	10.2155	3.61156	2.10439	11.7053	2.23837	8.42937	5.21409	8.53848	0.993	7.63257	6.37524	1.38245	-1.0426	3.97303	0.72319	8.13142	1.73796	6.42182	6.72018	9.79509	8.93501	2.55235	3.52171	12.9249	7.09399	4.26611	2.95934	1.28751	1.31437	11.3428	4.06374	5.46268	9.91532	2.74486	6.61264	3.02737	9.01352	7.11199	1.45882
S6_T1	4.5177	10.3757	11.1616	1.76951	2.92639	3.90297	7.09916	3.23191	9.85706	7.42887	10.3676	3.33742	2.75557	11.0875	3.78012	7.85248	3.54222	8.71638	1.34033	7.14964	5.59339	1.26524	-0.97328	4.81663	0.68957	8.97353	0.33951	5.33078	6.11831	8.71152	9.13163	2.34511	3.83605	12.6843	7.35157	4.3035	3.46385	1.51803	1.42399	9.74361	3.98514	5.38956	8.66101	2.25003	6.18646	2.19432	8.80894	6.75285	1.22588
S5_T6	6.09481	11.026	11.9294	3.12972	2.7485	3.52745	7.05964	3.30186	9.90446	8.08262	10.4529	7.75766	3.62091	12.3088	2.50446	7.24778	3.52579	8.99984	1.05964	6.85246	5.61169	1.46078	-0.46485	5.26424	0.63098	7.58413	-0.6506	6.52256	6.08979	9.58532	8.80853	2.23639	3.86583	13.7966	7.28922	5.07081	3.39918	1.29339	1.58377	10.6911	3.8171	7.25477	9.04301	2.1716	6.46315	3.19601	9.68482	6.906	1.48755
S2_T6	5.622	10.6388	10.5372	1.95331	3.49679	3.89039	7.45188	2.79258	10.5194	7.58351	10.906	6.17576	1.38099	11.5865	1.94495	8.7649	4.34468	9.02455	0.86445	6.28389	5.53949	1.39173	-0.57133	4.97865	0.79986	7.62378	0.52871	5.88568	6.87571	9.60336	8.5544	2.1533	3.57752	13.1884	6.90631	4.46132	3.11942	1.46615	1.49377	9.14791	3.92467	5.92924	10.0168	2.15605	6.31841	2.79935	9.42223	6.5569	1.3333
S5_T3	5.76485	10.9988	12.1205	3.18275	2.84896	3.64772	7.24927	3.20777	10.04	8.18833	10.5689	4.87145	2.8154	12.1667	2.51556	7.14682	4.09703	9.0667	0.57357	6.83784	5.59556	1.2272	-0.76206	4.64789	0.93322	7.83851	0.58957	6.37688	6.19294	9.60782	8.83904	2.05548	3.67584	13.472	7.35448	5.21198	3.38661	1.15174	1.541	10.1312	3.82253	6.61473	9.20117	2.14764	6.42604	3.3226	9.7759	7.05094	1.40351
S1_T3	7.41668	10.8292	11.0326	2.84807	2.55612	4.3786	8.01187	2.81882	10.4158	7.73814	10.7163	5.32305	3.2411	11.7041	4.46274	7.83864	3.86615	9.30741	0.98265	10.5317	6.60414	3.97412	-0.64749	4.24735	0.88255	7.49622	0.35643	6.26483	6.42639	9.68962	9.64014	1.70253	3.84828	12.4041	7.53545	3.91151	4.36557	1.33165	1.25468	10.9459	4.14476	6.4141	9.36729	2.8301	6.3989	2.78376	9.36581	7.50681	1.35619
S9_T3
S2_T4	4.40262	10.1102	10.0067	1.47485	3.14896	3.59625	6.9074	2.41858	10.1414	7.2864	10.4971	3.96307	1.37874	11.0184	1.66729	8.16242	3.20169	8.70552	0.85641	5.90219	5.27268	0.94622	-0.64889	4.17212	0.8112	5.93438	0.35256	5.31383	6.36962	9.336	8.08496	2.05787	3.32724	12.7453	6.64909	4.00973	3.04593	1.24577	1.16191	9.15594	3.49735	6.11775	9.61315	1.89521	5.96986	2.46829	9.06684	6.13849	1.22577
S4_T1	4.9794	10.4961	11.0128	2.12406	2.61047	4.21622	7.42694	3.49478	10.2067	7.9597	10.5132	4.04898	2.33123	11.8826	2.82295	7.83036	3.88075	8.59646	1.05963	7.26999	5.78007	1.29204	-0.55292	3.7857	0.80359	10.4987	1.32209	6.55024	5.48751	8.95159	9.09803	2.24949	3.42623	13.5785	7.10931	4.09058	3.44694	1.34192	1.38294	10.5649	3.8776	3.31804	9.19349	2.61841	5.94543	2.81045	8.75536	6.64095	2.02248
S10_T1	5.03268	11.0454	10.9679	2.05774	2.98875	3.66043	7.74553	3.2374	10.1553	8.10208	10.4017	3.4388	2.57347	12.1843	2.41158	8.60602	4.78345	8.70703	1.11264	7.64903	6.34558	1.39339	-1.22894	3.95407	0.94058	9.57909	1.33045	6.64358	6.77575	9.75402	8.85606	2.49813	3.75001	13.0533	7.27289	4.32717	3.18824	1.2861	1.30462	11.6183	4.00504	5.36308	9.96604	2.85827	6.35322	2.83581	8.97181	7.15705	1.42536
S9_T2	4.95961	10.0001	10.66	1.44236	3.02476	2.92961	7.37965	2.47137	9.56727	7.29665	10.5074	2.463	3.52613	11.1623	2.56752	7.65263	4.40462	8.2814	1.0673	6.83573	6.12189	1.14847	-0.6261	3.00332	0.72905	7.58978	0.88143	5.95205	6.29042	9.43729	7.86616	2.29544	3.11284	11.8071	6.9378	3.68753	3.08818	2.22039	1.47611	9.63209	3.53385	4.73528	8.85879	1.98158	5.82975	6.65851	8.92459	6.39465	1.26951
S7_T6	5.34057	10.4061	11.7985	1.49184	2.76403	3.2325	7.66837	2.51795	10.2608	7.62668	10.8205	5.59881	1.76127	11.2301	1.79993	7.78821	3.38339	8.45978	1.3731	6.37445	6.33619	1.48261	-0.53425	4.06492	0.56707	6.87569	0.19578	6.03646	6.17233	9.54991	9.17324	1.95853	3.41371	13.0311	6.78322	4.07573	2.78467	2.37835	1.15763	8.2179	4.14597	3.84614	9.42272	2.03426	6.65357	2.53997	9.47594	7.10135	1.29669
S7_T4	5.20329	10.4487	11.8929	1.60124	2.93156	3.26698	7.7406	2.43467	10.3882	7.77535	10.8832	3.37435	1.78057	11.2988	1.95581	7.84785	2.84763	8.5422	1.53955	6.48573	6.42818	1.72619	-0.41513	3.49733	0.392	6.58705	0.20736	6.10821	6.26034	9.63594	9.1343	2.22076	3.37007	12.8936	6.91279	3.98608	3.01105	2.30779	1.22108	8.06395	4.13143	4.22738	9.61344	2.12637	6.63296	2.69195	9.53667	7.19708	1.3689
S7_T8	5.15438	10.3177	11.694	1.51855	2.88493	3.14	7.6031	2.29976	10.1342	7.54446	10.7034	3.90525	1.88583	11.1511	1.91736	7.659	3.10581	8.39139	1.42887	6.35368	6.29371	1.30328	-0.33848	4.00789	0.86911	6.39418	1.03325	5.96484	6.0276	9.55347	9.07305	2.02603	3.41786	12.8722	6.63092	3.92141	2.72695	2.24301	1.06308	8.21461	4.03074	3.65457	9.25974	2.07069	6.60897	2.29136	9.38331	7.01471	1.27547
S4_T8	5.54395	10.576	11.0449	2.3219	2.87318	4.37198	7.65186	3.24056	10.3594	8.11431	10.6092	5.40898	2.04713	11.8105	2.91364	7.94076	4.57849	8.57065	0.98977	7.30769	5.95281	1.53468	-0.54458	4.36601	0.83195	10.1774	1.52622	6.66283	5.58569	9.0328	9.27898	2.10703	3.72187	13.7643	7.0311	4.47723	3.29165	1.29281	1.49891	9.06649	3.89182	4.42507	9.21572	2.57348	5.92354	2.58268	8.82262	6.73797	2.0547
S9_T6
S4_T3	5.35395	10.2698	10.9687	2.07119	2.66914	4.29992	7.43638	2.43893	10.2796	7.75237	10.503	4.16614	2.77411	11.739	2.65326	7.88149	4.51031	8.55942	0.92446	7.14121	5.76531	1.55399	-0.61086	3.91903	0.75513	9.9326	1.2563	6.41472	5.48376	8.93118	9.09941	1.73482	3.3914	13.5467	7.09904	4.31567	3.47394	1.25952	1.5148	9.07617	3.88353	4.10768	9.29627	2.53123	5.91252	2.62786	8.73462	6.57261	2.04678
S5_T2	5.03559	10.8204	12.1136	2.89539	2.77013	3.50448	7.13044	2.65652	10.0339	7.72797	10.5365	4.4322	2.73164	11.7635	2.53642	6.463	3.96782	9.0815	0.87091	6.83329	5.62823	1.44434	-0.38872	4.61201	0.76031	7.22431	0.38978	6.23117	6.06777	9.54046	8.77388	1.99648	3.5683	12.6312	7.16661	5.23335	3.51063	1.17476	1.53484	9.99516	3.77259	7.05028	9.0882	2.15622	6.43554	3.23456	9.75776	7.04727	1.46277
S4_T2	5.35304	10.5996	11.3026	2.28227	2.67734	4.32716	7.58742	2.99009	10.5122	7.98352	10.7134	4.64857	2.84536	12.1245	2.95672	7.97886	4.11397	8.66634	1.01308	7.45578	5.88659	1.26012	-0.53768	4.15717	0.72528	10.2776	1.53563	6.69026	5.62668	9.03434	9.33364	2.14671	3.56863	13.8258	7.31473	4.47407	3.50049	1.38144	1.55464	10.1995	4.01595	3.90627	9.55491	2.6269	5.96945	2.53329	8.94991	6.7906	2.05544
S4_T4	4.89975	10.4422	11.1883	2.23102	2.67194	4.33712	7.58556	2.77637	10.4991	7.9105	10.6887	4.27352	2.52515	11.729	2.83541	7.65474	3.40894	8.58684	1.41655	7.32662	5.95586	1.18068	-0.66796	3.71819	0.48788	10.0314	1.32808	6.50282	5.60394	9.03353	9.35614	2.40536	3.60428	13.4964	7.13777	4.09093	3.45815	1.18767	1.4082	8.88937	4.02847	4.58389	9.52214	2.52375	5.94325	2.3492	8.94365	6.74885	2.07498
S9_T8
S6_T8	4.97458	10.2789	11.0283	1.94074	2.7899	3.80779	7.15563	2.91668	9.80124	7.20016	10.3644	5.07209	2.45303	10.9354	4.04195	7.97183	4.24797	8.47332	1.16363	7.23267	5.56538	1.27502	-1.04412	5.29081	0.99725	7.96654	0.68155	5.52485	6.03466	8.77061	9.173	2.1178	4.118	12.6452	7.11833	4.43868	3.2283	1.50781	1.36342	8.8679	3.9644	4.58335	8.49321	2.19256	6.24876	2.36628	8.73761	6.76046	1.22289
S10_T8	4.85318	10.7396	10.7107	1.88053	2.90321	3.5085	7.70876	2.6059	10.0122	7.68499	10.2386	3.50289	2.12421	11.6905	2.26653	8.50694	4.92383	8.57466	1.43416	7.70742	6.33661	1.50514	-1.07747	3.9793	1.11382	7.79337	1.50412	6.33658	6.70463	9.78105	8.90661	2.55307	3.66335	12.8825	6.98038	4.17958	3.20646	1.39524	1.38023	10.2746	4.04685	5.72499	9.8773	2.78749	6.5568	2.81119	9.03127	7.19286	1.4352
S7_T2	5.23905	10.5515	11.8969	1.61861	2.84384	3.14353	7.63282	2.50341	10.2776	7.76381	10.8513	2.84747	1.81809	11.7386	1.86847	7.88832	3.78756	8.68402	1.67624	6.57097	6.53269	1.69766	-0.32889	4.30053	0.86257	7.29796	0.49683	6.26103	6.20999	9.61752	9.15377	2.16703	3.5823	13.248	7.1091	4.28354	3.20389	2.50018	1.12582	9.11775	4.26996	4.99282	9.95978	2.21719	6.86851	3.01445	9.60293	7.24638	1.43091
S10_T3	5.03679	10.7988	10.8084	1.96408	2.82507	3.44316	7.52431	2.28557	10.0882	7.55424	10.3547	3.36536	2.34367	12.0228	2.19117	8.47833	3.4812	8.56396	1.47014	7.56584	6.35125	1.11079	-1.14695	3.45377	0.77661	6.52337	1.4101	6.29011	6.66807	9.64173	8.82009	2.52194	3.63842	13.0414	7.30498	4.16918	3.2767	1.34794	1.4579	9.89598	4.03107	4.98635	9.84027	2.71936	6.65991	2.33197	9.04925	7.15999	1.383
S8_T8	4.98696	10.5097	10.9926	2.39716	2.30902	3.64965	7.53875	2.55049	10.0473	7.31865	10.455	4.21517	2.09395	11.8147	1.51896	7.57867	3.89628	8.61915	1.41371	7.01153	5.44667	1.36945	0.65752	5.08693	0.77835	7.27049	0.66811	6.42865	6.66386	9.17771	9.01617	2.40797	3.68784	13.5767	7.29837	4.18391	3.60621	3.21008	1.50423	9.09752	4.27508	6.58011	9.32127	1.93653	6.80594	2.77814	9.1327	6.54372	1.23588
S3_T2	5.65125	10.6342	11.3462	2.17593	3.17007	3.38369	7.75807	2.84795	10.5135	7.76678	10.9797	3.87803	4.91937	12.4502	2.26569	7.91072	4.74172	8.68207	1.06093	6.83251	6.23638	1.43955	-0.67888	6.09571	0.94947	8.10655	0.22258	6.19696	5.63054	9.57445	8.81326	2.40069	4.14397	13.959	7.8867	4.854	3.42322	1.50506	1.50375	9.93917	4.04926	4.78728	9.77893	2.47239	6.64255	3.1212	9.48041	7.35048	1.38432
S2_T8	5.35047	10.4193	10.3055	1.52515	3.40692	3.65017	7.24047	2.53155	10.3098	7.43007	10.7497	6.50516	1.39522	11.5532	1.60187	8.37644	3.99171	8.99074	0.97243	6.25213	5.49858	1.07853	-0.63355	4.87537	0.74189	7.21107	0.46971	5.81394	6.84678	9.53081	8.44418	2.21392	3.60667	13.1045	6.69523	4.34353	3.05094	1.4604	1.39224	9.02469	3.95608	5.98423	9.93433	2.1593	6.46903	2.32348	9.36572	6.47008	1.2593
S3_T4	5.49516	10.6355	11.3144	2.20101	3.2206	3.37916	7.71084	3.05759	10.5483	7.89974	11.0129	5.57696	4.95895	12.1692	2.66008	8.0269	2.94189	8.66188	0.98921	6.84756	6.26095	1.74714	-0.65598	5.78201	0.91676	8.03107	0.24566	6.1601	5.74365	9.64192	8.87593	1.90118	4.10004	14.0201	7.89997	4.51213	3.39045	1.56528	1.47195	9.62584	4.13046	5.35347	9.96157	2.35575	6.57452	2.68346	9.49322	7.27763	1.4129
S9_T4	4.87457	10.2086	10.9911	1.44713	2.89169	2.8712	7.5969	2.53059	9.97157	7.54809	10.8359	4.45909	2.82024	11.067	2.34931	8.03696	3.0425	8.41413	1.28278	7.17959	6.30561	1.41457	-0.73423	2.93094	0.73597	7.21716	0.40032	6.06624	6.53389	9.71384	8.17118	2.61075	3.50174	12.2317	7.11756	3.72831	3.3738	2.4767	1.41927	9.21439	3.9413	5.04053	9.1777	2.206	6.089	7.19229	9.11407	6.60618	1.3537
S9_T1	5.23063	10.3587	11.0862	1.54652	3.23519	2.98277	7.57051	2.53742	9.8834	7.37685	10.865	3.09397	3.87244	11.627	2.37437	7.90843	2.95038	8.52766	1.03309	7.26103	6.42054	1.60621	-0.666	3.30261	0.85981	7.78821	0.28847	6.34036	6.55359	9.69114	8.15784	2.2507	3.68389	12.3179	7.27923	3.79274	3.40867	2.47576	1.52583	9.97953	3.96195	5.05381	9.35345	2.24795	6.11123	7.25442	9.15706	6.61751	1.32186
S3_T8	7.08706	10.662	11.2586	2.64063	3.16026	3.34568	7.7389	2.47602	10.3925	7.67142	10.9823	6.87689	3.98078	12.2299	3.32717	8.12758	3.63631	8.49863	1.07006	7.05502	6.21692	1.73744	-0.46818	7.01214	0.74145	6.96046	0.00318	6.21152	5.75381	9.53742	8.84732	2.21723	4.31491	13.9427	7.72762	5.13884	3.04811	1.46369	1.41799	8.99759	3.90981	4.9257	9.39151	2.22094	6.22361	2.38704	9.37171	7.14882	1.35285
S1_T2	7.17011	10.8902	11.139	2.74967	2.65655	4.34972	8.1494	2.97408	10.3861	7.75293	10.6845	5.12824	3.14665	11.8153	4.57979	7.96518	3.5994	9.35059	1.14035	10.5265	6.68847	4.08673	-0.35361	5.39092	1.06076	7.42687	0.49882	6.35213	6.6291	9.73296	9.69096	1.93311	3.84991	12.6082	7.64621	4.08924	4.51784	1.52121	1.33287	11.6219	4.23227	7.3076	9.59058	2.95035	6.43634	2.64734	9.46513	7.65624	1.40122
S1_T8	7.12499	10.8212	11.1091	2.91603	2.66241	4.20401	8.04926	2.82509	10.1128	7.68006	10.5538	4.8701	3.85829	11.6044	4.45937	7.67432	4.2715	9.25989	0.93477	10.816	6.60246	3.93003	-0.60399	5.7669	0.98135	7.55466	0.69735	6.41014	6.39277	9.63861	9.5322	1.68897	4.04286	12.2994	7.41442	4.10991	4.23215	1.36289	1.3916	11.2949	4.02629	4.94642	9.40832	2.80993	6.37133	2.76453	9.30185	7.5005	1.39594
S6_T4	4.72506	10.4316	11.2487	1.83584	2.75325	3.93248	7.35493	3.18888	10.0621	7.46221	10.4976	4.01182	2.56294	10.9017	3.85895	8.18431	5.25991	8.56097	0.84645	7.19926	5.66747	0.9868	-1.14769	4.84125	1.05791	9.23987	0.81298	5.50492	6.06714	8.78403	9.26014	2.25983	3.88669	12.8752	7.2771	4.45223	3.26464	1.52808	1.33831	9.13694	3.95223	4.94779	8.68921	2.06747	6.05081	2.45601	8.82042	6.89708	1.06345
S8_T4	4.60225	10.4496	10.9593	2.22796	2.5854	3.81681	7.51633	2.32288	10.1026	7.27542	10.4389	4.39515	1.85869	11.6576	1.58044	7.08584	3.27965	8.69395	1.08199	6.8631	5.45688	1.12318	-0.31244	4.43575	0.32535	6.60173	0.33722	6.29241	6.50922	9.10813	8.887	1.84614	3.5449	13.0051	7.24834	3.84753	3.51653	3.14469	1.29529	8.99554	4.04437	6.84256	9.27084	1.82175	6.40104	2.87775	9.08034	6.27195	1.11754
S8_T2	5.37182	10.6719	11.0205	2.4425	2.6462	3.65773	7.58179	3.12106	10.1094	7.88343	10.4387	4.63388	1.93768	12.1152	1.82947	7.64321	4.58924	8.73712	1.15062	6.94142	5.47263	1.00902	-0.46258	5.38873	0.68884	7.76006	0.05617	6.70879	6.54763	9.19298	8.9705	2.35561	3.74798	13.7559	7.56734	4.5282	3.51096	3.17381	1.41984	11.1537	4.06568	7.34168	9.59142	1.95828	6.46549	2.90163	9.15269	6.4785	1.21108
S3_T6	6.17636	10.4674	11.1089	2.35916	2.7996	3.42848	7.66307	2.31892	10.3581	7.41683	10.894	7.52463	3.86808	11.9028	2.98814	7.78241	2.56911	8.50655	1.16961	6.83722	6.18729	1.71884	-0.46271	5.75268	0.7047	6.47168	0.4975	5.99045	5.51537	9.44744	8.66928	2.11048	3.86917	13.6656	7.5881	4.25581	2.98469	1.29586	1.34644	8.49925	3.83828	4.56249	9.49729	2.21668	6.23654	2.67267	9.25361	6.99893	1.26677
LOD	2.08865	1.50195	2.06534	2.99477	2.93011	1.3156	2.75731	1.94783	2.04722	1.94746	1.85353	2.45897	3.57561	1.819	2.19914	2.2019	1.49245	1.62251	2.26083	2.18362	-0.64683	2.86942	0.89857	0.83422	2.7584	2.79159	0.30824	1.74856	2.2184	1.95911	1.51577	2.54795	1.03909	2.40642	2.30058	2.14091	2.61561	1.8944	1.73119	2.15303	1.4726	2.60667	2.1504	2.10024	2.59736	4.92435	2.38944	3.93497	1.59094
Missing Data freq.	0.05085	0.05085	0.05085	0.9322	0.69492	0.05085	0.05085	0.05085	0.05085	0.05085	0.05085	0.05085	0.84746	0.05085	0.38983	0.05085	0.05085	0.05085	1	0.05085	0.05085	0.89831	1	0.05085	1	0.05085	0.28814	0.05085	0.05085	0.05085	0.05085	0.91525	0.05085	0.05085	0.05085	0.05085	0.05085	0.74576	1	0.05085	0.05085	0.05085	0.05085	0.25424	0.05085	0.94915	0.05085	0.05085	0.88136
[truncated: 45 more columns]
