# Supplementary material for: The acute effect of metabolic cofactor supplementation: a potential therapeutic strategy against non‐alcoholic fatty liver disease
Source: Mol Syst Biol. 2020 Apr 27;16(4):e9495. doi: 10.15252/msb.209495 (PMC7184219; doi:10.15252/msb.209495)
Supplement: Supplementary file 12 — Table EV11 [file MSB-16-e9495-s013.xlsx]

## Sheet: Legend
Table EV11. The correlation between the time and plasma protein markers is calculated. Spearman correlations coefficient, p-values and adjusted p-values are presented.

## Sheet: Table EV11
	L2FC_T2	L2FC_T3	L2FC_T4	L2FC_T6	L2FC_T8	Padj_T2	Padj_T3	Padj_T4	Padj_T6	Padj_T8
4E-BP1	0.297983	-0.284555	0.35418	-0.464633	-0.69286	0.419872	0.485788	0.968108	0.76631	0.409707
ADA	-0.032095	-0.128119	-0.15102	-0.118558	-0.13451	0.838551	0.640858	0.766477	0.76631	0.508036
AXIN1	0.00466621	0.132285	0.69345	0.561065	-0.59961	0.838551	0.485788	0.941593	0.713445	0.750529
CCL11	-0.438139	-0.313098	-0.1426	0.129489	-0.08431	0.0132111	0.279871	0.941593	0.76631	0.797347
CCL19	-0.119594	-0.110535	-0.01394	0.0980818	0.04701	0.0534912	0.640858	0.6896	0.834911	0.487822
CCL20	-0.368645	-0.421347	-0.2434	0.284112	0.15588	0.0534912	0.284724	0.663505	0.961727	0.858227
CCL23	-0.275433	-0.248162	-0.24429	-0.296219	-0.39617	0.00374333	0.183463	0.516978	0.166954	0.0153279
CCL25	-0.324427	-0.296103	-0.17682	0.108034	-0.10079	0.0104101	0.226068	0.6896	0.713445	0.982094
CCL28	-0.116999	-0.0722289	0.04792	0.0140337	-0.0304	0.0534912	0.640858	0.404218	0.961727	0.68799
CCL3	0.00933162	-0.0319677	0.1413	0.0912236	0.47105	0.840057	0.937777	0.498283	0.76631	0.12885
CCL4	-0.107393	-0.0570786	-0.04544	0.0995831	0.40641	0.838551	0.916156	0.654287	0.834911	0.191248
CD244	-0.27391	-0.0663071	-0.1305	0.12225	-0.04459	0.00657847	0.330093	0.941593	0.702722	0.651682
CD40	-0.0104409	0.12588	0.25465	0.198742	0.08003	0.468563	0.180427	0.289001	0.245077	0.734107
CD5	-0.145251	-0.181997	-0.0926	-0.0787069	-0.12945	0.0291929	0.309443	0.774914	0.713445	0.33899
CD6	-0.324734	-0.152047	-0.11096	-0.153694	-0.06769	0.00374333	0.361547	0.6896	0.834911	0.640251
CD8A	0.117709	0.218796	-0.06746	-0.0230378	-0.2494	0.243247	0.152153	0.593006	0.961727	0.135675
CDCP1	-0.260115	-0.154213	-0.22332	0.0227205	0.00217	0.0242942	0.0974372	0.591306	0.961727	0.707732
CSF-1	-0.0956077	-0.0656529	-0.19926	-0.134139	-0.2446	0.0755811	0.272606	0.404218	0.332777	0.0153279
CST5	-0.157939	-0.211842	-0.03498	-0.173351	-0.18038	0.0147042	0.112475	0.6896	0.382632	0.132115
CX3CL1	-0.246389	-0.0835349	-0.241	-0.0470684	-0.05642	0.00510902	0.272606	0.311893	0.834911	0.487822
CXCL1	1.5694	2.41153	2.09614	2.92202	1.67046	0.0755811	0.0614904	0.14533	0.112732	0.0153279
CXCL10	-0.181672	-0.161658	0.00276	0.0921531	-0.00349	0.16202	0.536343	0.571915	0.97498	0.896213
CXCL11	-0.230472	-0.25215	-0.00632	0.162567	-0.34112	0.671021	0.485788	0.596127	0.961727	0.359804
CXCL5	2.18607	3.38481	3.10129	3.81396	2.77823	0.05294	0.024951	0.101627	0.0510458	0.0153279
CXCL6	-0.0101651	0.0833366	0.67181	0.590957	0.23931	0.227796	0.303755	0.289001	0.239458	0.413916
CXCL9	-0.109824	-0.0481849	-0.20562	0.0696207	-0.22014	0.056501	0.32885	0.941593	0.961727	0.253689
DNER	-0.183754	-0.0875788	-0.09555	-0.0415123	-0.04394	0.000719163	0.284724	0.6896	0.76631	0.558474
EN-RAGE	-0.116325	0.289706	0.05919	0.115015	-0.06571	0.31299	0.303755	0.454955	0.76631	0.33899
FGF-19	-0.313132	0.170302	0.11564	1.13424	0.5299	0.677747	0.303755	0.853696	0.76631	0.734107
FGF-21	-0.880668	-1.27264	-1.47822	-0.705289	-0.89291	0.0195413	0.024951	0.101627	0.469098	0.487822
FGF-23	0.001303	-0.0657049	0.09926	0.174727	0.00983	0.840057	0.684176	0.397744	0.245077	0.498596
Flt3L	-0.176461	-0.170159	-0.23235	-0.0479605	0.07421	0.00374333	0.152153	0.654287	0.834911	0.592071
HGF	-0.0875825	-0.068486	0.02353	-0.0875109	-0.20722	0.213087	0.822545	0.6896	0.961727	0.0799732
IL-10RB	-0.0783475	-0.181247	-0.07654	0.144804	-0.12272	0.419872	0.330093	0.6896	0.961727	0.487822
IL-12B	-0.0484101	-0.0277669	-0.06229	0.0398206	-0.04404	0.0755811	0.280358	0.6896	0.961727	0.896213
IL-15RA	0.354537	0.098235	0.10552	0.318566	0.23602	0.0550775	0.253401	0.235452	0.0510458	0.191248
IL-17A	-0.0173373	-0.13475	0.12172	0.106092	-0.10375	0.677747	0.280653	0.6896	0.961727	0.487822
IL-18R1	-0.0695552	-0.0482242	-0.00737	0.0464705	-0.04349	0.02785	0.532266	0.6896	0.76631	0.734107
IL10	-0.103377	0.160793	0.45739	0.397217	0.44769	0.671021	0.555418	0.309842	0.245077	0.0973938
IL18	-0.152465	-0.0498065	-0.11329	0.0182118	-0.09015	0.0460226	0.485788	0.968108	0.961727	0.589099
IL6	-0.121275	0.248162	0.16585	0.549886	-0.01608	0.378804	0.532266	0.6896	0.961727	0.508036
IL7	0.510226	0.713361	0.62724	1.00034	0.34148	0.0534912	0.0756773	0.154004	0.112732	0.0245621
IL8	0.0805036	-0.0641308	0.02833	0.256269	-0.2387	0.840057	0.916156	0.593006	0.961727	0.487822
LAP TGF-beta-1	0.19351	0.335505	0.35961	0.461507	0.3119	0.20897	0.117544	0.118408	0.239458	0.0973938
LIF-R	-0.0865111	-0.169988	-0.05927	-0.00906095	-0.05396	0.0755811	0.152153	0.988057	0.97498	0.734107
MCP-1	-0.205885	-0.125554	-0.03694	0.28109	-0.12086	0.0755811	0.455123	0.6896	0.97498	0.858227
MCP-2	-0.106394	0.0389421	0.00509	0.181857	0.02244	0.985522	0.372045	0.663505	0.713445	0.734107
MCP-4	-0.314959	-0.0646022	0.14359	0.188493	-0.04366	0.840057	0.916156	0.587659	0.961727	0.858227
MMP-1	0.26245	1.12035	1.24836	1.26673	0.69482	0.378804	0.0356891	0.154004	0.239458	0.0153279
MMP-10	-0.176267	-0.0976616	-0.1993	-0.0058311	-0.10272	0.00374333	0.330093	0.593006	0.980981	0.589099
NT-3	-0.109608	-0.0243283	-0.10445	0.360072	-0.35528	0.249502	0.640858	0.654287	0.166954	0.33899
OPG	-0.283053	-0.353671	-0.42656	-0.35019	-0.20869	0.00374333	0.112475	0.101627	0.166954	0.0295291
OSM	-0.171699	0.221277	0.87948	-0.0474785	-1.29415	0.838551	0.362246	0.397744	0.702722	0.12885
PD-L1	-0.166588	-0.0777432	-0.0885	0.0035051	-0.15748	0.0534912	0.39196	0.988057	0.97498	0.707732
SCF	-0.09401	0.00446043	-0.06555	0.00959285	-0.00855	0.00374333	0.640858	0.654287	0.961727	0.858227
SIRT2	0.588726	-0.163091	0.02718	-0.0839128	-0.16474	0.41292	0.640858	0.968108	0.961727	0.487822
ST1A1	-0.0348351	0.342796	0.09122	0.241892	-0.14411	0.79601	0.194864	0.654287	0.834911	0.734107
STAMBP	0.368169	-0.0641282	0.14634	0.0805949	-0.08901	0.517529	0.686814	0.988057	0.961727	0.498596
TGF-alpha	-0.18155	0.104728	0.14519	0.119237	0.15983	0.378804	0.309443	0.311893	0.435619	0.750529
TNFB	-0.0956614	-0.0769703	0.09566	-0.0276952	0.02856	0.226155	0.640858	0.311893	0.961727	0.857257
TNFRSF9	-0.315478	-0.315762	-0.36508	-0.198102	-0.39023	0.000719163	0.024951	0.138824	0.283632	0.0153279
TNFSF14	-0.096168	0.00172406	0.28299	0.131822	-0.33255	0.378804	0.640858	0.593006	0.961727	0.33899
TRAIL	-0.109877	-0.0873759	-0.00375	0.0510429	-0.06544	0.056501	0.330093	0.968108	0.97498	0.33899
TRANCE	-0.167268	-0.0171869	0.27281	0.406721	0.46086	0.0195413	0.916156	0.289001	0.166954	0.487822
TWEAK	-0.23286	-0.11574	-0.17436	0.0128083	-0.23121	0.0534912	0.485788	0.766477	0.97498	0.459927
VEGFA	-0.0600737	-0.0163361	-0.07083	0.00795764	-0.30955	0.338941	0.92874	0.968108	0.961727	0.122091
uPA	-0.196833	-0.0373677	-0.02321	0.184406	-0.10157	0.213087	0.640858	0.988057	0.443918	0.857257
