# Supplementary material for: The acute effect of metabolic cofactor supplementation: a potential therapeutic strategy against non‐alcoholic fatty liver disease
Source: Mol Syst Biol. 2020 Apr 27;16(4):e9495. doi: 10.15252/msb.209495 (PMC7184219; doi:10.15252/msb.209495)
Supplement: Supplementary file 15 — Code EV1 [file MSB-16-e9495-s016.zip]

Archive with 19 entries (18 files):
- ComputerCode_EV1/
- ComputerCode_EV1/GEM_model_code.m
- ComputerCode_EV1/Control.mat
- ComputerCode_EV1/TreatedvsControl_ANOVA_S3_paired.txt
- ComputerCode_EV1/Cheng_readTXT.m
- ComputerCode_EV1/Cheng_printCellArrayToFile.m
- ComputerCode_EV1/TreatedvsControl_ANOVA_S1_paired.txt
- ComputerCode_EV1/summaryResult_S5.txt
- ComputerCode_EV1/TreatedvsControl_ANOVA_S2_paired.txt
- ComputerCode_EV1/summaryResult_S3.txt
- ComputerCode_EV1/TreatedvsControl_ANOVA_S10_paired.txt
- ComputerCode_EV1/summaryResult_S10.txt
- ComputerCode_EV1/MSB-20-9495R_Table EV8.xlsx
- ComputerCode_EV1/summaryResult_S2.txt
- ComputerCode_EV1/summaryResult_S1.txt
- ComputerCode_EV1/README.txt
- ComputerCode_EV1/TreatedvsControl_ANOVA_S5_paired.txt
- ComputerCode_EV1/ODE_model_code.R
- ComputerCode_EV1/Cheng_readExcel.m
