# Supplementary material for: The acute effect of metabolic cofactor supplementation: a potential therapeutic strategy against non‐alcoholic fatty liver disease
Source: Mol Syst Biol. 2020 Apr 27;16(4):e9495. doi: 10.15252/msb.209495 (PMC7184219; doi:10.15252/msb.209495)
Supplement: Supplementary file 15 — Code EV1 [file MSB-16-e9495-s016.zip › ComputerCode_EV1/GEM_model_code.m]

%% RAVEN and SBML library are needed for running this script
% For control state
rawLiverModel = importExcelModel('Zhang et al Table EV12.xlsx'); % Import reference liver model with contraints for reference state
liverModel = simplifyModel(rawLiverModel); % Remove exchange mets to enable flux balance analysis
sol = solveLP(liverModel); % Calculate the optimal value for objective function
tmodel = setParam(liverModel,'eq',liverModel.rxns(logical(liverModel.c)),sol.x(logical(liverModel.c))); % Fix the constraints for objective function related reactions
solutions = randomSampling(tmodel,1000); % Performing random sampling for the reference state
MF = mean(solutions,2); % Use the average flux for the flux 
save('Control')

%% Personalized modeling

for i = 1:5
    load('Control','MF','rawLiverModel','liverModel','solutions') % Load reference model and fluxes
    subjects = {'S1','S2','S3','S5','S10'}; % Perform personalized model for the matched subjects
    subjectID = subjects{i};
    
    % Load personalized metabolomic changes
    content = Cheng_readTXT(['TreatedvsControl_ANOVA_' subjectID '_paired.txt']);
    metNames = content(2:end,1);
    mapping = Cheng_readExcel('MSB-20-9495R_Table EV8.xlsx'); % Mapping table between metabolomic data and metabolite names in GEM
    [A,B] = ismember(metNames,mapping(:,2));
    metNames(A) = mapping(B(A),3);
    dirMat = str2double(content(2:end,7:end));

    UpFC = max(dirMat,[],2);
    DownFC = min(dirMat,[],2);

    UpMets = metNames(sum(dirMat>0,2)>2&sum(dirMat<0,2)<3);
    DownMets = metNames(sum(dirMat<0,2)>2&sum(dirMat>0,2)<3);
    UpFC = UpFC(sum(dirMat>0,2)>2&sum(dirMat<0,2)<3);
    DownFC = DownFC(sum(dirMat<0,2)>2&sum(dirMat>0,2)<3);
    
   
    % Set changes for supplemented metabolites
    modelMets = strcat(rawLiverModel.metNames,'[',rawLiverModel.comps(rawLiverModel.metComps),']');
    cocktailRxns = {'excRxn1','excRxn2','HMR_9069','HMR_9292','HMR_9378','HMR_9065'};
    for x = 1:length(cocktailRxns)
        iMInd = logical(rawLiverModel.S(:,ismember(rawLiverModel.rxns,cocktailRxns{x})));
        cocktailMets(x,1) = strrep(modelMets(iMInd&rawLiverModel.metComps==9),'[x]','');
    end
    % Increase 10% of the constraints for the supplemented metabolites uptake
    cocktailFC = 0.1*ones(size(cocktailMets));
    [A,B] = ismember(cocktailMets,metNames);
    cocktailFC(A) = max([max(dirMat(B(A),:),[],2),cocktailFC(A)],[],2);
    
    % Find all fatty acid oxidation reactions
    FAoxidationRxns = liverModel.rxns(logical(liverModel.c));
    
    % Find up-/down-regulated reactions
    MixedMets = intersect(UpMets,DownMets);
    UpMets = setdiff(UpMets,MixedMets);
    DownMets = setdiff(DownMets,MixedMets);
    UPMetRxns = rawLiverModel.rxns(sum(logical(rawLiverModel.S(ismember(strcat(rawLiverModel.metNames,'[',rawLiverModel.comps(rawLiverModel.metComps),']'),strcat(UpMets,'[x]')),:)),1)>0);
    DOWNMetRxns = rawLiverModel.rxns(sum(logical(rawLiverModel.S(ismember(strcat(rawLiverModel.metNames,'[',rawLiverModel.comps(rawLiverModel.metComps),']'),strcat(DownMets,'[x]')),:)),1)>0);
    
    inRxns = getExchangeRxns(liverModel,'in');
    outRxns = getExchangeRxns(liverModel,'out');
    positiveRxns = liverModel.rxns(MF>0);
    negativeRxns = liverModel.rxns(MF<0);

    UBmultiplyXUPrxns = setdiff(intersect(intersect(UPMetRxns,outRxns),positiveRxns),cocktailRxns);
    UBmultiplyXDOWNrxns = setdiff(intersect(intersect(DOWNMetRxns,inRxns),positiveRxns),cocktailRxns);
    LBmultiplyXDOWNrxns = setdiff(intersect(intersect(DOWNMetRxns,outRxns),negativeRxns),cocktailRxns);
    LBmultiplyXUPrxns = setdiff(intersect(intersect(UPMetRxns,inRxns),negativeRxns),cocktailRxns);
    UBdivideXUPrxns = setdiff(intersect(intersect(UPMetRxns,outRxns),negativeRxns),cocktailRxns);
    UBdivideXDOWNrxns = setdiff(intersect(intersect(DOWNMetRxns,inRxns),negativeRxns),cocktailRxns);
    LBdivideXUPrxns = setdiff(intersect(intersect(UPMetRxns,inRxns),positiveRxns),cocktailRxns);
    LBdivideXDOWNrxns = setdiff(intersect(intersect(DOWNMetRxns,outRxns),positiveRxns),cocktailRxns);

    % Reorder reaction lists to match with model
    [A,B] = ismember(liverModel.rxns,UPMetRxns);
    UPMetRxns = UPMetRxns(B(A));
    UpFC = UpFC(B(A));
    UpFC = 2.^UpFC;
    UpMets = UpMets(B(A));

    [A,B] = ismember(liverModel.rxns,DOWNMetRxns);
    DOWNMetRxns = DOWNMetRxns(B(A));
    DownFC = DownFC(B(A));
    DownFC = (2.^DownFC).^-1;
    DownMets = DownMets(B(A));
    
    [A,B] = ismember(liverModel.rxns,cocktailRxns);
    cocktailRxns = cocktailRxns(B(A));
    cocktailFC = cocktailFC(B(A));
    cocktailFC = 2.^cocktailFC;
    cocktailMets = cocktailMets(B(A));
    
    % Change reaction bounds related to metabolomics changes accordingly
    tmodel = liverModel;
    if ~isempty(UBmultiplyXUPrxns)
        tFluxes = MF(ismember(liverModel.rxns,UBmultiplyXUPrxns));
        [A,B] = ismember(UBmultiplyXUPrxns,UPMetRxns);
        tmodel = setParam(tmodel,'lb',UBmultiplyXUPrxns,tFluxes);
        tmodel = setParam(tmodel,'ub',UBmultiplyXUPrxns,tFluxes.*UpFC(B(A)));
    end
    if ~isempty(UBmultiplyXDOWNrxns)
        tFluxes = MF(ismember(liverModel.rxns,UBmultiplyXDOWNrxns));
        [A,B] = ismember(UBmultiplyXDOWNrxns,DOWNMetRxns);
        tmodel = setParam(tmodel,'lb',UBmultiplyXDOWNrxns,tFluxes);
        tmodel = setParam(tmodel,'ub',UBmultiplyXDOWNrxns,tFluxes.*DownFC(B(A)));
    end
    if ~isempty(LBmultiplyXUPrxns)
        tFluxes = MF(ismember(liverModel.rxns,LBmultiplyXUPrxns));
        [A,B] = ismember(LBmultiplyXUPrxns,UPMetRxns);
        tmodel = setParam(tmodel,'lb',LBmultiplyXUPrxns,tFluxes.*UpFC(B(A)));
        tmodel = setParam(tmodel,'ub',LBmultiplyXUPrxns,tFluxes);
    end
    if ~isempty(LBmultiplyXDOWNrxns)
        tFluxes = MF(ismember(liverModel.rxns,LBmultiplyXDOWNrxns));
        [A,B] = ismember(LBmultiplyXDOWNrxns,DOWNMetRxns);
        tmodel = setParam(tmodel,'lb',LBmultiplyXDOWNrxns,tFluxes.*DownFC(B(A)));
        tmodel = setParam(tmodel,'ub',LBmultiplyXDOWNrxns,tFluxes);
    end
    if ~isempty(UBdivideXUPrxns)
        tFluxes = MF(ismember(liverModel.rxns,UBdivideXUPrxns));
        [A,B] = ismember(UBdivideXUPrxns,UPMetRxns);
        tmodel = setParam(tmodel,'lb',UBdivideXUPrxns,tFluxes);
        tmodel = setParam(tmodel,'ub',UBdivideXUPrxns,tFluxes./UpFC(B(A)));
    end
    if ~isempty(UBdivideXDOWNrxns)
        tFluxes = MF(ismember(liverModel.rxns,UBdivideXDOWNrxns));
        [A,B] = ismember(UBdivideXDOWNrxns,DOWNMetRxns);
        tmodel = setParam(tmodel,'lb',UBdivideXDOWNrxns,tFluxes);
        tmodel = setParam(tmodel,'ub',UBdivideXDOWNrxns,tFluxes./DownFC(B(A)));
    end
    if ~isempty(LBdivideXUPrxns)
        tFluxes = MF(ismember(liverModel.rxns,LBdivideXUPrxns));
        [A,B] = ismember(LBdivideXUPrxns,UPMetRxns);
        tmodel = setParam(tmodel,'lb',LBdivideXUPrxns,tFluxes./UpFC(B(A)));
        tmodel = setParam(tmodel,'ub',LBdivideXUPrxns,tFluxes);
    end
    if ~isempty(LBdivideXDOWNrxns)
        tFluxes = MF(ismember(liverModel.rxns,LBdivideXDOWNrxns));
        [A,B] = ismember(LBdivideXDOWNrxns,DOWNMetRxns);
        tmodel = setParam(tmodel,'lb',LBdivideXDOWNrxns,tFluxes./DownFC(B(A)));
        tmodel = setParam(tmodel,'ub',LBdivideXDOWNrxns,tFluxes);
    end
    
    tFluxes = MF(ismember(liverModel.rxns,cocktailRxns));
    tmodel = setParam(tmodel,'lb',cocktailRxns,tFluxes);
    tmodel = setParam(tmodel,'ub',cocktailRxns,tFluxes.*cocktailFC);
    sol = solveLP(tmodel);
    tmodel = setParam(tmodel,'eq',tmodel.rxns(ismember(tmodel.rxns,FAoxidationRxns)),sol.x(ismember(tmodel.rxns,FAoxidationRxns)));
    solutions2 = randomSampling(tmodel,1000);

    % Print results
    fluxes = full([mean(solutions,2),mean(solutions2,2);
          mean(solutions,2)'*liverModel.c,mean(solutions2,2)'*liverModel.c;
          sum(full(abs(liverModel.S(ismember(liverModel.metNames,'NAD+'),:))*abs(mean(solutions,2)))),sum(full(abs(liverModel.S(ismember(liverModel.metNames,'NAD+'),:))*abs(mean(solutions2,2))));
          sum(full(abs(liverModel.S(ismember(liverModel.metNames,'L-carnitine'),:))*abs(mean(solutions,2)))),sum(full(abs(liverModel.S(ismember(liverModel.metNames,'L-carnitine'),:))*abs(mean(solutions2,2))));
          ]);
    Cheng_printCellArrayToFile([{'Rxns','Eqns','Flux_control','Flux2_supplemented'};[liverModel.rxns;{'FAoxidation';'NAD+ turnover';'L-carnitine turnover'}],[constructEquations(liverModel,liverModel.rxns);{'FAoxidation';'NAD+ turnover';'L-carnitine turnover'}],Cheng_vector2cellstr(fluxes)],['summaryResult_' subjectID '.txt'])
    clear
end
