# Supplementary material for: The acute effect of metabolic cofactor supplementation: a potential therapeutic strategy against non‐alcoholic fatty liver disease
Source: Mol Syst Biol. 2020 Apr 27;16(4):e9495. doi: 10.15252/msb.209495 (PMC7184219; doi:10.15252/msb.209495)
Supplement: Supplementary file 15 — Code EV1 [file MSB-16-e9495-s016.zip › ComputerCode_EV1/TreatedvsControl_ANOVA_S3_paired.txt]

	Trend_T2	Trend_T3	Trend_T4	Trend_T6	Trend_T8	L2FC_T2	L2FC_T3	L2FC_T4	L2FC_T6	L2FC_T8
1-Methylhistidine	1.0	1.0	1.0	1.0	1.0	0.08942053648324859	0.2761026610833576	1.117537057144562	0.8694640036803692	0.3036913758444784
3-Hydroxyglutaric acid
3-Indoleacetic acid	-1.0	1.0	1.0	1.0	1.0	-0.20259752740717116	0.16128541969016943	0.01406001887638175	0.11523646789124246	0.41490026828995336
3-Indolepropionic acid	-1.0	1.0	1.0	1.0	1.0	-0.1266257098545045	0.46054402583657383	0.43141228759598726	0.7090187004454243	0.9321403763430607
3-Methylhistidine	1.0	1.0	1.0	1.0	1.0	0.16617424195562874	0.5045952016998377	0.21772197093071033	0.18161404831274444	0.26660795787700264
Acetylornithine
Alanine	1.0	1.0	1.0	1.0	1.0	0.5117694969035217	0.576099265112174	0.14865180851381626	0.1473965375751867	0.26307856009985003
Anserine
Arginine	-1.0	1.0	1.0	1.0	1.0	-0.08207378649750921	0.23362320273730697	0.06482804650472687	0.07622453717016484	0.16828537632940505
Asparagine	1.0	1.0	1.0	-1.0	-1.0	0.6037088584632595	0.593131052391391	0.2346799303775521	-0.008482260852158828	-0.24702322454354034
Aspartate	1.0	1.0	1.0	1.0	1.0	0.30569918409675856	0.4987818759719892	0.3711424024063878	0.21569419542157137	0.038344887001258536
Betaine	1.0	1.0	1.0	1.0	1.0	0.1568747725519645	0.7938586179546323	0.37911514349439857	0.2973327158891815	0.460927497845355
Butyrylcarnitine	-1.0	1.0	1.0	1.0	1.0	-0.1358091089599516	0.6766657270971173	0.793600858794357	1.0309250746533203	1.155916419384071
Carnitine	1.0	1.0	1.0	1.0	1.0	0.3867166377992561	0.850844927874649	0.5984929307041434	0.660665941866549	0.8341467412361121
Chenodeoxycholic acid		1.0	1.0				1.393977531632194	0.9577744464020644
Cholic acid	-1.0	-1.0	-1.0	-1.0	1.0	-2.073402218243516	-1.5667331595770826	-1.6285569275491867	-0.4680676828930343	2.858107422148061
Choline	1.0	1.0	1.0	1.0	1.0	0.26385666581849837	0.5011893606962456	0.5527865850655568	0.3691810959863249	0.6536809202562542
Citrulline	1.0	1.0	1.0	1.0	1.0	0.1725171225854582	1.093877027680085	0.53323645447571	0.5639133021156756	0.9300302304346185
Cortisol	-1.0	-1.0	-1.0	1.0	-1.0	-0.26296991213138304	-0.2929334937235267	-0.0055822467875587195	1.3813694316087846	-0.5009638498399686
Cortisone	-1.0		-1.0			-0.20366101228918357		-0.39450506945990826
Creatinine	-1.0	1.0	-1.0	1.0	1.0	-0.015013004755639795	0.2841285393651824	-0.049789113553555635	0.17916512538499105	0.40680997602674207
Cysteine	1.0	1.0	1.0	-1.0	-1.0	0.5068164007817313	0.9508028635405055	0.46715228583996654	-0.4729915286720296	-0.4169117355000376
Cystine	1.0	1.0	-1.0	-1.0	-1.0	0.32098224851240936	0.39722391161761894	-0.42443917713102397	-0.4832428634644422	-0.36171136840544427
Decanoylcarnitine	1.0	1.0	1.0	1.0	1.0	1.066250271397645	1.1600407491908977	0.5523108937714528	1.36319673032243	1.7135487529601763
Decenoylcarnitine
Dehydroepiandrosterone sulfate	-1.0	1.0	1.0	1.0	1.0	-0.041083350552347915	0.340885484060307	0.09777335969231538	0.011757597097431077	0.26620811903374164
Deoxycholic acid	1.0	1.0	-1.0	1.0	1.0	0.5720620928973725	0.1926437790399074	-0.26953336067683104	2.4969267774750734	3.443518257244093
Docosahexaenoid acid	1.0	1.0	1.0	1.0	1.0	0.38931193442166356	0.3921644663595521	0.10040908908514105	0.1866427941528828	0.6571267633853795
Dodecanedioic acid
Dodecenoylcarnitine
Eicosapentaenoic acid	1.0	1.0	-1.0	1.0	1.0	0.0765229685462511	0.6514006178733032	-0.17400312153819952	0.588663277578701	0.9850706541909634
Eicosenoic acid
Glutamate	1.0	1.0	1.0	1.0	1.0	0.22985155659707118	0.8111769494776445	0.29289091969229414	0.24806684356387199	0.32994427369237594
Glutamine	-1.0	1.0	-1.0	-1.0	1.0	-0.037681163153208595	0.15086069517920256	-0.14981383791380126	-0.025097851483510125	0.20192380822849693
Glutarylcarnitine (Hydroxyhexanoylcarnitine)
Glycine	1.0	1.0	1.0	1.0	1.0	0.5780512294402923	0.7952180274782511	0.48941276735772077	0.3920549746099419	0.3827342066564863
Glycochenodeoxycholic acid	1.0	-1.0	-1.0	-1.0	1.0	0.8617374758486973	-0.2549279981048965	-1.6527419899330202	-0.7831429980223719	0.15153694972623036
Glycocholic acid	1.0	-1.0	-1.0	-1.0	-1.0	0.18328180019725707	-0.22159913616839885	-1.6901319720558963	-0.5897648112705121	-0.6205044507848718
Glycodeoxycholic acid	1.0	1.0	-1.0	-1.0	-1.0	0.7877250388005282	0.43349411265838733	-1.4616041409732599	-0.3118180294706238	-0.16730869731091003
Glycolithocholic acid	1.0	-1.0	-1.0	-1.0	1.0	0.2534705633870527	-0.7583541994035599	-0.941583720574784	-0.14332280587492635	1.8627491028737793
Glycoursodeoxycholic acid	1.0	1.0	-1.0	-1.0	-1.0	0.8637578889920877	0.2028654593014364	-1.6597908903381295	-0.5993809408501439	-0.5342410465447005
Hexanoylcarnitine (Fumarylcarnitine)
Hippuric acid	-1.0	1.0	-1.0	1.0	1.0	-0.011026214178414	0.11764497547592569	-0.605480838468093	0.2896023006624218	0.5987466761952929
Histidine	-1.0	1.0	-1.0	1.0	1.0	-0.08951860658901271	0.36867155675059865	-0.035252572275207485	0.023595211613584334	0.24269857131815029
Homoarginine	-1.0	1.0	-1.0	-1.0	1.0	-0.13832989331092685	0.20288215026448614	-0.2561336200462325	-0.09941222159574253	0.05975301254096698
Hypoxanthine	-1.0				-1.0	-0.6368485394535104				-1.3153876463793854
Indoxyl sulfate	-1.0	1.0	-1.0	-1.0	-1.0	-0.31428437975397067	0.02690733933555127	-0.4255283773010237	-0.3054439221531747	-0.32927294697519255
Isoleucine	1.0	1.0	1.0	1.0	1.0	0.16536941633829036	0.8639684631160867	0.8959417760083253	0.8903790958575757	0.9047551297008547
Kynurenine	-1.0	1.0	-1.0	1.0	1.0	-0.14682411614608804	0.2583493694232908	-0.12119837023259195	0.16429365120408013	0.4678826609946233
Lactic acid	-1.0	1.0	1.0	1.0	1.0	-0.2705030848448443	0.3736618120940117	0.3237040108653969	0.4167529974055415	0.22436179563826789
Lauric acid
Leucine	1.0	1.0	1.0	1.0	1.0	0.17883950837942544	0.9446603592083502	0.8200918653900707	0.8133334350025272	0.9367961551228714
Lysine	1.0	1.0	-1.0	1.0	1.0	0.08828581525826308	0.37516574994773266	-0.032917067792279424	0.07624520777686292	0.2702179178006419
Malonylcarnitine (Hydroxybutyrylcarnitine)
Methionine	1.0	1.0	1.0	1.0	1.0	0.06580403869956268	0.9116352436802021	1.0707798321360076	0.7316737458250148	0.7436924325572795
Methionine sulfoxide	1.0	1.0	1.0	1.0	1.0	0.10222061733977646	0.7053742218621527	1.0296923776225477	1.1116140686564362	1.496274106133971
Methylglutarylcarnitine
Octadecanoylcarnitine
Octanoylcarnitine
Ornithine	-1.0	-1.0	1.0	1.0	1.0	-0.23127453703944068	-0.06214558952144168	0.01690059359364418	0.4041152442622329	0.6408336580706891
Palmitic acid
Phenylalanine	-1.0	1.0	1.0	1.0	1.0	-0.091393239746091	0.51708099751513	0.45372158888724134	0.5521272108263903	0.5446672258911373
Proline	1.0	1.0	1.0	1.0	1.0	0.4085142923298928	0.6822978779800946	0.5015243891416153	0.36184650794574436	0.5716956290017953
Proline betaine	-1.0	1.0	1.0	1.0	1.0	-0.00023160305701097234	0.1973429739700396	0.05659179248131985	0.10949199471431932	0.3953031833590524
Propionoylcarnitine	1.0	1.0	1.0	1.0	1.0	0.8137092041916925	1.690754514440483	1.6093557169967931	1.4771665243380354	1.399742290480494
Sarcosine	1.0	1.0	1.0	-1.0	-1.0	0.24178017246761208	0.21323640425645238	0.20326571791819298	-0.5519732763470612	-1.2187144011675184
Serine	1.0	1.0	1.0	1.0	1.0	2.5403572273019526	3.3935189080924406	2.9333893689818877	2.212004786443248	2.1511141747691713
Serotonin
Stearic acid
Succinic acid
Symmetric dimethylarginine	-1.0	1.0	1.0	-1.0	1.0	-0.06075888294827607	0.16063936648448524	0.043778509247267935	-0.05104492654819456	0.06520884554206968
Taurine	1.0	1.0	-1.0	1.0	1.0	0.1676724546892548	0.46023482719489917	-0.11104702096150902	0.015508060737948618	0.06325998205406244
Taurochenodeoxycholic acid	1.0	1.0	-1.0	1.0	1.0	0.7253289609095154	0.0895587698896012	-0.6093893052041494	0.47310061063177655	1.3639883332868734
Taurocholic acid	1.0	1.0	-1.0	1.0	1.0	0.41435188146987995	0.15407218951184787	-0.875085611062887	0.889212507682535	0.9505022003115926
Taurodeoxycholic acid	1.0	1.0	-1.0	1.0	1.0	0.990995928054055	0.8791074798407369	-0.6827218087338306	0.5559250261571375	1.0562212693005135
Tetradecanedioic acid
Tetradecanoylcarnitine
Threonine	1.0	1.0	1.0	1.0	1.0	0.8485595656247695	0.9764834358522189	0.5906059852001869	0.23071337076823945	0.3966123259193752
Tiglylcarnitine
Trigonelline	1.0	1.0	1.0	1.0	1.0	0.68449292332929	0.7499575467205577	0.43092950932981094	0.9399767006592068	1.0879004928540936
Trimethylamine N-oxide	-1.0	-1.0	-1.0	-1.0	1.0	-0.4264611538524622	-0.12266550703360997	-0.4292247658758278	-0.20403297091799533	0.3854085605373998
Tryptophan	-1.0	1.0	1.0	1.0	1.0	-0.030805582014248836	0.6133813830438601	0.48662169461437693	0.49233956507521104	0.6297718581162536
Tryptophan betaine	-1.0	1.0	1.0	1.0	1.0	-0.047932902971142256	0.2683747922512522	0.20277861573285993	0.39826579673261087	0.5222873623168944
Tyrosine	1.0	1.0	1.0	1.0	1.0	0.0880248617423362	0.6309196817514082	0.8430440338354769	0.588754180870006	0.78497915559688
Valine	1.0	1.0	1.0	1.0	1.0	0.056760745187731096	0.5822480475411638	0.46270093679383323	0.6269589236944303	0.7021198084922763
Xanthine
alpha-Aminoadipic acid	1.0	1.0	1.0	1.0	1.0	0.6448149550293123	1.543334438305049	1.0144182795641814	0.8155410422629246	1.4978810045637605
alpha-Aminobutyric acid	1.0	1.0	1.0	1.0	1.0	0.8123426564952362	0.9915492793775538	0.5915703437235416	0.2668212965016271	0.27583525991735264
beta-Alanine	-1.0	-1.0	-1.0	-1.0	-1.0	-0.20759435703010215	-0.38926045154922717	-1.1211089728179993	-1.1275599321574743	-1.3060368315933732
cis-4-Hydroxyproline
p-Cresol sulfate	-1.0	1.0	-1.0	-1.0	-1.0	-0.061912303927972784	0.31741826935041023	-0.05914369044811034	-0.08111355554645823	-0.11275679645278056
