# Supplementary material for: The acute effect of metabolic cofactor supplementation: a potential therapeutic strategy against non‐alcoholic fatty liver disease
Source: Mol Syst Biol. 2020 Apr 27;16(4):e9495. doi: 10.15252/msb.209495 (PMC7184219; doi:10.15252/msb.209495)
Supplement: Supplementary file 15 — Code EV1 [file MSB-16-e9495-s016.zip › ComputerCode_EV1/Cheng_readTXT.m]

function CellArray = Cheng_readTXT(fileName,delimiter)
% CellArray = Cheng_readTXT(fileName,delimiter)
if nargin < 2|| isempty(delimiter)
    delimiter = '\t';
end
fid = fopen(fileName,'r');
fileContent = textscan(fid,'%s','delimiter','\n');
fclose(fid);

if ~isempty(fileContent{1})>0
    firstLine = textscan(fileContent{1}{1},'%s','delimiter',delimiter);
    CellArray = cell(length(fileContent{1}),length(firstLine{1}));
    for i = 1:length(fileContent{1})
         if ~strcmp(fileContent{1}{i},'')
             iLine = textscan(fileContent{1}{i},'%s','delimiter',delimiter);
             if length(iLine{1}) == length(CellArray(i,:))
                CellArray(i,:) = iLine{1};
             else
                CellArray(i,1:length(iLine{1})) = iLine{1};
             end
         elseif i ~= length(fileContent{1})
             iLine = {{'',''}};
             if length(iLine{1}) == length(CellArray(i,:))
                CellArray(i,:) = iLine{1};
             else
                CellArray(i,1:length(iLine{1})) = iLine{1};
             end
         else
             CellArray(length(fileContent{1}),:) = [];
         end
    end

else
    CellArray = cell(1,1);
end


end
