# Supplementary material for: The acute effect of metabolic cofactor supplementation: a potential therapeutic strategy against non‐alcoholic fatty liver disease
Source: Mol Syst Biol. 2020 Apr 27;16(4):e9495. doi: 10.15252/msb.209495 (PMC7184219; doi:10.15252/msb.209495)
Supplement: Supplementary file 15 — Code EV1 [file MSB-16-e9495-s016.zip › ComputerCode_EV1/Cheng_printCellArrayToFile.m]

function Cheng_printCellArrayToFile(Input,fileName,sep)
% Cheng_printCellArrayToFile(Input,fileName,sep)
[m,n] = size(Input);
if nargin < 2 || isempty(fileName)
    fileName = 'temp.txt';
    disp('Cell array printed to temp.txt in current folder!')
else
    disp('Cell array printed to user defined file!')
end
if nargin < 3 || isempty(sep)
    sep = '\t';
end

% format = [repmat('%s\t',1, n-1) '%s\n'];
fid = fopen(fileName,'wt');
if n > 1
    for i = 1:m
        for j = 1:n-1
            fprintf(fid,['%s' sep],Input{i,j});
        end
        fprintf(fid,'%s\n',Input{i,n});
    end
elseif n == 1
    for i = 1:m
        fprintf(fid,'%s\n',Input{i,1});
    end
else
    error('The input cell array has zero columns!');
end

fclose(fid);


end
