# Supplementary material for: The acute effect of metabolic cofactor supplementation: a potential therapeutic strategy against non‐alcoholic fatty liver disease
Source: Mol Syst Biol. 2020 Apr 27;16(4):e9495. doi: 10.15252/msb.209495 (PMC7184219; doi:10.15252/msb.209495)
Supplement: Supplementary file 15 — Code EV1 [file MSB-16-e9495-s016.zip › ComputerCode_EV1/TreatedvsControl_ANOVA_S1_paired.txt]

	Trend_T2	Trend_T3	Trend_T4	Trend_T6	Trend_T8	L2FC_T2	L2FC_T3	L2FC_T4	L2FC_T6	L2FC_T8
1-Methylhistidine	1.0	-1.0		1.0		0.4621130516930551	-1.6112048461414907		0.6977941580262471
3-Hydroxyglutaric acid
3-Indoleacetic acid	1.0	1.0		1.0		0.07376098733681903	0.21612818677678233		0.4950827783925138
3-Indolepropionic acid	-1.0	1.0		1.0		-0.07465743649698746	0.08763066488650485		0.7084834956053855
3-Methylhistidine	1.0	1.0		1.0		0.1905080756071266	0.0827968401852342		0.021957471966240122
Acetylornithine
Alanine	1.0	1.0		1.0		0.8125176332383096	0.7860687218083305		0.5682094773262654
Anserine
Arginine	-1.0	-1.0		-1.0		-0.21188522483020847	-0.24181617769972785		-0.14569833497480195
Asparagine	1.0	1.0		-1.0		0.552575284628218	0.15576498993530566		-0.1714270967661303
Aspartate	1.0	-1.0		-1.0		0.34553567717064565	-0.0569092426086409		-0.7211459186267036
Betaine	1.0	1.0		1.0		0.16331181037177162	0.050543220523900735		0.3522546741563653
Butyrylcarnitine	-1.0	-1.0		1.0		-0.003373143910353123	-0.16345944945486246		0.41949448935662914
Carnitine	1.0	1.0		1.0		0.41198155365825284	0.5103551777532124		0.9317386108075542
Chenodeoxycholic acid	1.0	1.0				1.187766544102924	0.47181432233267906
Cholic acid	1.0	1.0		1.0		1.0900496346845197	2.500642065046529		4.322312484458677
Choline	1.0	-1.0		1.0		0.2592684256994754	-0.06955769894304333		0.14843182090313212
Citrulline	1.0	1.0		1.0		0.3455689521655788	0.47142366317154444		0.7713657540956228
Cortisol	-1.0	-1.0		1.0		-0.19638954931004157	-0.22431485551218358		0.6987746938741481
Cortisone
Creatinine	-1.0	-1.0		1.0		-0.08280932004752756	-0.16998924016651573		0.13009914495988495
Cysteine	-1.0	-1.0		-1.0		-0.011521236902119428	-0.09370373576158378		-0.10845531520385435
Cystine	1.0	1.0		-1.0		0.45279592810585545	0.29761755501632053		-0.2933047427675307
Decanoylcarnitine	-1.0	-1.0		1.0		-0.41314910964616747	-0.8793334125072155		0.7181998791310867
Decenoylcarnitine
Dehydroepiandrosterone sulfate	-1.0	1.0		1.0		-0.10372648049011317	0.01756628258152134		0.1380683399867309
Deoxycholic acid	-1.0	-1.0		1.0		-0.1438783059694099	-0.05724614346378836		0.8715231665895262
Docosahexaenoid acid	-1.0	-1.0		1.0		-1.537102617814958	-0.8653496242163926		0.2651418220530222
Dodecanedioic acid
Dodecenoylcarnitine
Eicosapentaenoic acid	-1.0			1.0		-0.5981809772260601			0.1978095111308273
Eicosenoic acid
Glutamate	1.0	1.0		1.0		0.5288544284555732	1.130606510012957		0.21185019367511798
Glutamine	1.0	-1.0		1.0		0.1432078239331599	-0.01802907433493361		0.13660002702616006
Glutarylcarnitine (Hydroxyhexanoylcarnitine)
Glycine	1.0	1.0		1.0		0.44412787476245047	0.26311227589122044		0.08268614919060172
Glycochenodeoxycholic acid	-1.0	-1.0		-1.0		-0.029200777235999283	-0.9055036267119951		-0.04008637298844961
Glycocholic acid	1.0	-1.0		-1.0		0.0166198927029682	-1.164645131577073		-1.607206071097533
Glycodeoxycholic acid	1.0	-1.0		1.0		0.1334262699472789	-0.8545811688986876		0.29414736175041717
Glycolithocholic acid	-1.0	-1.0				-0.6846264186042585	-0.7082131825703821
Glycoursodeoxycholic acid	1.0	1.0		-1.0		0.33353476826349177	0.2767275602944342		-0.6366172928090632
Hexanoylcarnitine (Fumarylcarnitine)
Hippuric acid	-1.0	-1.0		-1.0		-0.3225108171705359	-0.4323848069923247		-0.09662339972999642
Histidine	-1.0	-1.0		1.0		-0.02009426762485419	-0.15458992311284733		0.13674259377739773
Homoarginine	-1.0	-1.0		-1.0		-0.07127832025705033	-0.0709644047365059		-0.21768322341742657
Hypoxanthine	1.0			-1.0		0.18900946421703668			-1.112875457179886
Indoxyl sulfate	-1.0	-1.0		1.0		-0.07317725063258855	-0.13822138570624087		0.5211752983963579
Isoleucine	-1.0	-1.0		-1.0		-0.21276793596276614	-0.4743016723389299		-0.32015161518276886
Kynurenine	1.0	-1.0		1.0		0.0727968393460785	-0.004796774006938396		0.07651488105765777
Lactic acid	1.0	1.0		1.0		0.9877395356293662	1.705848588438961		1.2401039750312701
Lauric acid
Leucine	-1.0	-1.0		-1.0		-0.21118765944183418	-0.4722075002187509		-0.5457733904316886
Lysine	-1.0	-1.0		-1.0		-0.21503787026163834	-0.3259967397963156		-0.4341624193932049
Malonylcarnitine (Hydroxybutyrylcarnitine)
Methionine	-1.0	-1.0		-1.0		-0.09351501376726905	-0.14850643687970894		-0.3616870301064394
Methionine sulfoxide	1.0	1.0		-1.0		0.11983370079953232	0.03754333162078605		-0.16592600591615989
Methylglutarylcarnitine
Octadecanoylcarnitine
Octanoylcarnitine
Ornithine	-1.0	-1.0		-1.0		-0.12150050799208176	-0.06018378510944311		-0.20063171489330137
Palmitic acid
Phenylalanine	-1.0	-1.0		1.0		-0.055911687880348226	-0.1600317051817326		0.01992635000508788
Proline	1.0	1.0		1.0		0.42289967633755826	0.3516398163191527		0.1844632018545094
Proline betaine	-1.0	-1.0		1.0		-0.09923052809137027	-0.07443670136874089		0.23439049952333646
Propionoylcarnitine	1.0	1.0		1.0		0.5960737543154846	0.5816034820132191		0.3565871764088256
Sarcosine	1.0	1.0		1.0		1.097969228280024	0.03656578620636617		0.29732662075234056
Serine	1.0	1.0		1.0		3.2490787709555025	2.7196706035667346		1.7190948234151826
Serotonin	-1.0	1.0		-1.0		-0.393402397894868	0.3740689816216825		-1.4499222533664453
Stearic acid
Succinic acid
Symmetric dimethylarginine	-1.0	-1.0		-1.0		-0.3937337803869535	-0.4008865581259278		-0.30768947685366604
Taurine	-1.0	1.0		-1.0		-0.44155482090419257	0.05302062631374592		-0.9442786405736279
Taurochenodeoxycholic acid	-1.0	-1.0				-1.0920560796940475	-1.839867067209056
Taurocholic acid	-1.0	-1.0				-0.7426335444238251	-1.8764391053736857
Taurodeoxycholic acid
Tetradecanedioic acid
Tetradecanoylcarnitine
Threonine	1.0	1.0		-1.0		0.7601284778617327	0.32445363869146565		-0.36479292535865004
Tiglylcarnitine
Trigonelline	1.0	1.0		1.0		0.11873993330581249	0.1358415587325653		0.565025175970156
Trimethylamine N-oxide	-1.0	-1.0		1.0		-0.3146100312926507	-0.24781922907992265		0.3425395121028083
Tryptophan	-1.0	-1.0		-1.0		-0.17510279637653056	-0.31730998748022565		-0.14992015401353093
Tryptophan betaine	1.0	1.0		1.0		0.15735548542490377	0.06585415066324075		0.32030128013018333
Tyrosine	-1.0	-1.0		-1.0		-0.10661275881792767	-0.28563633325210264		-0.48818792382091325
Valine	-1.0	-1.0		-1.0		-0.05815092644573492	-0.19588279719456392		-0.1106036140341448
Xanthine
alpha-Aminoadipic acid		1.0					0.9579728341254726
alpha-Aminobutyric acid	1.0	1.0		-1.0		0.7449098260837316	0.34508399896352426		-0.029362809225215697
beta-Alanine	-1.0	-1.0		-1.0		-0.18363048232512424	-0.5327429199214316		-0.1335439536520846
cis-4-Hydroxyproline
p-Cresol sulfate	-1.0	-1.0		1.0		-0.23686624038865434	-0.10933737294333414		0.32201708314668903
