# Supplementary material for: The acute effect of metabolic cofactor supplementation: a potential therapeutic strategy against non‐alcoholic fatty liver disease
Source: Mol Syst Biol. 2020 Apr 27;16(4):e9495. doi: 10.15252/msb.209495 (PMC7184219; doi:10.15252/msb.209495)
Supplement: Supplementary file 15 — Code EV1 [file MSB-16-e9495-s016.zip › ComputerCode_EV1/TreatedvsControl_ANOVA_S2_paired.txt]

	Trend_T2	Trend_T3	Trend_T4	Trend_T6	Trend_T8	L2FC_T2	L2FC_T3	L2FC_T4	L2FC_T6	L2FC_T8
1-Methylhistidine	1.0	1.0	-1.0	-1.0	1.0	0.8079943286198402	0.8296834117056472	-0.18583664986181783	-0.2618922116814652	0.009758012441766474
3-Hydroxyglutaric acid
3-Indoleacetic acid	-1.0	-1.0	-1.0	1.0	-1.0	-0.2979903931029304	-0.4514274745794542	-0.22847545662418958	0.0075479991381185475	-0.1800364334070778
3-Indolepropionic acid	-1.0	-1.0	-1.0	1.0	1.0	-0.156614121427911	-0.24760296188349998	-0.06929584613866234	0.2084015229304925	0.34287350599731264
3-Methylhistidine	-1.0	-1.0	-1.0	-1.0	-1.0	-0.0902980959824766	-0.08680524509453734	-0.2869417002862915	-0.2296987952210856	-0.2985758702011037
Acetylornithine
Alanine	1.0	1.0	1.0	-1.0	-1.0	0.0707780337695106	0.01648585645083863	0.028319922438074505	-0.0267668348420816	-0.24637224768195068
Anserine
Arginine	-1.0	-1.0	-1.0	-1.0	-1.0	-0.2631843880698808	-0.19348915433977953	-0.5703940128693431	-0.74831294298538	-0.7584627462473867
Asparagine	1.0	-1.0	-1.0	-1.0	-1.0	0.14457841388551398	-0.08657533579551448	-0.4353577501360925	-0.3890018322544273	-0.7967608416218314
Aspartate	1.0	1.0	1.0	1.0	-1.0	0.7610752806276833	0.33545641466044007	1.358780810365993	0.7496203181828079	-0.2957600391042614
Betaine	1.0	1.0	1.0	1.0	1.0	0.23315482489052644	0.308950935557459	0.5088056526710429	0.47069852049076705	0.39325957785969134
Butyrylcarnitine	1.0	1.0	1.0	1.0	1.0	0.16109477984817866	0.026779003784806705	0.26407709304294297	0.5148787917244206	0.819353299860621
Carnitine	1.0	1.0	1.0	1.0	1.0	0.1811069538226122	0.3674576266215979	0.21069030405953648	0.6084656121537666	0.4534920211297257
Chenodeoxycholic acid	-1.0	1.0	1.0	1.0	1.0	-0.24718836734353847	0.680691822485035	0.7741045023142871	1.1848516103605384	2.8131549030315606
Cholic acid	-1.0	-1.0	1.0	-1.0	1.0	-1.20301772764855	-0.5121657051963144	0.00020972235298646533	-0.24515454989016303	3.4048715981052036
Choline	1.0	1.0	-1.0	1.0	-1.0	0.2619483791957001	0.037497664848522086	-0.09831308504942138	0.10762845592890026	-0.23121838856750226
Citrulline	1.0	1.0	1.0	1.0	1.0	0.29836826375859	0.5043641063334282	0.4728268319338301	0.7226028373885406	0.6960247646592957
Cortisol	1.0	1.0	-1.0	1.0	-1.0	0.06635151513619528	0.5766500413479444	-0.25086754685078405	1.3305491446106437	-0.03263026929922625
Cortisone	-1.0	-1.0	-1.0		-1.0	-0.5956717325821153	-0.6999151200867262	-0.9304398057823391		-1.053941445113192
Creatinine	-1.0	-1.0	-1.0	-1.0	-1.0	-0.010954760335230698	-0.12049860887204555	-0.008943675689806163	-0.1723047735026958	-0.054999263722511266
Cysteine	1.0	1.0	-1.0	-1.0	-1.0	0.369654208106158	0.24062928869131847	-0.08242604551914269	-0.6282412739817766	-0.7276878107778842
Cystine	1.0	-1.0	-1.0	-1.0	-1.0	0.31123407530945646	-0.03538207572280884	-0.7199235321611939	-0.5597007866716867	-0.5387557092875062
Decanoylcarnitine	1.0	1.0	1.0	1.0	1.0	0.5453654845140585	0.08948149551459077	0.5339216120940122	0.47835058388779844	1.1982306916755436
Decenoylcarnitine
Dehydroepiandrosterone sulfate	-1.0	-1.0	-1.0	-1.0	-1.0	-0.2511600616016246	-0.24551747877810898	-0.2723772950294975	-0.39851639755860896	-0.33671312429862826
Deoxycholic acid	-1.0	1.0	1.0	1.0	1.0	-0.3364082175159961	0.6047137754562903	0.6161658889211833	0.9437789715206284	2.5325220007034956
Docosahexaenoid acid	1.0	-1.0	-1.0	-1.0	-1.0	0.3259610768952446	-0.5489682084884454	-1.6281418007309816	-1.49204731336108	-0.7474539991734311
Dodecanedioic acid
Dodecenoylcarnitine
Eicosapentaenoic acid	1.0	-1.0	-1.0	-1.0	-1.0	1.298256844305232	-0.08201229933706912	-1.3574632931453774	-1.0164114445100507	-0.7523488640029832
Eicosenoic acid
Glutamate	1.0	1.0	1.0	1.0	1.0	1.1469702222483122	1.0037911244717816	0.6919031448276926	0.7149571673043128	0.44429173009380224
Glutamine	-1.0	-1.0	-1.0	-1.0	-1.0	-0.0907523155644878	-0.08557643965901807	-0.16859975883183273	-0.058464191315078726	-0.19467927062521106
Glutarylcarnitine (Hydroxyhexanoylcarnitine)
Glycine	1.0	1.0	1.0	1.0	1.0	0.5400102525847894	0.3633208971893658	0.3501558081551732	0.1896252782380867	0.0423699247223228
Glycochenodeoxycholic acid	1.0	1.0	1.0	1.0	1.0	1.1041270569634645	2.0621499818112405	1.5376632384861233	1.4688000086348598	3.7146414858864785
Glycocholic acid	1.0	1.0	1.0	1.0	1.0	0.4069374261980078	1.3484861778995685	1.2426683853166107	0.43789283471272894	2.268708672872112
Glycodeoxycholic acid	1.0	1.0	1.0	1.0	1.0	0.9802875104498594	2.2024307002554537	1.872050514337545	1.3847231246157041	3.3321573062597234
Glycolithocholic acid	-1.0	-1.0	-1.0		1.0	-1.3919380995832513	-0.3653858934847645	-1.5034907274153357		0.44236061201854715
Glycoursodeoxycholic acid	1.0	1.0	1.0	1.0	1.0	0.2669425931364495	0.7389508441041012	1.0887832218788345	0.34740134787408683	1.8939028871308952
Hexanoylcarnitine (Fumarylcarnitine)
Hippuric acid	-1.0	-1.0	-1.0	-1.0	-1.0	-0.6453525625465525	-0.7577221239829837	-0.3577548101407376	-0.15267475683641088	-0.022596246778398575
Histidine	-1.0	-1.0	-1.0	-1.0	-1.0	-0.42044685080393895	-0.39476536770373744	-0.4887475951902325	-0.3564844967446769	-0.36362370656123966
Homoarginine	-1.0	-1.0	-1.0	-1.0	-1.0	-0.20575364260207482	-0.23640830632182955	-0.23275017415706437	-0.44968934770153157	-0.5763191422000442
Hypoxanthine	1.0		1.0	-1.0	-1.0	0.17202191275600615		0.02832343921868672	-0.006610854936014368	-0.5647719429069641
Indoxyl sulfate	-1.0	-1.0	-1.0	-1.0	-1.0	-0.11168184160759635	-0.4955994159913609	-0.7203669120125729	-0.6429321857196765	-0.32102343645466447
Isoleucine	1.0	1.0	1.0	-1.0	-1.0	0.16701989184063626	0.34382262052828133	0.1359316386672278	-0.0857563544697932	-0.21451927587440045
Kynurenine	-1.0	-1.0	1.0	1.0	-1.0	-0.07115547640294366	-0.20418018603414836	0.015451171622272412	0.07597182743711413	-0.17385963448978745
Lactic acid	-1.0	1.0	1.0	1.0	1.0	-0.0821762010523015	0.15268072385776996	0.01676444681430352	0.04564237593077316	0.027496183383818214
Lauric acid
Leucine	1.0	1.0	-1.0	-1.0	-1.0	0.1642727060435316	0.1332470159756877	-0.14189091666969084	-0.32194817050019864	-0.4138809992587327
Lysine	-1.0	-1.0	-1.0	-1.0	-1.0	-0.2366442288131169	-0.18557270221750677	-0.37915823964247436	-0.6003207506720554	-0.8282439514717476
Malonylcarnitine (Hydroxybutyrylcarnitine)
Methionine	-1.0	-1.0	-1.0	-1.0	-1.0	-0.3304060851366413	-0.09373764569219638	-0.4846583076917794	-0.4486166808133507	-0.8208501817159777
Methionine sulfoxide	-1.0	-1.0	-1.0	1.0	-1.0	-0.021898577998265646	-0.15446211444570462	-0.28323141357904014	0.10065251796277454	-0.2229529787758251
Methylglutarylcarnitine
Octadecanoylcarnitine	-1.0			-1.0	-1.0	-0.03819341852885137			-0.4345160140083843	-0.11016949105988716
Octanoylcarnitine
Ornithine	-1.0	-1.0	1.0	1.0	-1.0	-0.04936562171555361	-0.046375214715501246	0.1967970249691199	0.19488330924919722	-0.20181981274954952
Palmitic acid
Phenylalanine	-1.0	-1.0	-1.0	-1.0	-1.0	-0.04867337800245621	-0.05040635309933281	-0.18038435567498684	-0.5131746334893023	-0.5826834403943912
Proline	1.0	1.0	1.0	1.0	1.0	0.13113582605367483	0.226206700502415	0.16149230482672727	0.17938432753775752	0.06530613195220605
Proline betaine	-1.0	-1.0	-1.0	1.0	-1.0	-0.11985571710611626	-0.12366090625617103	-0.0963093660824113	0.10129684971570052	-0.03374407144590781
Propionoylcarnitine	1.0	1.0	1.0	1.0	1.0	0.8042458457373031	0.7428594100723032	1.2024014827524865	1.2276959154943454	0.7424033775824745
Sarcosine	-1.0	-1.0	-1.0	-1.0	-1.0	-0.13834246587069643	-0.30163517594790296	-0.5587112795788425	-0.9556039933119801	-0.21268640173965203
Serine	1.0	1.0	1.0	1.0	1.0	2.787871396125842	2.2074344781957573	1.7491743383845508	1.449443972715767	0.9023820968845931
Serotonin
Stearic acid
Succinic acid
Symmetric dimethylarginine	-1.0	-1.0	-1.0	-1.0	-1.0	-0.351006597567692	-0.414752774290717	-0.32732435384910996	-0.4181404771879863	-0.6558454200837666
Taurine	-1.0	-1.0	-1.0	-1.0	-1.0	-0.3874366220090666	-0.3653928487794899	-0.4144303909182279	-0.5641583942430539	-0.5105570652097082
Taurochenodeoxycholic acid	1.0	1.0	1.0	1.0	1.0	1.0974363151858226	2.283004950486137	1.3716187653318093	1.3113631655897375	3.422323021920051
Taurocholic acid	1.0	1.0	1.0	1.0	1.0	1.007641171785531	1.6768227277926973	1.699235963568036	0.4384234212535493	2.855875948899392
Taurodeoxycholic acid	1.0	1.0	1.0	1.0	1.0	1.0506754463637176	2.4075847283632466	2.040103344536712	0.7924006689334854	3.2073999157780864
Tetradecanedioic acid
Tetradecanoylcarnitine
Threonine	1.0	1.0	-1.0	-1.0	-1.0	0.3323802147658527	0.055448347632675116	-0.15635234576324872	-0.3553281624598739	-0.7018641809450297
Tiglylcarnitine
Trigonelline
Trimethylamine N-oxide	-1.0	-1.0	-1.0	-1.0	-1.0	-0.46785085639759655	-1.1796966565246672	-1.8103991849856313	-2.279309360530928	-2.9714213851313582
Tryptophan	-1.0	-1.0	-1.0	-1.0	-1.0	-0.1843993748679138	-0.3026322441808629	-0.2698594567063004	-0.4588745042742052	-0.75400761044183
Tryptophan betaine	1.0	1.0	1.0	1.0	1.0	0.15459976969809425	0.09377446622836108	1.0343089845161755	0.7104458822159772	0.2073330250547115
Tyrosine	-1.0	-1.0	-1.0	-1.0	-1.0	-0.28757207532569057	-0.22407139143313037	-0.36938544472497353	-0.3380333636923244	-0.591531330557716
Valine	1.0	1.0	1.0	1.0	-1.0	0.22542175337082526	0.19614814023326985	0.024323891726374076	0.06180192603664517	-0.08603283467220665
Xanthine
alpha-Aminoadipic acid	1.0	1.0	1.0	1.0	1.0	0.3672310270860781	0.1586722469074272	0.6402208315635204	0.7629489252789011	0.2823209709801185
alpha-Aminobutyric acid	1.0	1.0	1.0	1.0	1.0	0.659510383965965	0.616111796073557	0.4301996356029479	0.519114783513914	0.2611782985682576
beta-Alanine	-1.0	-1.0	-1.0	-1.0	-1.0	-0.7868736673290073	-1.5779898789747668	-1.70453733680969	-2.147300591471667	-2.781308756228675
cis-4-Hydroxyproline
p-Cresol sulfate	-1.0	-1.0	-1.0	-1.0	-1.0	-0.15129175288079216	-0.2718834152844848	-0.3599871464230283	-0.4894937638752258	-0.6381289789380391
