# Supplementary material for: The acute effect of metabolic cofactor supplementation: a potential therapeutic strategy against non‐alcoholic fatty liver disease
Source: Mol Syst Biol. 2020 Apr 27;16(4):e9495. doi: 10.15252/msb.209495 (PMC7184219; doi:10.15252/msb.209495)
Supplement: Supplementary file 15 — Code EV1 [file MSB-16-e9495-s016.zip › ComputerCode_EV1/TreatedvsControl_ANOVA_S10_paired.txt]

	Trend_T2	Trend_T3	Trend_T4	Trend_T6	Trend_T8	L2FC_T2	L2FC_T3	L2FC_T4	L2FC_T6	L2FC_T8
1-Methylhistidine			-1.0					-0.10639092153383813
3-Hydroxyglutaric acid
3-Indoleacetic acid			-1.0					-0.005365733502088076
3-Indolepropionic acid			-1.0					-0.41874207662597585
3-Methylhistidine			-1.0					-0.024403408774010652
Acetylornithine
Alanine			1.0					0.1311182566544475
Anserine
Arginine			-1.0					-0.19821924095847296
Asparagine			-1.0					-0.1561570617049949
Aspartate			-1.0					-0.6948123959757965
Betaine			-1.0					-0.1618452256147
Butyrylcarnitine			1.0					0.8168177694282366
Carnitine			1.0					0.037053476693347846
Chenodeoxycholic acid
Cholic acid			-1.0					-3.2990568347817195
Choline			-1.0					-0.7874365000072217
Citrulline			1.0					0.2621264799726384
Cortisol			-1.0					-1.8566266462643464
Cortisone
Creatinine			-1.0					-0.04443013251017949
Cysteine			1.0					0.3450382558176554
Cystine			-1.0					-0.4797854468426421
Decanoylcarnitine			1.0					0.2562938795364922
Decenoylcarnitine
Dehydroepiandrosterone sulfate			-1.0					-0.2999561820013265
Deoxycholic acid			-1.0					-1.7650725926268416
Docosahexaenoid acid			1.0					0.48371532963634756
Dodecanedioic acid
Dodecenoylcarnitine
Eicosapentaenoic acid			1.0					0.32878175673714266
Eicosenoic acid
Glutamate			1.0					0.10392288470352012
Glutamine			1.0					0.0803716262080699
Glutarylcarnitine (Hydroxyhexanoylcarnitine)
Glycine			1.0					0.21099644072595444
Glycochenodeoxycholic acid			1.0					1.5757212596023797
Glycocholic acid			1.0					1.9793048602830177
Glycodeoxycholic acid			1.0					1.606545691509375
Glycolithocholic acid			-1.0					-1.7805143892899016
Glycoursodeoxycholic acid			1.0					1.2493747216239108
Hexanoylcarnitine (Fumarylcarnitine)
Hippuric acid			-1.0					-1.0308319095347338
Histidine			1.0					0.03884202113971028
Homoarginine			-1.0					-0.20895892126442275
Hypoxanthine
Indoxyl sulfate			-1.0					-1.0153069332443554
Isoleucine			-1.0					-0.2364396469069524
Kynurenine			-1.0					-0.4152792894560638
Lactic acid			-1.0					-0.1532168005040584
Lauric acid
Leucine			-1.0					-0.2730654996046099
Lysine			-1.0					-0.39629329944454067
Malonylcarnitine (Hydroxybutyrylcarnitine)
Methionine			-1.0					-0.13933212645993368
Methionine sulfoxide			-1.0					-0.27787050892208115
Methylglutarylcarnitine
Octadecanoylcarnitine
Octanoylcarnitine
Ornithine			-1.0					-0.6116255841767448
Palmitic acid
Phenylalanine			-1.0					-0.34232694152721177
Proline			-1.0					-0.0914957917435997
Proline betaine			-1.0					-0.05205724717891753
Propionoylcarnitine			1.0					0.3737951200243519
Sarcosine			-1.0					-1.147111691684649
Serine			1.0					2.2249579748326145
Serotonin
Stearic acid
Succinic acid
Symmetric dimethylarginine			-1.0					-0.19645221853307876
Taurine			1.0					0.16479701532892588
Taurochenodeoxycholic acid			1.0					1.5656515849996187
Taurocholic acid			1.0					2.0300255981506226
Taurodeoxycholic acid			1.0					1.9843732763700501
Tetradecanedioic acid
Tetradecanoylcarnitine
Threonine			-1.0					-0.10610133780571425
Tiglylcarnitine
Trigonelline			-1.0					-0.13509975486850032
Trimethylamine N-oxide			-1.0					-3.312880589432183
Tryptophan			-1.0					-0.36022236211727127
Tryptophan betaine			-1.0					-0.036971515902474036
Tyrosine			-1.0					-0.21227589521081522
Valine			-1.0					-0.21246647171164237
Xanthine
alpha-Aminoadipic acid			1.0					0.4275588954045713
alpha-Aminobutyric acid			1.0					0.20499616952155383
beta-Alanine			-1.0					-0.7769352913080272
cis-4-Hydroxyproline
p-Cresol sulfate			-1.0					-0.5319692636328655
