# Supplementary material for: The acute effect of metabolic cofactor supplementation: a potential therapeutic strategy against non‐alcoholic fatty liver disease
Source: Mol Syst Biol. 2020 Apr 27;16(4):e9495. doi: 10.15252/msb.209495 (PMC7184219; doi:10.15252/msb.209495)
Supplement: Supplementary file 15 — Code EV1 [file MSB-16-e9495-s016.zip › ComputerCode_EV1/summaryResult_S10.txt]

Rxns	Eqns	Flux_control	Flux2_supplemented
HMR_4394	ATP[c] + glucose[c] => ADP[c] + glucose-6-phosphate[c]	52.3504	52.168
HMR_4521	glucose-6-phosphate[r] + H2O[r] => glucose[r] + Pi[r]	-2.8396e-11	-6.2717e-11
HMR_4381	glucose-6-phosphate[c] <=> fructose-6-phosphate[c]	0	0
HMR_4379	ATP[c] + fructose-6-phosphate[c] => ADP[c] + fructose-1,6-bisphosphate[c]	7.789	118.5509
HMR_4301	fructose-6-phosphate[c] + UTP[c] => fructose-1,6-bisphosphate[c] + UDP[c]	124.2277	13.4657
HMR_4377	fructose-1,6-bisphosphate[c] + H2O[c] => fructose-6-phosphate[c] + Pi[c]	-1.0114e-11	0
HMR_4375	fructose-1,6-bisphosphate[c] <=> DHAP[c] + GAP[c]	132.0166	132.0166
HMR_4391	DHAP[c] <=> GAP[c]	129.13	129.13
HMR_4373	GAP[c] + NAD+[c] + Pi[c] <=> 1,3-bisphospho-D-glycerate[c] + H+[c] + NADH[c]	623.8975	623.8975
HMR_4368	1,3-bisphospho-D-glycerate[c] + ADP[c] <=> 3-phospho-D-glycerate[c] + ATP[c]	623.8975	623.8975
HMR_4370	1,3-bisphospho-D-glycerate[c] + H2O[c] => 3-phospho-D-glycerate[c] + Pi[c]	0	-7.9191e-12
HMR_4371	1,3-bisphospho-D-glycerate[c] => 2,3-bisphospho-D-glycerate[c]	0	0
HMR_4372	2,3-bisphospho-D-glycerate[c] + H2O[c] => 3-phospho-D-glycerate[c] + Pi[c]	0	0
HMR_4365	3-phospho-D-glycerate[c] <=> 2-phospho-D-glycerate[c]	486.6272	491.0758
HMR_4363	2-phospho-D-glycerate[c] <=> H2O[c] + PEP[c]	486.6272	491.0758
HMR_4358	ADP[c] + PEP[c] => ATP[c] + pyruvate[c]	0.97325	0
HMR_4210	PEP[c] + UDP[c] => pyruvate[c] + UTP[c]	483.2209	485.1829
HMR_4193	CDP[c] + PEP[c] => CTP[c] + pyruvate[c]	0.48663	0.49108
HMR_4171	GDP[c] + PEP[c] => GTP[c] + pyruvate[c]	1.4599	1.9643
HMR_4421	dADP[c] + PEP[c] => dATP[c] + pyruvate[c]	0.48663	2.9465
HMR_4573	dGDP[c] + PEP[c] => dGTP[c] + pyruvate[c]	0	0
HMR_6627	dTDP[c] + PEP[c] => dTTP[c] + pyruvate[c]	0	0.49108
HMR_4362	ATP[c] + H2O[c] + pyruvate[c] => AMP[c] + PEP[c] + Pi[c]	0	0
HMR_4388	H+[c] + NADH[c] + pyruvate[c] <=> L-lactate[c] + NAD+[c]	-1	-1
HMR_4280	H+[m] + NADH[m] + pyruvate[m] => L-lactate[m] + NAD+[m]	0	0
HMR_4137	CoA[m] + NAD+[m] + pyruvate[m] => acetyl-CoA[m] + CO2[m] + H+[m] + NADH[m]	571.8831	577.4777
HMR_3905	ethanol[c] + NAD+[c] => acetaldehyde[c] + H+[c] + NADH[c]	0.982	0.98
HMR_3907	ethanol[c] + NADP+[c] => acetaldehyde[c] + H+[c] + NADPH[c]	0.018	0.02
HMR_8360	ethanol[p] + H2O2[p] => acetaldehyde[p] + 2 H2O[p]	-1.768e-12	0
HMR_4097	acetate[c] + ATP[c] + CoA[c] => acetyl-CoA[c] + AMP[c] + PPi[c]	42.0227	41.9386
HMR_4099	acetate[m] + ATP[m] + CoA[m] => acetyl-CoA[m] + AMP[m] + PPi[m]	0	0
HMR_4133	acetate[c] + ATP[c] => acetyl adenylate[c] + PPi[c]	0	0.084045
HMR_9840	acetate[m] + ATP[m] => acetyl adenylate[m] + PPi[m]	-4.3109e-11	-7.0586e-11
HMR_4108	acetyl adenylate[c] + CoA[c] => acetyl-CoA[c] + AMP[c]	0	0.084045
HMR_9839	acetyl adenylate[m] + CoA[m] => acetyl-CoA[m] + AMP[m]	-4.3109e-11	-7.0586e-11
HMR_4283	acetaldehyde[c] + H2O[c] + NADP+[c] <=> acetate[c] + H+[c] + NADPH[c]	-8.9268	-8.8982
HMR_8357	acetaldehyde[m] + H2O[m] + NAD+[m] => acetate[m] + H+[m] + NADH[m]	10.802	10.769
HMR_4355	DHAP[c] + erythrose-4-phosphate[c] => sedoheptulose-1,7-bisphosphate[c]	0	0
HMR_4360	H2O[c] + methylglyoxal[c] + NADP+[c] => H+[c] + NADPH[c] + pyruvate[c]	0	0
HMR_6410	lipoamide[m] + pyruvate[m] => CO2[m] + S-acetyldihydrolipoamide[m]	1.1461	0
HMR_6412	CoA[m] + S-acetyldihydrolipoamide[m] => acetyl-CoA[m] + dihydrolipoamide[m]	1.1461	0
HMR_4396	glucose-1-phosphate[c] <=> glucose-6-phosphate[c]	3.0907	3.0907
HMR_8652	carbamoyl-phosphate[r] + glucose[r] => CO2[r] + glucose-6-phosphate[r] + NH3[r]	2	2
HMR_7745	beta-D-glucose[c] <=> glucose[c]	-0.264	-0.1734
HMR_7746	ATP[c] + beta-D-glucose[c] => ADP[c] + beta-D-glucose-6-phosphate[c]	0	0.0678
HMR_7747	ADP[c] + beta-D-glucose[c] => AMP[c] + beta-D-glucose-6-phosphate[c]	0.264	0.1056
HMR_7748	beta-D-glucose-6-phosphate[c] <=> glucose-6-phosphate[c]	-58.6788	-58.632
HMR_7749	beta-D-glucose-6-phosphate[c] <=> fructose-6-phosphate[c]	58.9428	58.8054
HMR_4101	GTP[c] + OAA[c] => CO2[c] + GDP[c] + PEP[c]	0	0
HMR_4103	GTP[m] + OAA[m] => CO2[m] + GDP[m] + PEP[m]	-4.2918e-11	0
HMR_3989	H2O[s] + maltose[s] => 2 glucose[s]	0.004	0
HMR_4122	H2O[c] + 2 NAD+[c] + UDP-glucose[c] => 2 H+[c] + 2 NADH[c] + UDP-glucuronate[c]	15.932	15.932
HMR_4837	H2O[s] + trehalose[s] => 2 glucose[s]	1	1
HMR_5395	glycogenin[c] + 8 UDP-glucose[c] => glycogenin G8[c] + 8 UDP[c]	-1.2974e-12	-7.6653e-13
HMR_5396	glycogenin G8[c] + 3 UDP-glucose[c] => glycogenin G11[c] + 3 UDP[c]	-1.2974e-12	-7.6653e-13
HMR_9727	UDP-glucose[c] => UDP[c] + glycogen[c]	-1.2821e-13	-3.0169e-13
HMR_5397	glycogenin G11[c] => glycogenin G4G7[c]	-1.2974e-12	-7.6653e-13
HMR_5398	glycogenin G4G7[c] + 3 Pi[c] => 3 glucose-1-phosphate[c] + glycogenin G4G4[c]	-1.2974e-12	-7.6653e-13
HMR_5399	glycogenin G4G4[c] => glycogenin G7G1[c]	-1.2974e-12	-7.6653e-13
HMR_5400	glycogenin G7G1[c] + H2O[c] => glucose[c] + glycogenin G7[c]	-1.2974e-12	-7.6653e-13
HMR_5401	glycogenin G7[c] + 7 Pi[c] => 7 glucose-1-phosphate[c] + glycogenin[c]	-1.2974e-12	-7.6653e-13
HMR_8568	H2O[c] + maltodecaose[c] => fructose[c] + maltononaose[c]	0.996	0.993
HMR_8569	H2O[s] + maltodecaose[s] => glucose[s] + maltononaose[s]	0.004	0.007
HMR_8570	2 H2O[c] + maltononaose[c] => 2 fructose[c] + maltoheptaose[c]	0.996	0.993
HMR_8571	2 H2O[s] + maltononaose[s] => 2 glucose[s] + maltoheptaose[s]	0.004	0.007
HMR_8572	H2O[c] + maltoheptaose[c] => fructose[c] + maltohexaose[c]	0.996	0.993
HMR_8573	H2O[s] + maltoheptaose[s] => glucose[s] + maltohexaose[s]	0.004	0.007
HMR_8574	H2O[c] + maltohexaose[c] => fructose[c] + maltopentaose[c]	0.996	0.993
HMR_8575	H2O[s] + maltohexaose[s] => glucose[s] + maltopentaose[s]	0.004	0.007
HMR_8576	H2O[c] + maltopentaose[c] => fructose[c] + maltotetraose[c]	0.996	0.993
HMR_8577	H2O[s] + maltopentaose[s] => glucose[s] + maltotetraose[s]	0.004	0.007
HMR_8578	H2O[c] + maltotetraose[c] => fructose[c] + maltotriose[c]	0.996	0.993
HMR_8579	H2O[s] + maltotetraose[s] => glucose[s] + maltotriose[s]	0.004	0.007
HMR_8581	H2O[s] + maltotriose[s] => glucose[s] + maltose[s]	1.004	1.007
HMR_8591	H2O[c] + maltotriose[c] => glucose[c] + maltose[c]	0.993	0.987
HMR_8592	H2O[l] + maltotriose[l] => glucose[l] + maltose[l]	0.002	0.003
HMR_8580	H2O[c] + maltotriose[c] => fructose[c] + maltose[c]	0.001	0.003
HMR_8582	H2O[c] + maltose[c] => 2 fructose[c]	3.904	3.9
HMR_8587	H2O[c] + maltose[c] => 2 glucose[c]	0.008	0
HMR_8589	H2O[l] + maltose[l] => 2 glucose[l]	0.084	0.1
HMR_8584	H2O[s] + starch structure 2[s] => glucose[s] + maltose[s]	1	1
HMR_3944	glucose-1-phosphate[c] + UTP[c] => PPi[c] + UDP-glucose[c]	34.8395	34.9093
HMR_4128	UDP-galactose[c] <=> UDP-glucose[c]	27.0227	27.0227
HMR_4130	ATP[c] + galactose[c] => ADP[c] + alpha-D-galactose-1-phosphate[c]	36.963	36.963
HMR_4131	glucose-1-phosphate[c] + UDP-galactose[c] <=> alpha-D-galactose-1-phosphate[c] + UDP-glucose[c]	-36.8932	-36.963
HMR_4132	galactose-1-phosphate[c] + UDP-glucose[c] => glucose-1-phosphate[c] + UDP-galactose[c]	0.037	0.037
HMR_4303	H2O[s] + sucrose[s] => fructose[s] + glucose[s]	1	1
HMR_4414	ATP[c] + galactose[c] => ADP[c] + galactose-1-phosphate[c]	0.037	0.037
HMR_4415	H2O[s] + lactose[s] => galactose[s] + glucose[s]	1	1
HMR_4416	galactosylglycerol[s] + H2O[s] => galactose[s] + glycerol[s]	1	1
HMR_4774	CTP[c] + D-tagatose-6-phosphate[c] => CDP[c] + tagatose-1,6-bisphosphate[c]	0	0
HMR_4775	D-tagatose-6-phosphate[c] + ITP[c] => IDP[c] + tagatose-1,6-bisphosphate[c]	0	0
HMR_4831	lactose[s] + NAD+[s] => 3-ketolactose[s] + H+[s] + NADH[s]	-3.248e-13	0
HMR_4832	3-ketolactose[s] + H2O[s] => 3-keto-beta-D-galactose[s] + glucose[s]	-3.248e-13	0
HMR_7674	glucose[g] + UDP-galactose[g] => lactose[g] + UDP[g]	-3.3729e-12	-2.8201e-12
HMR_8761	ATP[c] + D-tagatose[c] => ADP[c] + D-tagatose-6-phosphate[c]	1	1
HMR_8762	D-tagatose-6-phosphate[c] <=> DHAP[c] + glyceraldehyde[c]	1	1
HMR_8764	H2O[l] + lactose[l] => galactose[l] + glucose[l]	-3.3729e-12	-2.8201e-12
HMR_8766	galactose[c] + H+[c] + NADPH[c] <=> galactitol[c] + NADP+[c]	0	0
HMR_8767	alpha-D-galactose-1-phosphate[c] + UTP[c] => PPi[c] + UDP-galactose[c]	0.069819	0
HMR_0454	ATP[c] + glyceraldehyde[c] => ADP[c] + GAP[c]	339.7842	339.7842
HMR_4297	ATP[c] + fructose-6-phosphate[c] => ADP[c] + fructose-2,6-bisphosphate[c]	0	0
HMR_4310	ATP[c] + fructose[c] => ADP[c] + fructose-1-phosphate[c]	0	0
HMR_4315	D-glucitol[c] + NAD+[c] <=> fructose[c] + H+[c] + NADH[c]	1.3368	1.5012
HMR_4316	glucose[c] + H+[c] + NADPH[c] => D-glucitol[c] + NADP+[c]	0.3368	0.5012
HMR_4317	ATP[c] + D-glucitol[c] => ADP[c] + sorbitol-3-phosphate[c]	0	0
HMR_4318	ATP[c] + fructose[c] => ADP[c] + fructose-3-phosphate[c]	0	0
HMR_4319	ATP[c] + fructose[c] => ADP[c] + fructose-6-phosphate[c]	18.047	18.0428
HMR_4320	ATP[c] + mannose-1-phosphate[c] => ADP[c] + D-mannose-1,6-bisphosphate[c]	0	0
HMR_4356	DHAP[c] + glyceraldehyde[c] => fructose-1-phosphate[c]	0	0
HMR_4383	fructose-6-phosphate[c] <=> mannose-6-phosphate[c]	-1	-1
HMR_4385	mannose-6-phosphate[c] => mannose-1-phosphate[c]	26	26
HMR_4386	GDP[c] + mannose-1-phosphate[c] => GDP-mannose[c] + Pi[c]	27	27
HMR_4387	GTP[c] + mannose-1-phosphate[c] => GDP-mannose[c] + PPi[c]	0	0
HMR_4399	GDP-mannose[c] => GDP-4-dehydro-6-deoxy-D-mannose[c] + H2O[c]	0	0
HMR_4400	GDP-4-dehydro-6-deoxy-D-mannose[c] + H+[c] + NADH[c] => GDP-L-fucose[c] + NAD+[c]	0	0
HMR_4401	GDP-L-fucose[c] + PPi[c] <=> GTP[c] + L-fucose-1-phosphate[c]	-1	-1
HMR_4402	6-deoxy-L-galactose[c] + ATP[c] <=> ADP[c] + L-fucose-1-phosphate[c]	1	1
HMR_4490	ATP[c] + mannose[c] => ADP[c] + mannose-6-phosphate[c]	26.973	26.946
HMR_4706	fructose-2,6-bisphosphate[c] + H2O[c] => fructose-6-phosphate[c] + Pi[c]	0	0
HMR_8768	GDP-4-dehydro-6-deoxy-D-mannose[c] + H+[c] + NADPH[c] => GDP-L-fucose[c] + NADP+[c]	0	0
HMR_4403	6-deoxy-L-galactose[c] => L-fuculose[c]	0	0
HMR_4590	H+[c] + L-xylulose[c] + NADPH[c] => NADP+[c] + xylitol[c]	11	20.1292
HMR_4591	NAD+[c] + xylitol[c] => H+[c] + L-xylulose[c] + NADH[c]	0	9.1292
HMR_4592	D-xylose[c] + H+[c] + NADPH[c] <=> NADP+[c] + xylitol[c]	3	3
HMR_4593	NAD+[c] + xylitol[c] => D-xylulose[c] + H+[c] + NADH[c]	15	15
HMR_4595	ADP[c] + D-xylulose-5-phosphate[c] <=> ATP[c] + D-xylulose[c]	-15	-15
HMR_8341	H+[c] + L-arabinose[c] + NADPH[c] => L-arabitol[c] + NADP+[c]	1	1
HMR_8342	H+[c] + L-xylulose[c] + NADH[c] <=> L-arabitol[c] + NAD+[c]	-1	-1
HMR_8352	L-gulonate[c] + NAD+[c] => 3-dehydro-L-gulonate[c] + H+[c] + NADH[c]	10	10
HMR_8353	3-dehydro-L-gulonate[c] => CO2[c] + L-xylulose[c]	10	10
HMR_8726	ATP[c] + D-ribulose[c] => ADP[c] + ribulose-5-phosphate[c]	1	1
HMR_8727	H2O[c] + UDP-glucuronate[c] => D-glucuronate 1-phosphate[c] + UMP[c]	0	-2.2995e-12
HMR_8728	D-glucuronate 1-phosphate[c] + H2O[c] => glucuronate[c] + Pi[c]	0	-2.2995e-12
HMR_8729	H2O[c] + UDP-glucuronate[c] => glucuronate[c] + UDP[c]	0	0
HMR_6537	glucuronate[c] + H+[c] + NADPH[c] => L-gulonate[c] + NADP+[c]	8.982	9
HMR_1568	acetaldehyde[c] + H2O[c] + NAD+[c] => acetate[c] + H+[c] + NADH[c]	9.1248	9.1292
HMR_3853	GSH[c] + methylglyoxal[c] => (R)-S-lactoylglutathione[c]	0.994	0.995
HMR_3854	H+[c] + methylglyoxal[c] + NADH[c] => lactaldehyde[c] + NAD+[c]	0.001	0.001
HMR_3855	H+[c] + lactaldehyde[c] + NADPH[c] => NADP+[c] + propane-1,2-diol[c]	9.1258	0.001
HMR_3857	(R)-S-lactoylglutathione[c] + H2O[c] => D-lactate[c] + GSH[c]	-2.1197e-11	0
HMR_8511	(R)-S-lactoylglutathione[m] + H2O[m] => D-lactate[m] + GSH[m]	2	2
HMR_3859	D-lactate[c] + 2 ferricytochrome C[m] => 2 ferrocytochrome C[m] + 2 H+[c] + pyruvate[c]	0	0
HMR_4087	malate[m] + NAD+[m] => CO2[m] + H+[m] + NADH[m] + pyruvate[m]	-8.1106e-12	0
HMR_4089	malate[c] + NADP+[c] => CO2[c] + H+[c] + NADPH[c] + pyruvate[c]	0	0
HMR_4091	malate[m] + NADP+[m] => CO2[m] + H+[m] + NADPH[m] + pyruvate[m]	0	-1.5563e-11
HMR_4093	acetyl-CoA[c] + H2O[c] => acetate[c] + CoA[c]	0	0
HMR_4095	acetyl-CoA[m] + H2O[m] => acetate[m] + CoA[m]	0	0
HMR_4143	ATP[m] + H+[m] + HCO3-[m] + pyruvate[m] => ADP[m] + OAA[m] + Pi[m]	0	0
HMR_8497	H+[c] + methylglyoxal[c] + NADPH[c] => hydroxyacetone[c] + NADP+[c]	0.003	0.002
HMR_8498	acetone[c] + H+[c] + NADPH[c] + O2[c] => H2O[c] + hydroxyacetone[c] + NADP+[c]	1	1
HMR_8499	H+[c] + hydroxyacetone[c] + NADPH[c] + O2[c] => 2 H2O[c] + methylglyoxal[c] + NADP+[c]	0	0
HMR_8500	H+[c] + hydroxyacetone[c] + NADPH[c] => NADP+[c] + propane-1,2-diol[c]	1.003	1.002
HMR_8501	H+[c] + methylglyoxal[c] + NADPH[c] => D-lactaldehyde[c] + NADP+[c]	0	0
HMR_8502	D-lactaldehyde[c] + GSH[c] + NAD+[c] => (R)-S-lactoylglutathione[c] + H+[c] + NADH[c]	1.006	1.005
HMR_8503	H2O[c] + lactaldehyde[c] + NAD+[c] => H+[c] + L-lactate[c] + NADH[c]	0	0
HMR_8504	D-lactaldehyde[c] + H2O[c] + NAD+[c] => D-lactate[c] + H+[c] + NADH[c]	0	0
HMR_8506	H2O[m] + lactaldehyde[m] + NAD+[m] => H+[m] + L-lactate[m] + NADH[m]	-1.6325e-11	-5.1366e-11
HMR_8507	NAD+[c] + propane-1,2-diol[c] => D-lactaldehyde[c] + H+[c] + NADH[c]	10.1288	19.2614
HMR_8508	NAD+[c] + propane-1,2-diol[c] => H+[c] + lactaldehyde[c] + NADH[c]	9.1248	0
HMR_8509	D-lactaldehyde[c] + H+[c] + NADPH[c] => NADP+[c] + propane-1,2-diol[c]	9.1248	18.2584
HMR_8512	D-lactate[c] + NAD+[c] => H+[c] + NADH[c] + pyruvate[c]	3	3
HMR_8516	DHAP[c] => methylglyoxal[c] + Pi[c]	-2.2491e-11	-3.8971e-11
HMR_8517	GAP[c] => methylglyoxal[c] + Pi[c]	0	-5.8865e-12
HMR_0153	AMP[c] + PPi[c] + propanoyl-CoA[c] <=> ATP[c] + CoA[c] + propanoate[c]	0	0
HMR_3797	AMP[m] + PPi[m] + propanoyl-CoA[m] <=> ATP[m] + CoA[m] + propanoate[m]	0	0
HMR_3212	FAD[m] + propanoyl-CoA[m] <=> acrylyl-CoA[m] + FADH2[m]	436.5794	436.5794
HMR_3800	2-oxobutyrate[m] + CoA[m] + NAD+[m] => CO2[m] + H+[m] + NADH[m] + propanoyl-CoA[m]	0	0
HMR_4105	malonyl-CoA[c] => acetyl-CoA[c] + CO2[c]	0	0
HMR_4106	malonyl-CoA[m] => acetyl-CoA[m] + CO2[m]	0	0
HMR_4107	malonyl-CoA[p] => acetyl-CoA[p] + CO2[p]	0	0
HMR_4282	3-oxopropanoate[m] + CoA[m] + NAD+[m] => acetyl-CoA[m] + CO2[m] + H+[m] + NADH[m]	97815.3689	97874.3122
HMR_4331	AMP[c] + propanoyl-CoA[c] <=> CoA[c] + propinol adenylate[c]	0	0
HMR_3796	AMP[m] + propanoyl-CoA[m] <=> CoA[m] + propinol adenylate[m]	0	0
HMR_4459	ATP[c] + propanoate[c] <=> PPi[c] + propinol adenylate[c]	0	0
HMR_4460	ATP[m] + propanoate[m] <=> PPi[m] + propinol adenylate[m]	0	0
HMR_4464	acetoacetate[m] => acetone[m] + CO2[m]	0	0
HMR_8078	H2O[c] + OAA[c] + propanoyl-CoA[c] => 2-methylcitrate[c] + CoA[c]	0	0
HMR_9803	H+[m] + malonyl-CoA[m] + NADPH[m] => H2O[m] + NADP+[m] + 3-oxopropionyl-CoA[m]	96712.6087	96771.552
HMR_9804	H+[m] + NADPH[m] + 3-oxopropionyl-CoA[m] => 3-hydroxypropionyl-CoA[m] + NADP+[m]	96712.6087	96771.552
HMR_4741	3-hydroxypropionyl-CoA[m] + H2O[m] => CoA[m] + hydracrylate[m]	97149.1881	97208.1314
HMR_4497	hydracrylate[m] + NAD+[m] => 3-oxopropanoate[m] + H+[m] + NADH[m]	97149.1881	97208.1314
HMR_0718	AKG[c] + FADH2[c] => 2-hydroxyglutarate[c] + FAD[c]	0	0
HMR_0719	AKG[c] + H+[c] + NADH[c] => 2-hydroxyglutarate[c] + NAD+[c]	0	0
HMR_1434	acetoacetyl-CoA[c] + CoA[c] <=> 2 acetyl-CoA[c]	28.8716	28.8716
HMR_1436	acetoacetate[c] + ATP[c] + CoA[c] => acetoacetyl-CoA[c] + AMP[c] + PPi[c]	28.8716	28.8716
HMR_3163	butyryl-CoA[m] + FAD[m] => crotonyl-CoA[m] + FADH2[m]	18.8891	18.8891
HMR_4461	(R)-3-hydroxybutanoate[m] + NAD+[m] <=> acetoacetate[m] + H+[m] + NADH[m]	0	0
HMR_4604	acetoacetyl-CoA[p] + acetyl-CoA[p] + H2O[p] => CoA[p] + HMG-CoA[p]	0	0
HMR_5351	2-hydroxybutyrate[c] + NAD+[c] <=> 2-oxobutyrate[c] + H+[c] + NADH[c]	1	1
HMR_7709	(R)-3-hydroxybutanoyl-CoA[m] <=> crotonyl-CoA[m] + H2O[m]	0	0
HMR_4052	ATP[c] + ribose-5-phosphate[c] => AMP[c] + PRPP[c]	0	0
HMR_4304	glucose-6-phosphate[r] + NADP+[r] => glucono-1,5-lactone-6-phosphate[r] + H+[r] + NADPH[r]	1	1
HMR_4306	glucose-6-phosphate[c] + NADP+[c] => glucono-1,5-lactone-6-phosphate[c] + H+[c] + NADPH[c]	0	0
HMR_4623	glucono-1,5-lactone-6-phosphate[r] + H2O[r] => 6-phospho-D-gluconate[r]	1	1
HMR_4625	glucono-1,5-lactone-6-phosphate[c] + H2O[c] => 6-phospho-D-gluconate[c]	0	0
HMR_4473	6-phospho-D-gluconate[r] + NADP+[r] => CO2[r] + H+[r] + NADPH[r] + ribulose-5-phosphate[r]	1	1
HMR_4474	6-phospho-D-gluconate[c] + NADP+[c] => CO2[c] + H+[c] + NADPH[c] + ribulose-5-phosphate[c]	0	0
HMR_4476	6-phospho-D-gluconate[c] + ADP[c] <=> ATP[c] + D-gluconic acid[c]	0	0
HMR_4350	ADP[c] + ribose-5-phosphate[c] <=> ATP[c] + ribose[c]	-2	-2
HMR_4351	ribose-5-phosphate[r] <=> ribulose-5-phosphate[r]	-1	-1
HMR_4352	ribose-5-phosphate[c] <=> ribulose-5-phosphate[c]	13.9333	13.9333
HMR_4354	ribose-1-phosphate[c] <=> ribose-5-phosphate[c]	23.9	23.9
HMR_4398	2-deoxy-D-ribose-5-phosphate[c] <=> acetaldehyde[c] + GAP[c]	8	8
HMR_4404	D-xylulose-5-phosphate[c] + erythrose-4-phosphate[c] <=> fructose-6-phosphate[c] + GAP[c]	14.9667	14.9667
HMR_4477	D-xylulose-5-phosphate[c] <=> ribulose-5-phosphate[c]	-14.9333	-14.9333
HMR_4501	D-xylulose-5-phosphate[c] + ribose-5-phosphate[c] <=> GAP[c] + sedoheptulose-7-phosphate[c]	14.9667	14.9667
HMR_4565	GAP[c] + sedoheptulose-7-phosphate[c] <=> erythrose-4-phosphate[c] + fructose-6-phosphate[c]	14.9667	14.9667
HMR_4567	ATP[c] + sedoheptulose-7-phosphate[c] => ADP[c] + sedoheptulose-1,7-bisphosphate[c]	0	0
HMR_4568	sedoheptulose-7-phosphate[c] + UTP[c] => sedoheptulose-1,7-bisphosphate[c] + UDP[c]	0	0
HMR_4710	2-deoxy-D-ribose-1-phosphate[c] <=> 2-deoxy-D-ribose-5-phosphate[c]	7	7
HMR_4841	NAD+[c] + ribitol[c] => H+[c] + NADH[c] + ribose[c]	1	1
HMR_8074	ATP[c] + deoxyribose[c] => 2-deoxy-D-ribose-5-phosphate[c] + ADP[c]	1	1
HMR_3998	ADP[c] + H2O[c] => AMP[c] + Pi[c]	-2.0764e-12	0
HMR_4000	ATP[c] => cAMP[c] + PPi[c]	0	0
HMR_4002	2 ADP[c] <=> AMP[c] + ATP[c]	-3201.8871	-3218.6837
HMR_4004	2 ADP[m] <=> AMP[m] + ATP[m]	-462.4213	-397.7753
HMR_4010	AMP[c] + H2O[c] => adenosine[c] + Pi[c]	0	0
HMR_4081	AMP[s] + H2O[s] => adenosine[s] + Pi[s]	77.7696	11.2759
HMR_4082	AMP[m] + H2O[m] => adenosine[m] + Pi[m]	0	0
HMR_4012	adenosine[c] + ATP[c] => ADP[c] + AMP[c]	0	0.50814
HMR_4014	cAMP[c] + H2O[c] => AMP[c]	0	0
HMR_4020	ADP[c] + GDP[c] <=> ATP[c] + GMP[c]	3.1175e-12	3.6898e-13
HMR_4022	GTP[c] => cGMP[c] + PPi[c]	-2.8967e-12	-3.6453e-13
HMR_4038	FAICAR[c] <=> H2O[c] + IMP[c]	564.6414	566.1243
HMR_4040	H2O[c] + IMP[c] + NAD+[c] => H+[c] + NADH[c] + xanthosine-5-phosphate[c]	0	0
HMR_4042	aspartate[c] + GTP[c] + IMP[c] => adenylosuccinate[c] + GDP[c] + Pi[c]	-1.4195e-11	0
HMR_4046	ATP[c] + glutamine[c] + H2O[c] + xanthosine-5-phosphate[c] => AMP[c] + glutamate[c] + GMP[c] + PPi[c]	0	0
HMR_4048	cGMP[c] + H2O[c] => GMP[c]	0	0
HMR_4080	AMP[c] + H2O[c] => IMP[c] + NH3[c]	0.278	0.173
HMR_4085	AMP[c] + PPi[c] <=> adenine[c] + PRPP[c]	-6.2591	-3.7983
HMR_4086	AMP[s] + PPi[s] <=> adenine[s] + PRPP[s]	0	0
HMR_4134	GDP[s] + H2O[s] => GMP[s] + Pi[s]	2	2
HMR_4135	ADP[m] + GDP[m] <=> ATP[m] + GMP[m]	0	0
HMR_4451	ADP[m] + GMP[m] => ATP[m] + guanosine[m]	0	0
HMR_4168	GTP[c] + H2O[c] => GMP[c] + PPi[c]	0	0
HMR_4290	H2O[s] + ITP[s] => IDP[s] + Pi[s]	-4.4088e-13	-3.3699e-13
HMR_4406	glutamine[c] + H2O[c] + PRPP[c] => 5-phosphoribosylamine[c] + glutamate[c] + PPi[c]	564.6414	566.1243
HMR_4412	AMP[c] + fumarate[c] <=> adenylosuccinate[c]	1.4195e-11	0
HMR_4417	H2O[c] + IMP[c] => inosine[c] + Pi[c]	0	0
HMR_4418	IMP[c] + PPi[c] <=> hypoxanthine[c] + PRPP[c]	565.9874	567.3293
HMR_4419	GMP[c] + H+[c] + NADPH[c] => IMP[c] + NADP+[c] + NH3[c]	0.068	0.032
HMR_4449	GMP[c] + H2O[c] => guanosine[c] + Pi[c]	0	0
HMR_4450	GMP[s] + H2O[s] => guanosine[s] + Pi[s]	3	3
HMR_4452	GMP[c] + PPi[c] <=> guanine[c] + PRPP[c]	-0.068	-0.032
HMR_4453	ATP[c] + NH3[c] + xanthosine-5-phosphate[c] => AMP[c] + GMP[c] + PPi[c]	-1.1287e-11	0
HMR_4480	ADP[c] + dADP[c] <=> ATP[c] + dAMP[c]	694.0383	424.5224
HMR_4481	adenosine[c] + H2O[c] => inosine[c] + NH3[c]	0.027	0.009
HMR_4482	adenosine[s] + H2O[s] => inosine[s] + NH3[s]	0.01	0.02
HMR_4486	glucose[c] + ITP[c] => glucose-6-phosphate[c] + IDP[c]	0	0.0678
HMR_4487	dATP[c] + glucose[c] => dADP[c] + glucose-6-phosphate[c]	0.0678	0.1356
HMR_4488	fructose[c] + ITP[c] => fructose-6-phosphate[c] + IDP[c]	0.0708	0.1416
HMR_4489	dATP[c] + fructose[c] => dADP[c] + fructose-6-phosphate[c]	0	0.0708
HMR_4492	ITP[c] + mannose[c] => IDP[c] + mannose-6-phosphate[c]	0.027	0.027
HMR_4493	dATP[c] + mannose[c] => dADP[c] + mannose-6-phosphate[c]	0	0.027
HMR_4495	glucosamine[c] + ITP[c] => glucosamine-6-phosphate[c] + IDP[c]	0.998	0.999
HMR_4496	dATP[c] + glucosamine[c] => dADP[c] + glucosamine-6-phosphate[c]	0.001	0
HMR_4518	guanine[c] + H2O[c] => NH3[c] + xanthine[c]	3.924	3.968
HMR_4519	H2O[c] + hypoxanthine[c] + NAD+[c] => H+[c] + NADH[c] + xanthine[c]	579.7094	581.1563
HMR_4520	H2O[c] + hypoxanthine[c] + O2[c] => H2O2[c] + xanthine[c]	0	0
HMR_4574	inosine[c] + Pi[c] <=> hypoxanthine[c] + ribose-1-phosphate[c]	1.037	1.029
HMR_4600	ATP[c] + deoxyguanosine[c] => ADP[c] + dGMP[c]	0	0
HMR_4602	dGMP[c] + H2O[c] => deoxyguanosine[c] + Pi[c]	0	0
HMR_4603	2-deoxy-D-ribose-1-phosphate[c] + guanine[c] <=> deoxyguanosine[c] + Pi[c]	-1	-1
HMR_4611	ATP[c] + thioredoxin[c] => dATP[c] + H2O[c] + oxidized thioredoxin[c]	-6.3551e-12	-8.6307e-12
HMR_4612	ADP[c] + thioredoxin[c] => dADP[c] + H2O[c] + oxidized thioredoxin[c]	0	0
HMR_4614	GTP[c] + thioredoxin[c] => dGTP[c] + H2O[c] + oxidized thioredoxin[c]	0	0
HMR_4615	GDP[c] + thioredoxin[c] => dGDP[c] + H2O[c] + oxidized thioredoxin[c]	0	0
HMR_4617	CTP[c] + thioredoxin[c] => dCTP[c] + H2O[c] + oxidized thioredoxin[c]	3.2871e-09	1.9516e-09
HMR_4618	thioredoxin[c] + UTP[c] => dUTP[c] + H2O[c] + oxidized thioredoxin[c]	0	0
HMR_4619	CDP[c] + thioredoxin[c] => dCDP[c] + H2O[c] + oxidized thioredoxin[c]	-3.6605e-12	0
HMR_4621	thioredoxin[c] + UDP[c] => dUDP[c] + H2O[c] + oxidized thioredoxin[c]	-4.0222e-12	0
HMR_4632	dAMP[c] + H2O[c] => deoxyadenosine[c] + Pi[c]	-6.3551e-12	-1.0519e-11
HMR_4646	H2O[c] + NAD+[c] + xanthine[c] => H+[c] + NADH[c] + urate[c]	584.6414	586.1243
HMR_4648	H2O[p] + NAD+[p] + xanthine[p] => H+[p] + NADH[p] + urate[p]	0	-2.4223e-12
HMR_4649	H2O[c] + O2[c] + xanthine[c] => H2O2[c] + urate[c]	0	0
HMR_4650	H2O[p] + O2[p] + xanthine[p] => H2O2[p] + urate[p]	0	0
HMR_4651	guanosine[c] + Pi[c] <=> guanine[c] + ribose-1-phosphate[c]	3.992	4
HMR_4663	Pi[c] + xanthosine[c] <=> ribose-1-phosphate[c] + xanthine[c]	1.008	1
HMR_4664	PRPP[c] + xanthine[c] => PPi[c] + xanthosine-5-phosphate[c]	0	-8.8202e-12
HMR_4694	deoxyadenosine[c] + H2O[c] => deoxyinosine[c] + NH3[c]	9.675	9.788
HMR_4695	2-deoxy-D-ribose-1-phosphate[c] + adenine[c] <=> deoxyadenosine[c] + Pi[c]	8.675	8.788
HMR_4705	H2O[c] + xanthosine-5-phosphate[c] => Pi[c] + xanthosine[c]	1	1
HMR_4709	2-deoxy-D-ribose-1-phosphate[c] + hypoxanthine[c] <=> deoxyinosine[c] + Pi[c]	-11.675	-11.788
HMR_4799	5-phosphoribosylamine[c] + ATP[c] + glycine[c] => ADP[c] + GAR[c] + Pi[c]	564.6414	566.1243
HMR_4802	5-phosphoribosylformylglycinamidine[c] + ATP[c] => ADP[c] + AIR[c] + Pi[c]	564.6414	566.1243
HMR_4804	5-phosphoribosyl-4-carboxy-5-aminoimidazole[c] <=> AIR[c] + CO2[c]	-564.6414	-566.1243
HMR_4808	ATP[c] + glutamine[c] + H2O[c] + N-formyl-GAR[c] => 5-phosphoribosylformylglycinamidine[c] + ADP[c] + glutamate[c] + Pi[c]	564.6414	566.1243
HMR_4810	5-phosphoribosyl-4-carboxy-5-aminoimidazole[c] + aspartate[c] + ATP[c] => ADP[c] + Pi[c] + SAICAR[c]	564.6414	566.1243
HMR_4812	AICAR[c] + fumarate[c] <=> SAICAR[c]	-564.6414	-566.1243
HMR_4814	10-formyl-THF[c] + AICAR[c] <=> FAICAR[c] + THF[c]	564.6414	566.1243
HMR_5301	GTP[c] + uridine[c] => GDP[c] + UMP[c]	1.9251	68.5336
HMR_5353	ADP[c] + dGDP[c] <=> ATP[c] + dGMP[c]	0	7.9992e-13
HMR_6601	allantoate[c] + H2O[c] => urea[c] + ureidoglycolate[c]	0	0
HMR_6602	H2O2[c] + urate[c] <=> alloxan[c] + urea[c]	584.6414	586.1243
HMR_6603	H2O2[s] + urate[s] <=> alloxan[s] + urea[s]	-584.6414	-586.1243
HMR_6605	H2O[c] + urate radical[c] <=> hydroxide[c] + urate[c]	0	0
HMR_6606	ascorbate[c] + urate radical[c] <=> monodehydroascorbate[c] + urate[c]	0.497	0.5
HMR_6607	H2O[c] + urate radical[c] <=> hydroxyl radical[c] + urate[c]	-0.497	-0.5
HMR_6609	allantoin[c] + H2O[c] <=> allantoate[c]	0	0
HMR_6610	5-hydroxyisourate[c] + H2O[c] => allantoin[c] + CO2[c]	0	0
HMR_6611	H2O[c] + O2[c] + urate[c] => 5-hydroxyisourate[c] + H2O2[c]	0	0
HMR_7144	ADP-ribose[c] + H2O[c] => AMP[c] + ribose-5-phosphate[c]	2	2
HMR_8755	H2O[p] + hypoxanthine[p] + O2[p] => H2O2[p] + xanthine[p]	0	0
HMR_9797	adenine[c] + H2O[c] => hypoxanthine[c] + NH3[c]	0.01	0.01
HMR_4016	ADP[c] + GTP[c] <=> ATP[c] + GDP[c]	0	0
HMR_4018	ADP[m] + GTP[m] <=> ATP[m] + GDP[m]	0	0
HMR_4044	ADP[c] + dATP[c] <=> ATP[c] + dADP[c]	0	0
HMR_4291	ADP[c] + ITP[c] <=> ATP[c] + IDP[c]	0	0
HMR_4420	ADP[m] + dATP[m] <=> ATP[m] + dADP[m]	0	0
HMR_4570	ADP[c] + dGTP[c] <=> ATP[c] + dGDP[c]	-0.50814	7.9992e-13
HMR_4572	ADP[m] + dGTP[m] <=> ATP[m] + dGDP[m]	0.50814	0
HMR_4006	ADP[c] + UTP[c] <=> ATP[c] + UDP[c]	0	0
HMR_4028	ADP[c] + CTP[c] <=> ATP[c] + CDP[c]	0	0
HMR_4030	ADP[m] + CTP[m] <=> ATP[m] + CDP[m]	0	0
HMR_4670	ADP[c] + dCTP[c] <=> ATP[c] + dCDP[c]	0	0
HMR_4673	ADP[c] + dUTP[c] <=> ATP[c] + dUDP[c]	-1.0472	-1.6014
HMR_4675	ATP[m] + dUDP[m] <=> ADP[m] + dUTP[m]	-0.50814	-1.5244
HMR_6614	dADP[c] + dTTP[c] <=> dATP[c] + dTDP[c]	0	0
HMR_6615	dADP[m] + dTTP[m] <=> dATP[m] + dTDP[m]	-462.4213	-398.2834
HMR_6616	dADP[n] + dTTP[n] <=> dATP[n] + dTDP[n]	3.1728	3.5484
HMR_4635	ADP[c] + dTTP[c] <=> ATP[c] + dTDP[c]	-4.1891	-3.0573
HMR_3793	2-methyl-3-oxopropanoate[m] + alanine[m] <=> D-3-amino-isobutanoate[m] + pyruvate[m]	-2	-2
HMR_3931	H+[c] + NADPH[c] + oxidized thioredoxin[c] => NADP+[c] + thioredoxin[c]	0	-7.9929e-12
HMR_3969	ITP[c] + uridine[c] => IDP[c] + UMP[c]	0.077004	0.30802
HMR_3970	H2O[c] + UMP[c] => Pi[c] + uridine[c]	0	-1.0464e-11
HMR_4008	ADP[c] + UDP[c] <=> ATP[c] + UMP[c]	0	0
HMR_4032	ATP[c] + NH3[c] + UTP[c] => ADP[c] + CTP[c] + Pi[c]	-2.1263e-11	-6.2502e-12
HMR_4034	2 ATP[c] + glutamine[c] + H+[c] + H2O[c] + HCO3-[c] => 2 ADP[c] + carbamoyl-phosphate[c] + glutamate[c] + Pi[c]	-2.2798e-12	0
HMR_4036	orotidine-5-phosphate[c] => CO2[c] + UMP[c]	-6.2518e-12	-1.1864e-11
HMR_4050	N-carbamoyl-L-aspartate[c] + Pi[c] <=> aspartate[c] + carbamoyl-phosphate[c]	2	2
HMR_4056	dTMP[c] + H2O[c] => Pi[c] + thymidine[c]	0	-8.2251e-12
HMR_4059	H2O[r] + UDP[r] => Pi[r] + UMP[r]	12.9773	12.9773
HMR_4060	H2O[s] + UDP[s] => Pi[s] + UMP[s]	6.3101	73.0727
HMR_4127	H2O[c] + UDP-glucose[c] => glucose-1-phosphate[c] + UMP[c]	0	0
HMR_4177	CMP[c] + H2O[c] => cytidine[c] + Pi[c]	0	0
HMR_4179	CMP[s] + H2O[s] => cytidine[s] + Pi[s]	1.616	1.154
HMR_4182	cytidine[c] + GTP[c] => CMP[c] + GDP[c]	3.3047e-09	1.9477e-09
HMR_4183	CDP[s] + H2O[s] => CMP[s] + Pi[s]	0.61603	0.15401
HMR_4192	CTP[s] + H2O[s] => CDP[s] + Pi[s]	0.61603	0.15401
HMR_4194	ATP[c] + glutamine[c] + H2O[c] + UTP[c] => ADP[c] + CTP[c] + glutamate[c] + Pi[c]	0	0
HMR_4211	H2O[c] + UTP[c] => PPi[c] + UMP[c]	0	0
HMR_4343	PRPP[c] + uracil[c] => PPi[c] + UMP[c]	0.15401	0.15401
HMR_4345	5,6-Dihydrouracil[c] + NADP+[c] <=> H+[c] + NADPH[c] + uracil[c]	-12	-12
HMR_4346	5,6-Dihydrouracil[c] + H2O[c] => 3-ureidopropionate[c]	12	12
HMR_4472	H+[c] + NADPH[c] + thymine[c] <=> dihydrothymine[c] + NADP+[c]	-1.2608e-12	0
HMR_4484	dTMP[m] + H2O[m] => Pi[m] + thymidine[m]	0	-3.059e-11
HMR_4485	2-deoxy-D-ribose-1-phosphate[c] + thymine[c] <=> Pi[c] + thymidine[c]	-1	-1
HMR_4510	dCMP[c] + H2O[c] => deoxycytidine[c] + Pi[c]	0	0
HMR_4512	ADP[c] + dCDP[c] <=> ATP[c] + dCMP[c]	0	0
HMR_4513	ATP[c] + deoxycytidine[c] => ADP[c] + dCMP[c]	0	0
HMR_4514	deoxycytidine[c] + H2O[c] => deoxyuridine[c] + NH3[c]	1	0.996
HMR_4577	orotidine-5-phosphate[c] + PPi[c] <=> orotate[c] + PRPP[c]	6.2518e-12	1.1864e-11
HMR_4579	Pi[c] + uridine[c] <=> ribose-1-phosphate[c] + uracil[c]	8.154	8.154
HMR_4580	cytidine[c] + H2O[c] => NH3[c] + uridine[c]	1.994	1.998
HMR_4608	(S)-dihydroorotate[c] + H2O[c] <=> N-carbamoyl-L-aspartate[c]	2	2
HMR_4575	(S)-dihydroorotate[c] + ubiquinone[m] <=> orotate[c] + ubiquinol[m]	-1	-1
HMR_4637	ADP[c] + dTDP[c] <=> ATP[c] + dTMP[c]	-462.4213	-397.7753
HMR_4642	dUMP[c] + H2O[c] => deoxyuridine[c] + Pi[c]	-3.4015e-12	-1.0332e-11
HMR_4643	dUTP[m] + H2O[m] => dUMP[m] + PPi[m]	0	0
HMR_4644	5,10-methylene-THF[c] + dUMP[c] <=> dihydrofolate[c] + dTMP[c]	-6.2069e-13	3.3062e-13
HMR_4672	dCTP[c] + H2O[c] => dUTP[c] + NH3[c]	0	0
HMR_4676	cytidine[c] + dUTP[c] => CMP[c] + dUDP[c]	0.53903	-1.034e-27
HMR_4736	dihydrothymine[c] + H2O[c] => 3-ureidoisobutyrate[c]	-1.2608e-12	0
HMR_4819	3-ureidoisobutyrate[c] + H2O[c] => CO2[c] + D-3-amino-isobutanoate[c] + NH3[c]	-1.2608e-12	0
HMR_5299	ATP[c] + uridine[c] => ADP[c] + UMP[c]	0.15401	0
HMR_5352	dUTP[c] + uridine[c] => dUDP[c] + UMP[c]	0	0.077004
HMR_5415	ADP[m] + mitothioredoxin[m] => dADP[m] + H2O[m] + mitooxidized thioredoxin[m]	0	-1.8886e-12
HMR_5416	GDP[m] + mitothioredoxin[m] => dGDP[m] + H2O[m] + mitooxidized thioredoxin[m]	0	0
HMR_5417	H+[m] + mitooxidized thioredoxin[m] + NADPH[m] => mitothioredoxin[m] + NADP+[m]	0	-1.8886e-12
HMR_6612	dADP[m] + dTDP[m] <=> dATP[m] + dTMP[m]	462.4213	397.7753
HMR_6613	dADP[n] + dTDP[n] <=> dATP[n] + dTMP[n]	0	0
HMR_6621	thioredoxin[m] + UTP[m] => dUTP[m] + H2O[m] + oxidized thioredoxin[m]	0	0
HMR_6622	thioredoxin[n] + UTP[n] => dUTP[n] + H2O[n] + oxidized thioredoxin[n]	0	0
HMR_6623	deoxyuridine[c] + dGTP[c] => dGDP[c] + dUMP[c]	0	0
HMR_6624	deoxyuridine[m] + dGTP[m] => dGDP[m] + dUMP[m]	0	0
HMR_7744	H2O[c] + pseudouridine-5-phosphate[c] <=> ribose-5-phosphate[c] + uracil[c]	0	0
HMR_8072	2-deoxy-D-ribose-1-phosphate[c] + H2O[c] => deoxyribose[c] + Pi[c]	0	0
HMR_8637	cytosine[c] + H2O[c] => NH3[c] + uracil[c]	1	1
HMR_3965	dUDP[c] + H2O[c] => dUMP[c] + Pi[c]	0	0
HMR_3966	ATP[m] + H2O[m] => AMP[m] + PPi[m]	0	0
HMR_3967	CDP[c] + GDP[c] <=> CMP[c] + GTP[c]	-568.0181	-314.8817
HMR_3968	ADP[c] + dUDP[c] <=> ATP[c] + dUMP[c]	-4.0222e-12	5.7238e-12
HMR_3999	ADP[s] + H2O[s] => AMP[s] + Pi[s]	4.2331	3.8096
HMR_4024	ADP[c] + CDP[c] <=> ATP[c] + CMP[c]	0	0
HMR_4026	ADP[m] + CDP[m] <=> ATP[m] + CMP[m]	0	0
HMR_4054	ATP[c] + thymidine[c] => ADP[c] + dTMP[c]	-2.7941e-12	-1.9504e-11
HMR_4061	H2O[s] + UTP[s] => Pi[s] + UDP[s]	5.3101	72.0727
HMR_4083	adenosine[m] + ATP[m] => ADP[m] + AMP[m]	462.4213	397.7753
HMR_4136	GTP[s] + H2O[s] => GDP[s] + Pi[s]	1	1
HMR_4180	ATP[c] + cytidine[c] => ADP[c] + CMP[c]	0.077004	0.15401
HMR_4185	ATP[c] + sulfate[c] => adenylyl sulfate[c] + PPi[c]	34.9093	34.9093
HMR_4186	adenylyl sulfate[c] + ATP[c] => ADP[c] + PAPS[c]	34.9093	34.9093
HMR_4342	H2O[s] + IDP[s] => IMP[s] + Pi[s]	0	0.002
HMR_4483	ATP[m] + thymidine[m] => ADP[m] + dTMP[m]	0	-1.9641e-11
HMR_4507	dCMP[c] + H2O[c] => dUMP[c] + NH3[c]	0	0
HMR_4516	dCDP[c] + H2O[c] => dCMP[c] + Pi[c]	0	0
HMR_4601	ATP[m] + deoxyguanosine[m] => ADP[m] + dGMP[m]	0	0
HMR_4633	ATP[c] + deoxyadenosine[c] => ADP[c] + dAMP[c]	0	0
HMR_4640	ATP[m] + dUMP[m] => ADP[m] + dUDP[m]	0	0
HMR_4641	ATP[c] + deoxyuridine[c] => ADP[c] + dUMP[c]	0	-1.0001e-11
HMR_4680	2-deoxy-D-ribose-1-phosphate[c] + uracil[c] <=> deoxyuridine[c] + Pi[c]	-2	-2
HMR_4806	10-formyl-THF[c] + GAR[c] => N-formyl-GAR[c] + THF[c]	564.6414	566.1243
HMR_5394	guanosine[c] + H2O[c] => NH3[c] + xanthosine[c]	0.008	0
HMR_6625	ATP[m] + deoxyuridine[m] => ADP[m] + dUMP[m]	0	0
HMR_6626	dUMP[m] + H2O[m] => deoxyuridine[m] + Pi[m]	0	0
HMR_7160	0.3 dATP[c] + 0.2 dCTP[c] + 0.2 dGTP[c] + 0.3 dTTP[c] => DNA[c] + PPi[c]	0	-3.9996e-12
HMR_7161	0.18 ATP[c] + 0.3 CTP[c] + 0.34 GTP[c] + 0.18 UTP[c] => PPi[c] + RNA[c]	0	0
HMR_7162	0.18 ADP[c] + 0.3 CDP[c] + 0.34 GDP[c] + 0.18 UDP[c] => Pi[c] + RNA[c]	0	0
HMR_7163	DNA[c] + H2O[c] => 0.3 dAMP[c] + 0.2 dCMP[c] + 0.2 dGMP[c] + 0.3 dTMP[c]	0	-3.9996e-12
HMR_7164	H2O[c] + RNA[c] => 0.18 AMP[c] + 0.3 CMP[c] + 0.34 GMP[c] + 0.18 UMP[c]	0	0
HMR_7713	AMP[l] + H2O[l] => adenosine[l] + Pi[l]	0	0
HMR_7716	H2O[l] + UMP[l] => Pi[l] + uridine[l]	0	-8.1353e-12
HMR_7717	H2O[m] + UMP[m] => Pi[m] + uridine[m]	-1.4947e-10	-1.5418e-10
HMR_7721	CMP[l] + H2O[l] => cytidine[l] + Pi[l]	0	-1.011e-11
HMR_7725	dTMP[l] + H2O[l] => Pi[l] + thymidine[l]	-3.4148e-12	0
HMR_7728	GMP[l] + H2O[l] => guanosine[l] + Pi[l]	0	-9.2637e-12
HMR_7800	ADP[c] + GDP[c] <=> AMP[c] + GTP[c]	-264.3082	-245.5056
HMR_7801	ADP[m] + GDP[m] <=> AMP[m] + GTP[m]	0	0
HMR_7802	2 dADP[c] <=> dAMP[c] + dATP[c]	-694.0383	-424.5224
HMR_9850	H2O[n] + UppppU[n] => UMP[n] + UTP[n]	1	1
HMR_7863	CDP[c] + UDP[c] <=> CTP[c] + UMP[c]	0	0
HMR_7864	CDP[n] + UDP[n] <=> CTP[n] + UMP[n]	0	0
HMR_7865	2 UDP[c] <=> UMP[c] + UTP[c]	-61.8476	-127.9204
HMR_7866	2 UDP[n] <=> UMP[n] + UTP[n]	-1	-1
HMR_7867	GDP[c] + UDP[c] <=> GTP[c] + UMP[c]	1.6509	0.96114
HMR_7868	GDP[n] + UDP[n] <=> GTP[n] + UMP[n]	0	0
HMR_7869	dADP[c] + UDP[c] <=> dATP[c] + UMP[c]	0	0
HMR_7870	dADP[n] + UDP[n] <=> dATP[n] + UMP[n]	0	0
HMR_7871	dCDP[c] + UDP[c] <=> dCTP[c] + UMP[c]	0	0
HMR_7872	dCDP[n] + UDP[n] <=> dCTP[n] + UMP[n]	0	0
HMR_7873	dGDP[c] + UDP[c] <=> dGTP[c] + UMP[c]	0	0
HMR_7874	dGDP[n] + UDP[n] <=> dGTP[n] + UMP[n]	0	0
HMR_7875	ADP[m] + UDP[m] <=> ATP[m] + UMP[m]	-1.4947e-10	-1.5418e-10
HMR_7876	ADP[n] + UDP[n] <=> ATP[n] + UMP[n]	0	0
HMR_7878	ADP[c] + dITP[c] <=> ATP[c] + dIDP[c]	0	0
HMR_7879	dITP[c] + H+[c] + H2O[c] => dIMP[c] + PPi[c]	1	1
HMR_7880	dIMP[c] + H2O[c] => deoxyinosine[c] + H+[c] + Pi[c]	1	1
HMR_7881	ADP[n] + dITP[n] <=> ATP[n] + dIDP[n]	0	0
HMR_7882	ADP[n] + GTP[n] <=> ATP[n] + GDP[n]	0	0
HMR_7883	ADP[m] + UTP[m] <=> ATP[m] + UDP[m]	-1.4947e-10	-1.5418e-10
HMR_7884	ADP[n] + UTP[n] <=> ATP[n] + UDP[n]	0	0
HMR_7885	ADP[n] + CTP[n] <=> ATP[n] + CDP[n]	0	0
HMR_7886	ADP[m] + dTTP[m] <=> ATP[m] + dTDP[m]	463.4376	398.2834
HMR_7887	ADP[n] + dTTP[n] <=> ATP[n] + dTDP[n]	0	0
HMR_7888	ADP[n] + dGTP[n] <=> ATP[n] + dGDP[n]	0	0
HMR_7889	ADP[n] + dUTP[n] <=> ATP[n] + dUDP[n]	0	5.7238e-12
HMR_7890	ADP[m] + dCTP[m] <=> ATP[m] + dCDP[m]	2.0326	1.0163
HMR_7891	ADP[n] + dCTP[n] <=> ATP[n] + dCDP[n]	1.1728	1.5484
HMR_7892	ADP[n] + dATP[n] <=> ATP[n] + dADP[n]	0	0
HMR_7893	ADP[n] + ITP[n] <=> ATP[n] + IDP[n]	-1.1728	-1.5484
HMR_7894	ADP[m] + dITP[m] <=> ATP[m] + dIDP[m]	0	0
HMR_7895	ADP[m] + ITP[m] <=> ATP[m] + IDP[m]	0	0
HMR_8083	cGMP[n] + H2O[n] => GMP[n]	0	0
HMR_8085	cGMP[g] + H2O[g] => GMP[g]	-2.8967e-12	0
HMR_8087	cAMP[g] + H2O[g] => AMP[g]	0	0
HMR_8443	ADP-glucose[c] + H2O[c] => AMP[c] + glucose-1-phosphate[c]	1	1
HMR_8444	ADP-mannose[c] + H2O[c] => AMP[c] + mannose-1-phosphate[c]	1	1
HMR_8445	ATP[m] + cytidine[m] => ADP[m] + CMP[m]	0	0
HMR_8446	cytidine[n] + H2O[n] => NH3[n] + uridine[n]	0.006	0.002
HMR_8448	CDP[c] + dGDP[c] <=> CMP[c] + dGTP[c]	0	0
HMR_8449	CDP[n] + dGDP[n] <=> CMP[n] + dGTP[n]	0	0
HMR_8450	dCDP[c] + dGDP[c] <=> dCMP[c] + dGTP[c]	0	0
HMR_8451	dCDP[n] + dGDP[n] <=> dCMP[n] + dGTP[n]	0	0
HMR_8452	2 dCDP[c] <=> dCMP[c] + dCTP[c]	2.0326	1.0163
HMR_8453	2 dCDP[n] <=> dCMP[n] + dCTP[n]	1.1728	1.5484
HMR_8454	dADP[c] + dCDP[c] <=> dATP[c] + dCMP[c]	693.6204	422.3175
HMR_8455	dADP[n] + dCDP[n] <=> dATP[n] + dCMP[n]	-3.1728	-3.5484
HMR_8456	dCDP[c] + UDP[c] <=> dCMP[c] + UTP[c]	-233.9489	-213.8375
HMR_8457	dCDP[n] + UDP[n] <=> dCMP[n] + UTP[n]	2	2
HMR_8458	ADP[n] + CDP[n] <=> ATP[n] + CMP[n]	0	0
HMR_8459	ADP[n] + dCDP[n] <=> ATP[n] + dCMP[n]	0	0
HMR_8460	CDP[n] + dCDP[n] <=> CTP[n] + dCMP[n]	0	0
HMR_8461	dCDP[c] + GDP[c] <=> dCMP[c] + GTP[c]	0	0
HMR_8462	dCDP[n] + GDP[n] <=> dCMP[n] + GTP[n]	0	0
HMR_8463	CDP[c] + dCDP[c] <=> CTP[c] + dCMP[c]	-461.7041	-209.4963
HMR_8464	CDP[n] + GDP[n] <=> CMP[n] + GTP[n]	0	0
HMR_8465	2 CDP[c] <=> CMP[c] + CTP[c]	514.6178	261.9435
HMR_8466	2 CDP[n] <=> CMP[n] + CTP[n]	0	0
HMR_8467	CDP[c] + UDP[c] <=> CMP[c] + UTP[c]	0	0
HMR_8468	CDP[n] + UDP[n] <=> CMP[n] + UTP[n]	0	0
HMR_8469	CDP[c] + dADP[c] <=> CMP[c] + dATP[c]	0	0
HMR_8470	CDP[n] + dADP[n] <=> CMP[n] + dATP[n]	0	0
HMR_8471	CDP[c] + dCDP[c] <=> CMP[c] + dCTP[c]	0	0
HMR_8472	CDP[n] + dCDP[n] <=> CMP[n] + dCTP[n]	0	0
HMR_8473	deoxyadenosine[s] + H2O[s] => deoxyinosine[s] + NH3[s]	-1.9977e-11	-2.8818e-11
HMR_8474	ATP[s] + 2 H2O[s] => AMP[s] + 2 Pi[s]	72.5365	6.4663
HMR_8478	ADP[n] + dCMP[n] <=> ATP[n] + deoxycytidine[n]	3.2834e-09	1.9516e-09
HMR_8479	dCMP[n] + UDP[n] <=> deoxycytidine[n] + UTP[n]	0	0
HMR_8480	deoxycytidine[n] + H2O[n] => deoxyuridine[n] + NH3[n]	0	0.004
HMR_8481	dADP[m] + dGDP[m] <=> dATP[m] + dGMP[m]	0	0
HMR_8482	H+[m] + NADPH[m] + oxidized thioredoxin[m] => NADP+[m] + thioredoxin[m]	-3.6605e-12	0
HMR_8483	dUTP[n] + H2O[n] => dUMP[n] + PPi[n]	0	-5.7238e-12
HMR_8485	H2O[g] + UDP[g] => Pi[g] + UMP[g]	41.9093	41.9093
HMR_8486	adenosine[c] + Pi[c] <=> adenine[c] + ribose-1-phosphate[c]	13.9441	11.5963
HMR_8487	H2O[s] + UMP[s] => Pi[s] + uridine[s]	7.3101	74.0727
HMR_8488	H2O[c] + XTP[c] => PPi[c] + xanthosine-5-phosphate[c]	1	1
HMR_8489	H2O[c] + ITP[c] => IMP[c] + PPi[c]	1	1
HMR_8493	dCMP[l] + H2O[l] => deoxycytidine[l] + Pi[l]	0	0
HMR_8494	dAMP[l] + H2O[l] => deoxyadenosine[l] + Pi[l]	0	0
HMR_8495	dGMP[l] + H2O[l] => deoxyguanosine[l] + Pi[l]	0	0
HMR_3802	glutamate[m] + H2O[m] + NAD+[m] <=> AKG[m] + H+[m] + NADH[m] + NH3[m]	10.8997	0.57663
HMR_3804	AKG[m] + H+[m] + NADPH[m] + NH3[m] <=> glutamate[m] + H2O[m] + NADP+[m]	-562.7679	-576.0567
HMR_3811	aspartate[c] + ATP[c] + citrulline[c] => AMP[c] + argininosuccinate[c] + PPi[c]	-4.0422e-12	0
HMR_3813	arginine[c] + fumarate[c] <=> argininosuccinate[c]	4.0422e-12	0
HMR_3822	1-pyrroline-5-carboxylate[m] + 2 H2O[m] + NAD+[m] => glutamate[m] + H+[m] + NADH[m]	57.9263	57.9263
HMR_3827	AKG[m] + aspartate[m] <=> glutamate[m] + OAA[m]	-13.9063	-13.9073
HMR_3829	AKG[c] + aspartate[c] <=> glutamate[c] + OAA[c]	-989.2923	-990.7751
HMR_3831	aspartate[c] => fumarate[c] + NH3[c]	0	-2.6759e-11
HMR_3862	asparagine[m] + H2O[m] => aspartate[m] + NH3[m]	-4.838e-11	-9.4339e-11
HMR_3865	3-sulfinoalanine[m] + AKG[m] => 3-sulfinylpyruvic acid[m] + glutamate[m]	13.9093	13.9093
HMR_3873	2 ATP[m] + CO2[m] + H2O[m] + NH3[m] => 2 ADP[m] + carbamoyl-phosphate[m] + Pi[m]	0	0
HMR_8654	2 ATP[m] + H+[m] + HCO3-[m] + NH3[m] => 2 ADP[m] + carbamoyl-phosphate[m] + Pi[m]	0	0
HMR_3890	ATP[c] + glutamate[c] + NH3[c] => ADP[c] + glutamine[c] + Pi[c]	1065.7843	1068.75
HMR_3892	glutamine[m] + H2O[m] => glutamate[m] + NH3[m]	0	0
HMR_9802	glutamine[c] + H2O[c] => glutamate[c] + NH3[c]	0	0
HMR_3899	AKG[c] + alanine[c] <=> glutamate[c] + pyruvate[c]	45.5833	45.5833
HMR_3903	aspartate[c] + ATP[c] + glutamine[c] + H2O[c] => AMP[c] + asparagine[c] + glutamate[c] + PPi[c]	0	0
HMR_4109	AKG[m] + alanine[m] <=> glutamate[m] + pyruvate[m]	0	0
HMR_4114	2-oxoglutaramate[c] + H2O[c] => AKG[c] + NH3[c]	-1.271e-11	0
HMR_4115	2-oxoglutaramate[m] + H2O[m] => AKG[m] + NH3[m]	0	0
HMR_4172	asparagine[c] + H2O[c] => aspartate[c] + NH3[c]	156.9393	156.9393
HMR_4196	glutamine[c] + pyruvate[c] => 2-oxoglutaramate[c] + alanine[c]	-1.271e-11	0
HMR_4197	glutamine[m] + pyruvate[m] => 2-oxoglutaramate[m] + alanine[m]	0	0
HMR_4285	H2O[m] + NAD+[m] + succinate semialdehyde[m] => H+[m] + NADH[m] + succinate[m]	1.15	1.15
HMR_4690	glutamate[c] => 4-aminobutyrate[c] + CO2[c]	0	0
HMR_4693	4-aminobutyrate[m] + AKG[m] <=> glutamate[m] + succinate semialdehyde[m]	1.15	1.15
HMR_6780	AKG[m] + tyrosine[m] => 4-hydroxyphenylpyruvate[m] + glutamate[m]	-1.1284e-11	0
HMR_6968	CoA[m] + N-acetyl-L-asparagine[m] <=> acetyl-CoA[m] + asparagine[m]	0	0
HMR_6969	H2O[c] + N-acetyl-L-asparagine[c] <=> acetate[c] + asparagine[c]	0	0
HMR_6970	(S)-2-aminobutanoate[c] + AKG[c] <=> 2-oxobutyrate[c] + glutamate[c]	0	0
HMR_9868	(S)-2-aminobutanoate[c] + ATP[c] + glutamate[c] => ADP[c] + gamma-L-glutamyl-L-alpha-aminobutyrate[c] + Pi[c]	0	0
HMR_6971	gamma-L-glutamyl-L-alpha-aminobutyrate[c] => (S)-2-aminobutanoate[c] + 5-oxoproline[c]	0	0
HMR_9867	ATP[c] + glutamate[c] + GSH[c] => ADP[c] + gamma-glutamylglutathione[c] + Pi[c]	0	0
HMR_6972	gamma-glutamylglutathione[c] => 5-oxoproline[c] + GSH[c]	0	0
HMR_7641	D-aspartate[p] + H2O[p] + O2[p] => H2O2[p] + NH3[p] + OAA[p]	1	1
HMR_7642	D-alanine[c] => alanine[c]	1	1
HMR_8626	acetyl-CoA[m] + aspartate[m] => CoA[m] + N-acetyl-L-aspartate[m]	-2.5993e-12	0
HMR_8628	H2O[c] + N-acetyl-L-aspartate[c] => acetate[c] + aspartate[c]	-2.5993e-12	0
HMR_3806	H2O[m] + L-glutamate 5-semialdehyde[m] + NAD+[m] => glutamate[m] + H+[m] + NADH[m]	0.057984	0.057984
HMR_3807	AKG[m] + ornithine[m] <=> glutamate[m] + L-glutamate 5-semialdehyde[m]	3	3
HMR_3809	citrulline[m] + Pi[m] <=> carbamoyl-phosphate[m] + ornithine[m]	0	0
HMR_3816	arginine[c] + H2O[c] => ornithine[c] + urea[c]	0	-5.8604e-11
HMR_3819	1-pyrroline-5-carboxylate[c] + H2O[c] <=> L-glutamate 5-semialdehyde[c]	6.9086e-12	-9.3057e-12
HMR_3820	1-pyrroline-5-carboxylate[m] + H2O[m] <=> L-glutamate 5-semialdehyde[m]	-2.942	-2.942
HMR_3832	arginine[c] + H2O[c] => citrulline[c] + NH3[c]	-5.387e-11	-1.4458e-10
HMR_3833	1-pyrroline-5-carboxylate[c] + H+[c] + NADPH[c] => NADP+[c] + proline[c]	-6.9086e-12	-1.6432e-11
HMR_3835	1-pyrroline-5-carboxylate[c] + H+[c] + NADH[c] => NAD+[c] + proline[c]	0	0
HMR_3837	1-pyrroline-5-carboxylate[m] + H+[m] + NADH[m] => NAD+[m] + proline[m]	0	0
HMR_3838	1-pyrroline-5-carboxylate[m] + ubiquinol[m] <=> proline[m] + ubiquinone[m]	-54.9843	-54.9843
HMR_3895	ATP[m] + glutamate[m] => ADP[m] + glutamyl-5-phosphate[m]	0	-1.5688e-11
HMR_3897	glutamyl-5-phosphate[m] + H+[m] + NADPH[m] => L-glutamate 5-semialdehyde[m] + NADP+[m] + Pi[m]	0	-1.5688e-11
HMR_3956	CO2[m] + H2O[m] => H+[m] + HCO3-[m]	96835.0239	96893.9672
HMR_3993	H+[c] + 2 N-(omega)-hydroxyarginine[c] + NADPH[c] + 2 O2[c] => 2 citrulline[c] + 2 H2O[c] + NADP+[c] + 2 NO[c]	0.459	0.459
HMR_4073	H+[c] + SAM[c] => CO2[c] + S-adenosylmethioninamine[c]	-5.4512e-13	-2.4294e-12
HMR_4075	putrescine[c] + S-adenosylmethioninamine[c] => 5-methylthioadenosine[c] + H+[c] + spermidine[c]	-5.4512e-13	-2.4294e-12
HMR_4077	S-adenosylmethioninamine[c] + spermidine[c] => 5-methylthioadenosine[c] + H+[c] + spermine[c]	0	0
HMR_4190	arginine[c] + H+[c] + NADPH[c] + O2[c] <=> H2O[c] + N-(omega)-hydroxyarginine[c] + NADP+[c]	0.918	0.918
HMR_4191	arginine[m] => agmatine[m] + CO2[m]	-1.0865e-12	0
HMR_4212	ornithine[c] => CO2[c] + putrescine[c]	0	0
HMR_4422	ornithine[s] => CO2[s] + putrescine[s]	0	-6.1468e-12
HMR_4423	H2O[s] + O2[s] + putrescine[s] => 4-aminobutanal[s] + H2O2[s] + NH3[s]	0	-6.1468e-12
HMR_4424	agmatine[m] + H2O[m] => putrescine[m] + urea[m]	-1.0865e-12	0
HMR_4583	creatine[c] + SAH[c] <=> guanidinoacetate[c] + SAM[c]	-1	-1
HMR_4606	4-aminobutyrate[c] + ATP[c] + histidine[c] => AMP[c] + homocarnosine[c] + PPi[c]	-2.9545e-12	0
HMR_4607	H2O[c] + homocarnosine[c] => 4-aminobutyrate[c] + histidine[c]	-2.9545e-12	0
HMR_4776	AKG[c] + O2[c] + proline[c] => CO2[c] + succinate[c] + trans-4-hydroxy-L-proline[c]	0	0
HMR_4777	AKG[m] + O2[m] + proline[m] => CO2[m] + succinate[m] + trans-4-hydroxy-L-proline[m]	-4.4934e-12	-4.1408e-12
HMR_4778	NAD+[c] + trans-4-hydroxy-L-proline[c] => H+[c] + L-1-pyrroline-3-hydroxy-5-carboxylate[c] + NADH[c]	18.2495	18.2584
HMR_4779	NAD+[m] + trans-4-hydroxy-L-proline[m] => H+[m] + L-1-pyrroline-3-hydroxy-5-carboxylate[m] + NADH[m]	0	0
HMR_4780	NADP+[c] + trans-4-hydroxy-L-proline[c] <=> H+[c] + L-1-pyrroline-3-hydroxy-5-carboxylate[c] + NADPH[c]	-17.2495	-17.2584
HMR_4781	NADP+[m] + trans-4-hydroxy-L-proline[m] <=> H+[m] + L-1-pyrroline-3-hydroxy-5-carboxylate[m] + NADPH[m]	-4.4934e-12	-4.1408e-12
HMR_4782	2 H+[c] + O2[c] + trans-4-hydroxy-L-proline[c] => 2 H2O[c] + L-1-pyrroline-3-hydroxy-5-carboxylate[c]	0	0
HMR_4783	2 H+[m] + O2[m] + trans-4-hydroxy-L-proline[m] => 2 H2O[m] + L-1-pyrroline-3-hydroxy-5-carboxylate[m]	0	0
HMR_4784	2 H2O[m] + L-1-pyrroline-3-hydroxy-5-carboxylate[m] + NAD+[m] => H+[m] + L-erythro-4-hydroxyglutamate[m] + NADH[m]	0.998	0.999
HMR_4786	AKG[m] + L-erythro-4-hydroxyglutamate[m] => 4-hydroxy-2-oxoglutarate[m] + glutamate[m]	0.997	0.998
HMR_4787	4-hydroxy-2-oxoglutarate[m] => glyoxalate[m] + pyruvate[m]	2	2
HMR_5384	5-methylthioadenosine[c] + Pi[c] => adenine[c] + methylthioribose-1p[c]	-5.4512e-13	-2.4294e-12
HMR_6929	CoA[c] + N1-acetylspermine[c] <=> acetyl-CoA[c] + spermine[c]	0	0
HMR_6930	CoA[p] + N1-acetylspermine[p] <=> acetyl-CoA[p] + spermine[p]	0	0
HMR_6931	H2O[c] + O2[c] + spermine[c] => H2O2[c] + NH3[c] + spermine monoaldehyde[c]	0	0
HMR_6932	H2O[s] + O2[s] + spermine[s] => H2O2[s] + NH3[s] + spermine monoaldehyde[s]	0	0
HMR_6933	H2O[p] + O2[p] + spermine[p] => H2O2[p] + NH3[p] + spermine monoaldehyde[p]	0	0
HMR_6934	H2O[c] + O2[c] + spermine monoaldehyde[c] => H2O2[c] + NH3[c] + spermine dialdehyde[c]	0	0
HMR_6935	H2O[s] + O2[s] + spermine monoaldehyde[s] => H2O2[s] + NH3[s] + spermine dialdehyde[s]	0	0
HMR_6936	H2O[p] + O2[p] + spermine monoaldehyde[p] => H2O2[p] + NH3[p] + spermine dialdehyde[p]	0	0
HMR_6938	CoA[c] + N1-acetylspermidine[c] <=> acetyl-CoA[c] + spermidine[c]	0	0
HMR_6939	CoA[p] + N1-acetylspermidine[p] <=> acetyl-CoA[p] + spermidine[p]	0	0
HMR_6941	H2O[c] + O2[c] + spermidine[c] => H2O2[c] + NH3[c] + spermidine monoaldehyde 1[c]	0	0
HMR_6942	H2O[s] + O2[s] + spermidine[s] => H2O2[s] + NH3[s] + spermidine monoaldehyde 1[s]	0	0
HMR_6943	H2O[p] + O2[p] + spermidine[p] => H2O2[p] + NH3[p] + spermidine monoaldehyde 1[p]	0	0
HMR_6944	H2O[c] + O2[c] + spermidine[c] => H2O2[c] + NH3[c] + spermidine monoaldehyde 2[c]	0	0
HMR_6945	H2O[s] + O2[s] + spermidine[s] => H2O2[s] + NH3[s] + spermidine monoaldehyde 2[s]	0	0
HMR_6946	H2O[p] + O2[p] + spermidine[p] => H2O2[p] + NH3[p] + spermidine monoaldehyde 2[p]	0	0
HMR_6947	H2O[c] + O2[c] + spermidine monoaldehyde 1[c] => H2O2[c] + NH3[c] + spermidine dialdehyde[c]	0	0
HMR_6948	H2O[s] + O2[s] + spermidine monoaldehyde 1[s] => H2O2[s] + NH3[s] + spermidine dialdehyde[s]	0	0
HMR_6949	H2O[p] + O2[p] + spermidine monoaldehyde 1[p] => H2O2[p] + NH3[p] + spermidine dialdehyde[p]	0	0
HMR_6950	H2O[c] + O2[c] + spermidine monoaldehyde 2[c] => H2O2[c] + NH3[c] + spermidine dialdehyde[c]	0	0
HMR_6951	H2O[s] + O2[s] + spermidine monoaldehyde 2[s] => H2O2[s] + NH3[s] + spermidine dialdehyde[s]	0	0
HMR_6952	H2O[p] + O2[p] + spermidine monoaldehyde 2[p] => H2O2[p] + NH3[p] + spermidine dialdehyde[p]	0	0
HMR_6953	H2O[c] + NAD+[c] + spermidine monoaldehyde 1[c] => H+[c] + NADH[c] + putreanine[c]	0	0
HMR_6954	H2O[c] + NAD+[c] + spermidine monoaldehyde 2[c] => H+[c] + isoputreanine[c] + NADH[c]	0	0
HMR_6956	CoA[c] + N1,N12-diacetylspermine[c] <=> acetyl-CoA[c] + N1-acetylspermine[c]	0	0
HMR_6957	CoA[p] + N1,N12-diacetylspermine[p] <=> acetyl-CoA[p] + N1-acetylspermine[p]	0	0
HMR_6958	H2O[c] + N1-acetylspermine[c] + O2[c] => acetamidopropanal[c] + H2O2[c] + spermidine[c]	0	0
HMR_6959	H2O[p] + N1-acetylspermine[p] + O2[p] => acetamidopropanal[p] + H2O2[p] + spermidine[p]	0	0
HMR_6940	CoA[c] + N8-acetylspermidine[c] <=> acetyl-CoA[c] + spermidine[c]	0	0
HMR_6960	CoA[c] + N1,N8-diacetylspermidine[c] <=> acetyl-CoA[c] + N1-acetylspermidine[c]	0	0
HMR_6961	H2O[c] + N1-acetylspermidine[c] + O2[c] => acetamidopropanal[c] + H2O2[c] + putrescine[c]	0	0
HMR_6962	H2O[p] + N1-acetylspermidine[p] + O2[p] => acetamidopropanal[p] + H2O2[p] + putrescine[p]	0	0
HMR_6963	H2O[c] + N1,N12-diacetylspermine[c] + O2[c] => acetamidopropanal[c] + H2O2[c] + N1-acetylspermidine[c]	0	0
HMR_6964	H2O[p] + N1,N12-diacetylspermine[p] + O2[p] => acetamidopropanal[p] + H2O2[p] + N1-acetylspermidine[p]	0	0
HMR_6965	NAD+[c] + spermidine[c] => dehydrospermidine[c] + H+[c] + NADH[c]	1	1
HMR_6966	1,3-diaminopropane[c] + 1-pyrroline[c] <=> dehydrospermidine[c]	-1	-1
HMR_6955	1-pyrroline[c] + H2O[c] <=> 4-aminobutanal[c]	1	1
HMR_6967	1,3-diaminopropane[c] + deoxyhypusine[c] <=> lysine[c] + spermidine[c]	0	0
HMR_6973	H2O[c] + NAD+[c] + spermine monoaldehyde[c] => H+[c] + NADH[c] + spermic acid 1[c]	0	0
HMR_8096	H2O[m] + L-1-pyrroline-3-hydroxy-5-carboxylate[m] <=> L-4-hydroxyglutamate semialdehyde[m]	0.002	0.001
HMR_8097	H2O[m] + L-4-hydroxyglutamate semialdehyde[m] + NAD+[m] => H+[m] + L-erythro-4-hydroxyglutamate[m] + NADH[m]	0.002	0.001
HMR_8098	L-erythro-4-hydroxyglutamate[m] + OAA[m] => 4-hydroxy-2-oxoglutarate[m] + aspartate[m]	0.003	0.002
HMR_8416	acetyl-CoA[m] + glutamate[m] => CoA[m] + N-acetyl-L-glutamate[m]	0	0
HMR_8425	H2O[c] + N-acetylornithine[c] <=> acetate[c] + ornithine[c]	0	0
HMR_8426	arginine[m] + H2O[m] => ornithine[m] + urea[m]	1	1
HMR_8427	ADP[m] + creatine-phosphate[m] + 2 H+[m] <=> ATP[m] + creatine[m]	6.481e-12	0
HMR_8431	creatine-phosphate[c] + 2 H+[c] => creatinine[c] + Pi[c]	1	1
HMR_8432	FAD[m] + sarcosine[m] + THF[m] => 5,10-methylene-THF[m] + FADH2[m] + glycine[m]	655.4757	655.4757
HMR_8603	acetyl-CoA[c] + putrescine[c] => CoA[c] + N-acetylputrescine[c]	0	0
HMR_8604	H2O[c] + N-acetylputrescine[c] + O2[c] => H2O2[c] + N4-acetylaminobutanal[c] + NH3[c]	0	0
HMR_8605	H2O[c] + N4-acetylaminobutanal[c] + NAD+[c] => 4-acetamidobutanoate[c] + H+[c] + NADH[c]	0	0
HMR_8606	H2O[c] + O2[c] + putrescine[c] => 4-aminobutanal[c] + H2O2[c] + NH3[c]	-5.4136e-13	2.4294e-12
HMR_8607	4-methylthio-2-oxobutanoic acid[c] + glutamine[c] + 2 H+[c] => glutamate[c] + methionine[c]	-5.4512e-13	-2.4294e-12
HMR_8608	D-proline[c] + O2[c] => 1-pyrroline-2-carboxylate[c] + H2O2[c]	0	0
HMR_8609	1-pyrroline-5-carboxylate[m] + H+[m] + NADPH[m] => NADP+[m] + proline[m]	0	0
HMR_8610	FAD[c] + proline[c] => 1-pyrroline-5-carboxylate[c] + FADH2[c]	0	-2.5738e-11
HMR_8611	FAD[m] + proline[m] => 1-pyrroline-5-carboxylate[m] + FADH2[m]	0	0
HMR_0457	ATP[c] + glycerate[c] => 3-phospho-D-glycerate[c] + ADP[c]	-7.251e-12	8.1003e-13
HMR_0460	ATP[m] + glycerate[m] => 3-phospho-D-glycerate[m] + ADP[m]	0	0
HMR_3750	CoA[m] + isobutyrylglycine[m] <=> glycine[m] + isobutyryl-CoA[m]	0	0
HMR_3752	FADH2[m] + methacrylyl-CoA[m] <=> FAD[m] + isobutyryl-CoA[m]	-79.5993	-79.5993
HMR_3770	3-methylcrotonyl-CoA[m] + FADH2[m] <=> FAD[m] + isovaleryl-CoA[m]	4827.3565	4827.4542
HMR_3771	CoA[m] + isovalerylglycine[m] <=> glycine[m] + isovaleryl-CoA[m]	0	0
HMR_3772	3-methylcrotonoylglycine[m] + CoA[m] <=> 3-methylcrotonyl-CoA[m] + glycine[m]	0	0
HMR_3782	2-methylbutyryl-CoA[m] + glycine[m] <=> 2-methylbutyrylglycine[m] + CoA[m]	0	0
HMR_3784	2-methylbutyryl-CoA[m] + FAD[m] <=> FADH2[m] + tiglyl-CoA[m]	238.3542	238.3542
HMR_3794	CoA[m] + N-acetyl-L-alanine[m] <=> acetyl-CoA[m] + alanine[m]	0	0
HMR_3839	3-phospho-D-glycerate[c] + NAD+[c] <=> 3-phosphonooxypyruvate[c] + H+[c] + NADH[c]	137.2702	132.8217
HMR_3841	3-phosphonooxypyruvate[c] + glutamate[c] <=> 3-phosphoserine[c] + AKG[c]	137.2702	132.8217
HMR_3843	3-phosphoserine[c] + H2O[c] => Pi[c] + serine[c]	137.2702	132.8217
HMR_3845	serine[c] + THF[c] <=> 5,10-methylene-THF[c] + glycine[c] + H2O[c]	106.4622	107.9451
HMR_3847	CoA[m] + L-2-amino-3-oxobutanoic acid[m] <=> acetyl-CoA[m] + glycine[m]	0	0
HMR_3849	H2O[p] + O2[p] + sarcosine[p] => formaldehyde[p] + glycine[p] + H2O2[p]	0	0
HMR_3852	aminoacetone[c] + H2O[c] + O2[c] => H2O2[c] + methylglyoxal[c] + NH3[c]	0	0
HMR_3856	H+[c] + methylglyoxal[c] + NADH[c] => D-lactaldehyde[c] + NAD+[c]	0.002	0.002
HMR_3860	L-2-amino-3-oxobutanoic acid[m] => aminoacetone[m] + CO2[m]	0	0
HMR_3883	serine[c] => NH3[c] + pyruvate[c]	0	0
HMR_3901	glycine[c] + SAM[c] => SAH[c] + sarcosine[c]	293.3114	293.3114
HMR_3939	glycine[m] + succinyl-CoA[m] => 2-amino-3-oxoadipate[m] + CoA[m]	0	-3.9919e-13
HMR_3974	dehydroalanine[c] + H2O[c] => NH3[c] + pyruvate[c]	2.4003e-11	9.6122e-13
HMR_4198	pyruvate[m] + serine[m] => alanine[m] + hydroxypyruvate[m]	0	0
HMR_4467	pyruvate[p] + serine[p] => alanine[p] + hydroxypyruvate[p]	-7.251e-12	0
HMR_4199	H2O[c] + N-acetyl-L-alanine[c] <=> acetate[c] + alanine[c]	0	0
HMR_4200	serine[c] => dehydroalanine[c] + H2O[c]	0	-6.478e-12
HMR_4284	threonine[c] => acetaldehyde[c] + glycine[c]	-5.7182e-10	-8.1998e-10
HMR_4348	threonine[c] => 2-oxobutyrate[c] + NH3[c]	149.0881	149.0881
HMR_4466	hydroxypyruvate[c] => 2-hydroxy-3-oxopropanoate[c]	0	0
HMR_4582	arginine[c] + glycine[c] <=> guanidinoacetate[c] + ornithine[c]	1	1
HMR_4584	ATP[c] + creatine[c] <=> ADP[c] + creatine-phosphate[c] + 2 H+[c]	1	1
HMR_4696	choline[c] + NAD+[c] => betaine_aldehyde[c] + H+[c] + NADH[c]	359.1644	359.1644
HMR_4697	betaine_aldehyde[c] + H2O[c] + NAD+[c] => betaine[c] + 2 H+[c] + NADH[c]	359.1644	359.1644
HMR_4699	betaine[c] + homocysteine[c] => dimethylglycine[c] + methionine[c]	360.1644	360.1644
HMR_4700	dimethylglycine[c] + H2O[c] + NAD+[c] => formaldehyde[c] + H+[c] + NADH[c] + sarcosine[c]	361.1644	361.1644
HMR_4742	glycine[m] + succinyl-CoA[m] => 5-aminolevulinate[m] + CO2[m] + CoA[m]	0	0
HMR_4788	alanine[m] + glyoxalate[m] => glycine[m] + pyruvate[m]	2	2
HMR_4789	glycine[p] + H2O[p] + O2[p] => glyoxalate[p] + H2O2[p] + NH3[p]	0	0
HMR_4791	alanine[p] + glyoxalate[p] => glycine[p] + pyruvate[p]	0	0
HMR_4792	5,10-methylene-THF[m] + glycine[m] + H2O[m] <=> serine[m] + THF[m]	0	0
HMR_5392	5 ATP[c] + 5 glutamate[c] + THF[c] => 5 ADP[c] + 5 Pi[c] + THF-hexaglutamate[c]	-8.1159e-13	0
HMR_5393	5 H2O[c] + THF-hexaglutamate[c] => 5 glutamate[c] + THF[c]	-8.1159e-13	0
HMR_6409	dihydrolipoamide[m] + NAD+[m] => H+[m] + lipoamide[m] + NADH[m]	8651.6778	8663.4009
HMR_7702	glyoxalate[c] + H+[c] + NADPH[c] => glycolate[c] + NADP+[c]	0	0
HMR_7703	glycolate[c] + O2[c] => glyoxalate[c] + H2O2[c]	0	0
HMR_8433	glycine[m] + lipoamide[m] => CO2[m] + S-aminomethyldihydrolipoamide[m]	-6.508e-12	-1.4181e-11
HMR_8434	S-aminomethyldihydrolipoamide[m] + THF[m] => 5,10-methylene-THF[m] + dihydrolipoamide[m] + NH3[m]	-6.508e-12	-1.4181e-11
HMR_8435	glycine[m] + lipoylprotein[m] => CO2[m] + S-aminomethyldihydrolipoylprotein[m]	0	0
HMR_8436	S-aminomethyldihydrolipoylprotein[m] + THF[m] => 5,10-methylene-THF[m] + dihydrolipoylprotein[m] + NH3[m]	0	0
HMR_8437	dihydrolipoylprotein[m] + NAD+[m] => H+[m] + lipoylprotein[m] + NADH[m]	0	0
HMR_8439	dimethylglycine[m] + FAD[m] + H2O[m] => FADH2[m] + formaldehyde[m] + sarcosine[m]	0	0
HMR_8440	betaine_aldehyde[m] + H2O[m] + NAD+[m] => betaine[m] + 2 H+[m] + NADH[m]	0	0
HMR_8441	choline[m] + FAD[m] => betaine_aldehyde[m] + FADH2[m]	0	0
HMR_8442	2-oxobutyrate[c] + CoA[c] + NAD+[c] => CO2[c] + H+[c] + NADH[c] + propanoyl-CoA[c]	188.5565	188.5565
HMR_9718	ATP[c] + homoserine[c] => ADP[c] + O-phospho-L-homoserine[c]	1	1
HMR_9486	H2O[c] + O-phospho-L-homoserine[c] => Pi[c] + threonine[c]	1	1
HMR_4426	acetylcarnosine[c] + CoA[c] <=> acetyl-CoA[c] + carnosine[c]	0	0
HMR_4428	histidine[c] => CO2[c] + histamine[c]	0	-7.8124e-13
HMR_4429	histamine[c] + SAM[c] => N-methylhistamine[c] + SAH[c]	0	-7.8124e-13
HMR_4430	H2O[c] + N-methylhistamine[c] + O2[c] => H2O2[c] + methylimidazole-acetaldehyde[c] + NH3[c]	0	-7.8124e-13
HMR_4431	H2O[c] + methylimidazole-acetaldehyde[c] + NAD+[c] => H+[c] + methylimidazoleacetic acid[c] + NADH[c]	0	-7.8124e-13
HMR_4437	histidine[c] => NH3[c] + urocanate[c]	39.236	39.236
HMR_4658	5-formiminotetrahydrofolate[c] + glutamate[c] <=> N-formimino-L-glutamate[c] + THF[c]	-40.236	-40.236
HMR_4660	4-imidazolone-5-propanoate[c] + H2O[c] => N-formimino-L-glutamate[c]	39.236	39.236
HMR_4712	H2O[c] + urocanate[c] => 4-imidazolone-5-propanoate[c]	39.236	39.236
HMR_5337	GSH[c] + urocanate[c] => S-[2-carboxy-1-(1H-imidazol-4-yl)ethyl]glutathione[c]	0	0
HMR_5336	2 H+[c] + H2O[c] + S-[2-carboxy-1-(1H-imidazol-4-yl)ethyl]glutathione[c] => glutamate[c] + glycine[c] + S-[2-carboxy-1-(1H-imidazol-4-yl)ethyl]-L-cysteine[c]	0	0
HMR_5338	acetyl-CoA[c] + S-[2-carboxy-1-(1H-imidazol-4-yl)ethyl]-L-cysteine[c] => CoA[c] + N-acetyl-S-[2-carboxy-1-(1-h-imidazol-4-yl)ethyl]-L-cysteine[c]	0	0
HMR_5339	H2O[c] + N-acetyl-S-[2-carboxy-1-(1-h-imidazol-4-yl)ethyl]-L-cysteine[c] => acetate[c] + S-[2-carboxy-1-(1H-imidazol-4-yl)ethyl]-L-cysteine[c]	0	0
HMR_5340	H+[c] + H2O[c] + S-[2-carboxy-1-(1H-imidazol-4-yl)ethyl]-L-cysteine[c] => NH4+[c] + S-[2-carboxy-1-(1H-imidazol-4-yl)ethyl]-3-thiolactate[c]	0	0
HMR_8783	H2O[c] + histamine[c] + O2[c] => H2O2[c] + imidazole-4-acetaldehyde[c] + NH3[c]	0	0
HMR_8784	H2O[c] + imidazole-4-acetaldehyde[c] + NAD+[c] => H+[c] + imidazole-4-acetate[c] + NADH[c]	0	0
HMR_8786	H2O[m] + imidazole-4-acetaldehyde[m] + NAD+[m] => H+[m] + imidazole-4-acetate[m] + NADH[m]	0	0
HMR_4239	2-oxoadipate[m] + CoA[m] + NAD+[m] => CO2[m] + glutaryl-CoA[m] + H+[m] + NADH[m]	97.3837	97.579
HMR_4241	histone-N6-methyl-L-lysine[n] + SAH[n] <=> histone-L-lysine[n] + SAM[n]	0	0
HMR_4288	AKG[m] + H+[m] + lysine[m] + NADPH[m] => H2O[m] + NADP+[m] + saccharopine[m]	85.5505	85.5505
HMR_4597	2-oxoadipate[m] + glutamate[m] <=> AKG[m] + L-2-aminoadipate[m]	-94.6767	-94.6767
HMR_4599	2-oxoadipate[m] + lipoamide[m] => CO2[m] + S-glutaryldihydrolipoamide[m]	0.29303	0.097677
HMR_4667	H2O[m] + NAD+[m] + saccharopine[m] => 2-aminoadipate 6-semialdehyde[m] + glutamate[m] + H+[m] + NADH[m]	85.5505	85.5505
HMR_4737	2-aminoadipate 6-semialdehyde[c] + H2O[c] + NAD+[c] => H+[c] + L-2-aminoadipate[c] + NADH[c]	87.3067	88.5245
HMR_4739	2-aminoadipate 6-semialdehyde[m] + H2O[m] + NAD+[m] => H+[m] + L-2-aminoadipate[m] + NADH[m]	6.37	5.1522
HMR_4740	1-piperideine-6-carboxylate[c] + H2O[c] <=> 2-aminoadipate 6-semialdehyde[c]	8.1262	8.1262
HMR_6415	CoA[m] + S-glutaryldihydrolipoamide[m] => dihydrolipoamide[m] + glutaryl-CoA[m]	0.29303	0.097677
HMR_6974	lysine[c] => [protein]-L-lysine[c] + H2O[c]	0	0
HMR_6975	[protein]-L-lysine[c] + SAM[c] => [protein]-N6-methyl-L-lysine[c] + SAH[c]	0	0
HMR_6976	[protein]-N6-methyl-L-lysine[c] + SAM[c] => [protein]-N6,N6-dimethyl-L-lysine[c] + SAH[c]	0	0
HMR_6977	[protein]-N6,N6-dimethyl-L-lysine[c] + H+[c] + SAM[c] => [protein]-N6,N6,N6-trimethyl-L-lysine[c] + SAH[c]	0	0
HMR_6978	[protein]-N6,N6,N6-trimethyl-L-lysine[c] + H2O[c] => 2 H+[c] + N6,N6,N6-trimethyl-L-lysine[c]	0	0
HMR_6979	AKG[c] + N6,N6,N6-trimethyl-L-lysine[c] + O2[c] => 3-hydroxy-N6,N6,N6-trimethyl-L-lysine[c] + CO2[c] + succinate[c]	0	0
HMR_6980	3-hydroxy-N6,N6,N6-trimethyl-L-lysine[c] + H+[c] => 4-trimethylammoniobutanal[c] + glycine[c]	0	0
HMR_6981	4-trimethylammoniobutanal[c] + H2O[c] + NAD+[c] => gamma-butyrobetaine[c] + 2 H+[c] + NADH[c]	0	0
HMR_6982	AKG[c] + gamma-butyrobetaine[c] + O2[c] => CO2[c] + L-carnitine[c] + succinate[c]	0	0
HMR_6983	[protein]-L-lysine[c] + AKG[c] + 2 H+[c] + O2[c] => CO2[c] + H2O[c] + procollagen-5-hydroxy-L-lysine[c] + succinate[c]	0	0
HMR_6984	procollagen-5-hydroxy-L-lysine[c] + UDP-galactose[c] => 5-(D-galactosyloxy)-L-lysine-procollagen[c] + UDP[c]	0	0
HMR_6985	5-(D-galactosyloxy)-L-lysine-procollagen[c] + UDP-glucose[c] => 1,2-D-glucosyl-5-D-(galactosyloxy)-L-lysine-procollagen[c] + UDP[c]	0	0
HMR_8017	H2O[p] + lysine[p] + O2[p] => 6-amino-2-oxohexanoate[p] + H2O2[p] + NH3[p]	7.1262	7.1262
HMR_8018	6-amino-2-oxohexanoate[p] => delta1-piperideine-2-carboxylate[p] + H2O[p]	7.1262	7.1262
HMR_8019	delta1-piperideine-2-carboxylate[p] + H+[p] + NADH[p] => L-pipecolate[p] + NAD+[p]	7.1262	7.1262
HMR_8021	L-pipecolate[p] + O2[p] => 1-piperideine-6-carboxylate[p] + H2O2[p]	8.1262	8.1262
HMR_8025	[protein]-L-lysine[n] + SAM[n] => histone-N6-methyl-L-lysine[n] + SAH[n]	0	0
HMR_8026	histone-N6-methyl-L-lysine[n] + SAM[n] => [protein]-N6,N6-dimethyl-L-lysine[n] + SAH[n]	0	0
HMR_8027	[protein]-N6,N6-dimethyl-L-lysine[n] + SAM[n] => [protein]-N6,N6,N6-trimethyl-L-lysine[n] + SAH[n]	0	0
HMR_8029	[protein]-N6,N6,N6-trimethyl-L-lysine[r] + H2O[r] => H+[r] + N6,N6,N6-trimethyl-L-lysine[r] + peptide sans lysine[r]	0	0
HMR_9832	ATP[c] + L-2-aminoadipate[c] => PPi[c] + L-2-aminoadipate-adenylate[c]	0	0
HMR_9833	L-2-aminoadipate-adenylate[c] + holo-lys2[c] => AMP[c] + alpha-aminoadipoyl-S-acyl[c]	0	0
HMR_9834	H+[c] + NADPH[c] + alpha-aminoadipoyl-S-acyl[c] => 2-aminoadipate 6-semialdehyde[c] + NADP+[c] + holo-lys2[c]	0	0
HMR_3164	crotonyl-CoA[m] + H2O[m] => (S)-3-hydroxybutyryl-CoA[m]	116.5658	116.5658
HMR_3166	(S)-3-hydroxybutyryl-CoA[m] + NAD+[m] => acetoacetyl-CoA[m] + H+[m] + NADH[m]	116.5658	116.5658
HMR_3885	acetoacetyl-CoA[m] + CoA[m] <=> 2 acetyl-CoA[m]	375.8883	375.8883
HMR_4250	2-amino-3-carboxymuconate semialdehyde[c] => H2O[c] + quinolinate[c]	0	-1.6815e-13
HMR_8091	3-hydroxy-L-kynurenine[c] => 3-hydroxykynurenamine[c] + CO2[c]	0	0
HMR_8092	3-hydroxykynurenamine[c] + O2[c] => 4,8-dihydroxyquinoline[c] + H2O2[c] + NH3[c]	0	0
HMR_8563	H2O[m] + indole-3-acetaldehyde[m] + NAD+[m] => H+[m] + indoleacetate[m] + NADH[m]	0	0
HMR_8564	AKG[c] + kynurenine[c] => 4-(2-aminophenyl)-2,4-dioxobutanoate[c] + glutamate[c]	0	0
HMR_8565	4-(2-aminophenyl)-2,4-dioxobutanoate[c] => 4-hydroxy-2-quinolinecarboxylic acid[c] + H2O[c]	0	0
HMR_8566	H+[c] + melatonin[c] + NADPH[c] + O2[c] => 6-hydroxymelatonin[c] + H2O[c] + NADP+[c]	0	0
HMR_3935	formaldehyde[c] + GSH[c] <=> hydroxymethylglutathione[c]	0.13738	0.27179
HMR_4681	phenylalanine[c] => CO2[c] + phenethylamine[c]	0	0
HMR_4682	H2O[c] + O2[c] + phenethylamine[c] => H2O2[c] + NH3[c] + phenylacetaldehyde[c]	0	0
HMR_4683	H2O[c] + NAD+[c] + phenylacetaldehyde[c] => H+[c] + NADH[c] + phenylacetate[c]	0	9.1292
HMR_4685	H2O[m] + NAD+[m] + phenylacetaldehyde[m] => H+[m] + NADH[m] + phenylacetate[m]	0	0
HMR_4686	H+[c] + NADPH[c] + phenylacetate[c] => H2O[c] + NADP+[c] + phenylacetaldehyde[c]	0	9.1292
HMR_4687	H+[m] + NADPH[m] + phenylacetate[m] => H2O[m] + NADP+[m] + phenylacetaldehyde[m]	0	0
HMR_4702	homogentisate[c] + NADPH[c] + O2[c] => CO2[c] + gentisate aldehyde[c] + H+[c] + H2O[c] + NADP+[c]	0	-2.4296e-13
HMR_4703	gentisate aldehyde[c] + H2O[c] + NAD+[c] => 2,5-dihydroxybenzoate[c] + H+[c] + NADH[c]	0	-2.4296e-13
HMR_4704	gentisate aldehyde[c] + H2O[c] + O2[c] => 2,5-dihydroxybenzoate[c] + H2O2[c]	0	0
HMR_6988	2 H+[c] + H2O2[c] + 2 iodide[c] => 2 H2O[c] + iodine[c]	0	0
HMR_7689	dopamine[c] + PAPS[c] => dopamine-3-O-sulfate[c] + PAP[c]	0	0
HMR_8094	noradrenaline[c] + PAPS[c] => norepinephrine sulfate[c] + PAP[c]	1	1
HMR_8529	H2O[c] + methylamine[c] + O2[c] => formaldehyde[c] + H2O2[c] + NH3[c]	-1.0348e-11	-5.8543e-12
HMR_8530	formaldehyde[c] + GSH[c] + NAD+[c] => formylglutathione[c] + H+[c] + NADH[c]	0.41213	0.13589
HMR_8533	2 2-carboxy-2,3-dihydro-5,6-dihydroxyindole[c] + O2[c] => 2 H2O[c] + 2 L-dopachrome[c]	0.007	0.003
HMR_8534	PAPS[c] + triiodothyronine[c] => 3,5,3-triiodothyronine-4-sulfate[c] + PAP[c]	-2.4493e-12	-1.423e-27
HMR_8535	PAPS[c] + tyramine[c] => PAP[c] + tyramine-O-sulfate[c]	1	1
HMR_8537	O2[c] + tetrahydrobiopterin[c] + tyrosine[c] => 4alpha-hydroxytetrahydrobiopterin[c] + L-dopa[c]	0	-3.6122e-13
HMR_8541	O2[c] + 2 tyrosine[c] => 2 L-dopa[c]	0	0
HMR_8542	2 L-dopa[c] + O2[c] => 2 H2O[c] + 2 L-dopaquinone[c]	0.002	0
HMR_8543	3-iodo-L-tyrosine[c] + iodine[c] => 3,5-diiodo-L-tyrosine[c] + H+[c] + iodide[c]	0	0
HMR_8544	iodine[c] + tyrosine[c] => 3-iodo-L-tyrosine[c] + H+[c] + iodide[c]	0	0
HMR_8630	2 4-coumarate[c] + O2[c] => 2 caffeate[c]	0	0
HMR_8540	5,6-dihydroxyindole-2-carboxylate[c] + O2[c] + indole-5,6-quinone[c] => H2O[c] + eumelanin[c]	0.0045	0.0015
HMR_9733	L-dopachrome[c] => CO2[c] + 5,6-dihydroxyindole[c]	0.0045	0.0015
HMR_9734	O2[c] + 2 5,6-dihydroxyindole[c] => 2 H2O[c] + 2 indole-5,6-quinone[c]	0.00225	0.00075
HMR_3206	2-methylacetoacetyl-CoA[m] + CoA[m] => acetyl-CoA[m] + propanoyl-CoA[m]	238.3542	238.3542
HMR_3208	ATP[m] + H+[m] + HCO3-[m] + propanoyl-CoA[m] => ADP[m] + methylmalonyl-CoA[m] + Pi[m]	-3.3199e-11	-1.7759e-10
HMR_3211	propanoyl-CoA[m] + ubiquinone[m] => acrylyl-CoA[m] + ubiquinol[m]	0	0
HMR_3213	methylmalonyl-CoA[m] => (R)-methylmalonyl-CoA[m]	-3.3199e-11	-1.5725e-10
HMR_3215	(R)-methylmalonyl-CoA[m] => succinyl-CoA[m]	79.5993	79.5993
HMR_3747	AKG[c] + valine[c] <=> 3-methyl-2-oxobutyrate[c] + glutamate[c]	79.5993	79.5993
HMR_3744	AKG[m] + valine[m] <=> 3-methyl-2-oxobutyrate[m] + glutamate[m]	-1.0914e-11	-1.6193e-11
HMR_3757	3-hydroxyisobutyrate[m] + NAD+[m] => 2-methyl-3-oxopropanoate[m] + H+[m] + NADH[m]	79.5993	79.5993
HMR_3761	2-methyl-3-oxopropanoate[m] + CoA[m] + NAD+[m] => (R)-methylmalonyl-CoA[m] + H+[m] + NADH[m]	0	0.1592
HMR_3777	AKG[c] + isoleucine[c] <=> 2-oxo-3-methylvalerate[c] + glutamate[c]	238.3542	238.3542
HMR_3778	AKG[m] + isoleucine[m] <=> 2-oxo-3-methylvalerate[m] + glutamate[m]	0	0
HMR_3795	2-methyl-3-oxopropanoate[m] + CoA[m] + NAD+[m] => CO2[m] + H+[m] + NADH[m] + propanoyl-CoA[m]	-2.7187e-11	0
HMR_4797	2-methyl-3-oxopropanoate[c] + H2O[c] + NAD+[c] => H+[c] + methylmalonate[c] + NADH[c]	79.5993	79.2809
HMR_6417	CoA[m] + S-(2-methylpropanoyl)-dihydrolipoamide[m] <=> dihydrolipoamide[m] + isobutyryl-CoA[m]	79.4401	79.5993
HMR_6419	2-oxo-3-methylvalerate[m] + lipoamide[m] => CO2[m] + S-(2-methylbutanoyl)-dihydrolipoamide[m]	238.1158	238.3542
HMR_6420	CoA[m] + S-(2-methylbutanoyl)-dihydrolipoamide[m] => 2-methylbutyryl-CoA[m] + dihydrolipoamide[m]	238.1158	238.3542
HMR_6421	4-methyl-2-oxopentanoate[m] + lipoamide[m] => CO2[m] + S-(3-methylbutanoyl)-dihydrolipoamide[m]	122.4152	122.4152
HMR_6422	CoA[m] + S-(3-methylbutanoyl)-dihydrolipoamide[m] => dihydrolipoamide[m] + isovaleryl-CoA[m]	122.4152	122.4152
HMR_6923	AKG[c] + leucine[c] <=> 4-methyl-2-oxopentanoate[c] + glutamate[c]	122.4152	122.4152
HMR_3765	AKG[m] + leucine[m] <=> 4-methyl-2-oxopentanoate[m] + glutamate[m]	0	0
HMR_6924	4-methyl-2-oxopentanoate[c] + O2[c] => beta-hydroxy-beta-methylbutyrate[c] + CO2[c]	0	0
HMR_6925	4-methyl-2-oxopentanoate[c] + H+[c] + NADH[c] <=> alpha-hydroxyisocaproic acid[c] + NAD+[c]	0	0
HMR_6927	2-methylglutaconic acid[m] + CoA[m] <=> 2-methylglutaconyl-CoA[m] + H2O[m]	0	0
HMR_6926	2-methylglutaconyl-CoA[m] + ADP[m] + Pi[m] <=> ATP[m] + H+[m] + HCO3-[m] + tiglyl-CoA[m]	0	0
HMR_8088	2-methyl-3-oxopropanoate[m] + glutamate[m] <=> AKG[m] + L-3-amino-isobutanoate[m]	0	0
HMR_8787	methylmalonyl-CoA[m] => CO2[m] + propanoyl-CoA[m]	0	-2.0342e-11
HMR_3743	CoA[m] + N-arachidonoylglycine[m] <=> arachidonyl-CoA[m] + glycine[m]	0	0
HMR_3940	O2[c] + phenylalanine[c] + tetrahydrobiopterin[c] => dihydrobiopterin[c] + H2O[c] + tyrosine[c]	101.1188	101.3214
HMR_4214	O2[c] + tryptophan[c] => L-formylkynurenine[c]	-8.5561e-16	-8.966e-16
HMR_4216	H2O[c] + L-formylkynurenine[c] => formate[c] + kynurenine[c]	-8.5561e-16	0
HMR_4218	H2O[c] + L-formylkynurenine[c] => alanine[c] + formylanthranilate[c]	0	-8.966e-16
HMR_4219	formylanthranilate[c] + H2O[c] => anthranilate[c] + formate[c]	0	-8.966e-16
HMR_4220	H+[c] + kynurenine[c] + NADPH[c] + O2[c] => 3-hydroxy-L-kynurenine[c] + H2O[c] + NADP+[c]	-9.0176e-12	-2.5257e-11
HMR_4222	AKG[c] + kynurenine[c] <=> 4-hydroxy-2-quinolinecarboxylic acid[c] + glutamate[c] + H2O[c]	-1	-1
HMR_4224	H2O[c] + kynurenine[c] => alanine[c] + anthranilate[c]	2	2
HMR_9866	anthranilate[c] + FADH2[c] + O2[c] <=> 3-hydroxyanthranilate[c] + FAD[c] + H2O[c]	2	2
HMR_4225	3-hydroxy-L-kynurenine[c] + H2O[c] => 3-hydroxyanthranilate[c] + alanine[c]	-8.9078e-12	-2.4951e-11
HMR_4227	2 3-hydroxyanthranilate[c] + 4 O2[c] => cinnavalininate[c] + 2 H+[c] + 2 H2O2[c] + 2 O2-[c]	0	0
HMR_4231	2-amino-3-carboxymuconate semialdehyde[c] => 2-aminomuconate semialdehyde[c] + CO2[c]	2	2
HMR_4232	2-aminomuconate semialdehyde[c] <=> H2O[c] + picolinic acid[c]	-1	-1
HMR_4233	2-aminomuconate semialdehyde[c] + H2O[c] + NAD+[c] => 2-aminomuconate[c] + H+[c] + NADH[c]	3	3
HMR_4235	2-aminomuconate[c] + H+[c] + H2O[c] + NADPH[c] => 2-oxoadipate[c] + NADP+[c] + NH3[c]	3	3
HMR_4242	glutaryl-CoA[m] + ubiquinone[m] => CO2[m] + crotonyl-CoA[m] + ubiquinol[m]	97.6767	97.579
HMR_4243	FAD[m] + glutaryl-CoA[m] => CO2[m] + crotonyl-CoA[m] + FADH2[m]	0	0.097677
HMR_4244	3-hydroxy-L-kynurenine[c] + AKG[c] => 4-(2-amino-3-hydroxyphenyl)-2,4-dioxobutanoate[c] + glutamate[c]	0	-3.055e-13
HMR_4245	4-(2-amino-3-hydroxyphenyl)-2,4-dioxobutanoate[c] => H2O[c] + xanthurenate[c]	0	-3.055e-13
HMR_4246	3-hydroxy-L-kynurenine[c] + AKG[c] => glutamate[c] + H2O[c] + xanthurenate[c]	-1.0989e-13	0
HMR_4248	oxo-xanthurenate[c] <=> xanthurenate[c]	0	0
HMR_6707	tryptophan[c] => CO2[c] + tryptamine[c]	0	0
HMR_6708	1-(1,2,3,4,5-pentahydroxypent-1-yl)-1,2,3,4-tetrahydro-beta-carboline-3-carboxylate[c] + H2O[c] <=> mannose[c] + tryptophan[c]	0	0
HMR_6709	beta-carboline[c] + 2 H+[c] + H2O[c] <=> tryptophan[c]	0	0
HMR_6710	beta-carboline[c] + SAM[c] => harman[c] + SAH[c]	0	0
HMR_6711	SAM[c] + tryptamine[c] => N-methyltryptamine[c] + SAH[c]	0	0
HMR_6712	1,2,3,4-tetrahydro-beta-carboline[c] + H2O[c] <=> formaldehyde[c] + tryptamine[c]	0	0
HMR_6713	H2O[c] + O2[c] + tryptamine[c] => H2O2[c] + indole-3-acetaldehyde[c] + NH3[c]	0	0
HMR_6714	H2O[c] + indole-3-acetaldehyde[c] + NAD+[c] => H+[c] + indoleacetate[c] + NADH[c]	0	0
HMR_6715	indoleacetate[c] + SAM[c] => methyl-indole-3-acetate[c] + SAH[c]	0	0
HMR_6716	5-hydroxy-L-tryptophan[c] + O2[c] => 5-hydroxy-N-formylkynurenine[c]	0	0
HMR_6717	5-hydroxy-N-formylkynurenine[c] + H2O[c] => 5-hydroxykynurenine[c] + formate[c]	0	0
HMR_6718	5-hydroxykynurenine[c] => 5-hydroxykynurenamine[c] + CO2[c]	0	0
HMR_6719	5-hydroxykynurenamine[c] + O2[c] => 4,6-dihydroxyquinoline[c] + H2O2[c] + NH3[c]	0	0
HMR_6720	2 H+[c] + kynurenine[c] + UDP-glucuronate[c] => 3-hydroxykynurenine-O-beta-D-glucoside[c] + UDP[c]	0	0
HMR_6721	3-hydroxykynurenine-O-beta-D-glucoside[c] + H+[c] + NADH[c] => 4-(2-amino-3-hydroxyphenyl)-4-oxobutanoic acid-O-glucoside[c] + NAD+[c] + NH3[c]	0	0
HMR_6722	3-hydroxykynurenine-O-beta-D-glucoside[c] + AKG[c] <=> glutamate[c] + H2O[c] + xanthurenate-8-O-beta-D-glucoside[c]	0	0
HMR_6723	3-hydroxykynurenine-O-beta-D-glucoside[c] + GSH[c] => glutathionyl-3-hydroxykynurenine glucoside[c] + H2O[c]	0	0
HMR_6725	AKG[c] + phenylalanine[c] <=> glutamate[c] + phenylpyruvate[c]	-1	-1
HMR_6726	O2[c] + phenylpyruvate[c] => 2-hydroxyphenylacetate[c] + CO2[c]	0	0
HMR_6727	phenylpyruvate[c] => 2-hydroxy-3-phenylpropenoate[c]	0	0
HMR_6728	O2[c] + tetrahydrobiopterin[c] + tyrosine[c] => dihydrobiopterin[c] + H2O[c] + L-dopa[c]	0	0
HMR_6729	2 H+[c] + O2[c] + tyrosine[c] => H2O[c] + L-dopa[c]	-1.5108e-12	-6.8686e-13
HMR_6730	L-dopa[c] + SAM[c] => 3-O-methyldopa[c] + SAH[c]	0	0
HMR_6731	L-dopa[c] => CO2[c] + dopamine[c]	0.0005	0
HMR_6734	H2O[c] + salsolinol[c] <=> acetaldehyde[c] + dopamine[c]	0	1.3914e-12
HMR_6735	salsolinol[c] + SAM[c] => SAH[c] + salsoline[c]	0	0
HMR_6736	salsolinol[c] + SAM[c] => N-methylsalsolinol[c] + SAH[c]	0	-1.3914e-12
HMR_6737	salsolinol[c] + SAM[c] => (R)-1,2-dimethyl-5,6-dihydroxy-tetrahydroisoquinoline[c] + SAH[c]	0	0
HMR_6738	H2O[c] + salsolinol-1-carboxylate[c] <=> dopamine[c] + pyruvate[c]	0	0
HMR_6739	salsolinol-1-carboxylate[c] + SAM[c] => SAH[c] + salsoline-1-carboxylate[c]	0	0
HMR_6740	salsolinol-1-carboxylate[c] => 1,2-dehydrosalsolinol[c] + CO2[c] + 2 H+[c]	0	0
HMR_6741	ascorbate[c] + dopamine[c] + O2[c] => dehydroascorbic acid[c] + H2O[c] + noradrenaline[c]	0.015	0.3195
HMR_6742	4,6,7-trihydroxy-1,2,3,4-tetrahydroisoquinoline[c] + H2O[c] <=> formaldehyde[c] + noradrenaline[c]	0	0
HMR_6743	noradrenaline[c] + SAM[c] => adrenaline[c] + SAH[c]	-1.2235e-12	0
HMR_6744	H2O[c] + N-methyl-4,6,7-trihydroxy-1,2,3,4-tetrahydroisoquinoline[c] <=> adrenaline[c] + formaldehyde[c]	0	0
HMR_6745	adrenaline[c] + H2O[c] + O2[c] => 3,4-dihydroxymandelaldehyde[c] + H2O2[c] + methylamine[c]	-3.7019e-12	-5.8543e-12
HMR_6746	adrenaline[c] + SAM[c] => L-metanephrine[c] + SAH[c]	-6.646e-12	0
HMR_6747	H2O[c] + L-metanephrine[c] + O2[c] => 3-methoxy-4-hydroxyphenylglycolaldehyde[c] + H2O2[c] + methylamine[c]	-6.646e-12	0
HMR_6748	3-methoxy-4-hydroxyphenylglycolaldehyde[c] + H2O[c] + NAD+[c] => H+[c] + NADH[c] + vanillylmandelate[c]	0	9.1292
HMR_6749	3-methoxy-4-hydroxyphenylglycolaldehyde[c] + H2O[c] + NADP+[c] <=> H+[c] + NADPH[c] + vanillylmandelate[c]	-7.4166e-12	-9.1292
HMR_6750	noradrenaline[c] + SAM[c] => normetanephrine[c] + SAH[c]	-7.7065e-13	0
HMR_6751	H2O[c] + normetanephrine[c] + O2[c] => 3-methoxy-4-hydroxyphenylglycolaldehyde[c] + H2O2[c] + NH3[c]	-7.7065e-13	0
HMR_6752	H2O[c] + noradrenaline[c] + O2[c] => 3,4-dihydroxymandelaldehyde[c] + H2O2[c] + NH3[c]	0	0
HMR_6753	3,4-dihydroxymandelaldehyde[c] + H2O[c] + NAD+[c] => 3,4-dihydroxymandelate[c] + H+[c] + NADH[c]	18.2495	0
HMR_6754	3,4-dihydroxymandelaldehyde[c] + H2O[c] + NADP+[c] <=> 3,4-dihydroxymandelate[c] + H+[c] + NADPH[c]	-18.2495	0
HMR_6755	3,4-dihydroxymandelate[c] + SAM[c] <=> SAH[c] + vanillylmandelate[c]	7.4166e-12	0
HMR_6756	3,4-dihydroxymandelaldehyde[c] + H+[c] + NADH[c] <=> 3,4-dihydroxyphenylethyleneglycol[c] + NAD+[c]	-1.1119e-11	-5.8543e-12
HMR_6757	3,4-dihydroxyphenylethyleneglycol[c] + SAM[c] => 3-methoxy-4-hydroxyphenylethyleneglycol[c] + SAH[c]	0	0
HMR_6758	dopamine[c] + H2O[c] + O2[c] => 3,4-dihydroxyphenylacetaldehyde[c] + H2O2[c] + NH3[c]	0	-1.4549e-12
HMR_6759	3,4-dihydroxyphenylacetaldehyde[c] + dopamine[c] <=> H2O[c] + norlaudanosoline[c]	0	0
HMR_6760	3,4-dihydroxyphenylacetaldehyde[c] + H2O[c] + NAD+[c] => 3,4-dihydroxyphenylacetate[c] + H+[c] + NADH[c]	0	0
HMR_6761	3,4-dihydroxyphenylacetaldehyde[c] + H2O[c] + NADP+[c] <=> 3,4-dihydroxyphenylacetate[c] + H+[c] + NADPH[c]	0	-1.4549e-12
HMR_6762	3,4-dihydroxyphenylacetate[c] + SAM[c] => homovanillate[c] + SAH[c]	0	-1.4549e-12
HMR_6763	dopamine[c] + SAM[c] => 3-methoxytyramine[c] + SAH[c]	0	0
HMR_6764	3-methoxytyramine[c] + H2O[c] + O2[c] => 3-methoxy-4-hydroxyphenylacetaldehyde[c] + H2O2[c] + NH3[c]	0	-1.3914e-12
HMR_6765	3-methoxytyramine[c] + acetaldehyde[c] <=> H2O[c] + N-methylsalsolinol[c]	0	1.3914e-12
HMR_6766	3-methoxy-4-hydroxyphenylacetaldehyde[c] + H2O[c] + NAD+[c] => H+[c] + homovanillate[c] + NADH[c]	27.3563	27.3876
HMR_6767	3-methoxy-4-hydroxyphenylacetaldehyde[c] + H2O[c] + NADP+[c] <=> H+[c] + homovanillate[c] + NADPH[c]	-27.3563	-27.3876
HMR_6768	AKG[c] + tyrosine[c] => 4-hydroxyphenylpyruvate[c] + glutamate[c]	163.7788	163.7788
HMR_6770	H2O[c] + O2[c] + tyrosine[c] => 4-hydroxyphenylpyruvate[c] + H2O2[c] + NH3[c]	0	0
HMR_6771	4-hydroxyphenylpyruvate[c] => 2-hydroxy-3-(4-hydroxyphenyl)propenoate[c]	0	0
HMR_6772	4-hydroxyphenylpyruvate[c] + O2[c] => CO2[c] + homogentisate[c]	164.7788	164.7788
HMR_6774	homogentisate[c] + O2[c] => 4-maleylacetoacetate[c]	164.7788	164.7788
HMR_6776	4-maleylacetoacetate[c] => fumarylacetoacetate[c]	164.7788	164.7788
HMR_6778	fumarylacetoacetate[c] + H2O[c] => acetoacetate[c] + fumarate[c]	164.7788	164.7788
HMR_6782	4-hydroxyphenylpyruvate[c] + H+[c] + NADH[c] => 4-hydroxyphenyllactate[c] + NAD+[c]	0	0
HMR_6783	4-hydroxyphenyllactate[c] + H2O[c] => 4-coumarate[c] + 4 H+[c]	0	0
HMR_6784	4-coumarate[c] + ATP[c] + CoA[c] => 4-coumaroyl-CoA[c] + AMP[c] + PPi[c]	0	0
HMR_6785	4-coumaroyl-CoA[c] + CoA[c] + H2O[c] + NAD+[c] => 4-hydroxybenzoyl-CoA[c] + acetyl-CoA[c] + H+[c] + NADH[c]	0	0
HMR_6786	4-hydroxybenzoyl-CoA[c] + H2O[c] => 4-hydroxybenzoate[c] + CoA[c]	0	0
HMR_6787	tyrosine[c] => CO2[c] + tyramine[c]	1	1
HMR_6788	SAM[c] + tyramine[c] => N-methyltyramine[c] + SAH[c]	0	0
HMR_6789	H2O[c] + O2[c] + tyramine[c] => 4-hydroxyphenylacetaldehyde[c] + H2O2[c] + NH3[c]	0	0
HMR_6790	4-hydroxyphenylacetaldehyde[c] + H2O[c] + NAD+[c] => 4-hydroxyphenylacetate[c] + H+[c] + NADH[c]	9.1248	9.1292
HMR_6791	4-hydroxyphenylacetaldehyde[c] + H2O[c] + NADP+[c] <=> 4-hydroxyphenylacetate[c] + H+[c] + NADPH[c]	-9.1248	-9.1292
HMR_6792	4-hydroxy-3-nitrophenylacetate[c] + 2 H+[c] <=> 4-hydroxyphenylacetate[c] + nitrite[c]	0	0
HMR_6798	triiodothyronine[c] + UDP-glucuronate[c] => 3,5,3-triiodo-L-thyronine-beta-D-glucuronoside[c] + UDP[c]	0	0
HMR_6799	triiodothyronine[r] + UDP-glucuronate[r] => 3,5,3-triiodo-L-thyronine-beta-D-glucuronoside[r] + UDP[r]	0	0
HMR_6800	thyroxine[c] + UDP-glucuronate[c] => 3,5,3,5-tetraiodo-L-thyronine-beta-D-glucuronoside[c] + UDP[c]	0	0
HMR_6801	thyroxine[r] + UDP-glucuronate[r] => 3,5,3,5-tetraiodo-L-thyronine-beta-D-glucuronoside[r] + UDP[r]	0	0
HMR_6802	N-methyltyramine[c] + SAM[c] => hordenine[c] + SAH[c]	0	0
HMR_6803	hordenine[c] + O2[c] => H2O[c] + N,N-dimethyldopaminequinone[c]	0	0
HMR_6806	2 H+[c] + N,N-dimethylindoliumolate[c] <=> N,N-dimethyldopaminequinone[c]	0	0
HMR_6807	6,7-dihydroxy-1,2,3,4-tetrahydroisoquinoline[c] + H2O[c] <=> dopamine[c] + formaldehyde[c]	0	0
HMR_6808	dopamine[c] + H2O2[c] <=> dopamine-O-quinone[c] + 2 H2O[c]	0	0
HMR_6811	dopamine-O-quinone[c] + GSH[c] => 5-S-glutathionyl-dopamine[c]	0	0
HMR_6813	dopaminochrome[c] + 2 H+[c] + H2O[c] <=> dopamine-O-quinone[c] + H2O2[c]	0	0
HMR_6814	dopaminochrome[c] + NADPH[c] => aminochrome-O-semiquinone[c] + NADP+[c]	0	0
HMR_6815	dopaminochrome[c] + GSH[c] => 5-S-glutathionyl-aminochrome reduced[c]	0	0
HMR_6817	dopaminochrome[c] + H+[c] + NADPH[c] => leukoaminochrome[c] + NADP+[c]	0	0
HMR_6818	adrenaline[c] => adrenochrome[c] + 4 H+[c]	0	0
HMR_6819	adrenochrome[c] + NADPH[c] => adrenochrome-O-semiquinone[c] + NADP+[c]	0	0
HMR_6820	adrenochrome[c] + GSH[c] => 5-S-glutathionyl-adrenochrome hydroquinone[c]	0	0
HMR_6822	noradrenaline[c] => 4 H+[c] + noradrenochrome[c]	0	0
HMR_6823	NADPH[c] + noradrenochrome[c] => NADP+[c] + noradrenochrome-O-semiquinone[c]	0	0
HMR_6824	GSH[c] + noradrenochrome[c] => 5-S-glutathionyl-noradrenochrome hydroquinone[c]	0	0
HMR_6826	NADPH[c] + triiodothyronine[c] => 3,3-diiodo-L-thyronine[c] + iodide[c] + NADP+[c]	-3.4806e-12	1.0197e-28
HMR_6827	NADPH[r] + triiodothyronine[r] => 3,3-diiodo-L-thyronine[r] + iodide[r] + NADP+[r]	0	0
HMR_6828	3,3-diiodo-L-thyronine[c] + UDP-glucuronate[c] => 3,3-diiodo-L-thyronine-beta-D-glucuronoside[c] + UDP[c]	0	0
HMR_6829	3,3-diiodo-L-thyronine[c] + PAPS[c] => 3,3-diiodo-L-thyronine-4-O-sulfate[c] + PAP[c]	0	0
HMR_6830	3,3-diiodo-L-thyronine[r] + UDP-glucuronate[r] => 3,3-diiodo-L-thyronine-beta-D-glucuronoside[r] + UDP[r]	0	0
HMR_6831	3,3-diiodo-L-thyronine-4-O-sulfate[c] + H2O[c] => 3,3-diiodo-L-thyronine[c] + sulfate[c]	0	0
HMR_6834	NADPH[c] + reverse triiodthyronine[c] <=> 3,3-diiodo-L-thyronine[c] + iodide[c] + NADP+[c]	3.4806e-12	-1.0197e-28
HMR_6835	NADPH[r] + reverse triiodthyronine[r] <=> 3,3-diiodo-L-thyronine[r] + iodide[r] + NADP+[r]	0	0
HMR_6836	reverse triiodthyronine[c] + UDP-glucuronate[c] => 3,3,5-triiodo-L-thyronine-beta-D-glucuronoside[c] + UDP[c]	0	0
HMR_6837	reverse triiodthyronine[r] + UDP-glucuronate[r] => 3,3,5-triiodo-L-thyronine-beta-D-glucuronoside[r] + UDP[r]	0	0
HMR_6838	PAPS[c] + reverse triiodthyronine[c] => 3,5,3-triiodothyronine-4-sulfate[c] + PAP[c]	1	1
HMR_6839	3,5,3-triiodothyronine-4-sulfate[c] + H2O[c] => reverse triiodthyronine[c] + sulfate[c]	-1.5151e-12	-3.0474e-12
HMR_6840	NADPH[c] + triiodothyronine[c] <=> 3,5-diiodo-L-thyronine[c] + iodide[c] + NADP+[c]	0	0
HMR_6841	NADPH[r] + triiodothyronine[r] <=> 3,5-diiodo-L-thyronine[r] + iodide[r] + NADP+[r]	0	0
HMR_6842	3,5-diiodo-L-thyronine[c] + UDP-glucuronate[c] => 3,5-diiodo-L-thyronine-beta-D-glucuronoside[c] + UDP[c]	0	0
HMR_6843	3,5-diiodo-L-thyronine[r] + UDP-glucuronate[r] => 3,5-diiodo-L-thyronine-beta-D-glucuronoside[r] + UDP[r]	0	0
HMR_6844	3,5-diiodo-L-thyronine[c] + PAPS[c] => 3,5-diiodo-L-thyronine-4-O-sulfate[c] + PAP[c]	-9.9945e-13	0
HMR_6845	3,5-diiodo-L-thyronine-4-O-sulfate[c] + H2O[c] => 3,5-diiodo-L-thyronine[c] + sulfate[c]	-9.9945e-13	0
HMR_6848	3,5-diiodo-L-thyronine[c] + NADPH[c] <=> 3-monoiodo-L-thyronine[c] + iodide[c] + NADP+[c]	0	0
HMR_6849	3,5-diiodo-L-thyronine[r] + NADPH[r] <=> 3-monoiodo-L-thyronine[r] + iodide[r] + NADP+[r]	0	0
HMR_6850	3-monoiodo-L-thyronine[c] + PAPS[c] => 3-monoiodo-L-thyronine-4-O-sulfate[c] + PAP[c]	-1.2352e-12	0
HMR_6851	3-monoiodo-L-thyronine-4-O-sulfate[c] + H2O[c] => 3-monoiodo-L-thyronine[c] + sulfate[c]	-1.2352e-12	0
HMR_6854	NADPH[c] + thyroxine[c] <=> iodide[c] + NADP+[c] + triiodothyronine[c]	-1	-1
HMR_6855	NADPH[r] + thyroxine[r] <=> iodide[r] + NADP+[r] + triiodothyronine[r]	0	0
HMR_6874	O2[c] + tyrosine[c] => H2O[c] + L-dopaquinone[c]	0	0
HMR_6875	2-carboxy-2,3-dihydro-5,6-dihydroxyindole[c] <=> L-dopaquinone[c]	-0.009	-0.003
HMR_6876	2-carboxy-2,3-dihydro-5,6-dihydroxyindole[c] + L-dopaquinone[c] <=> L-dopa[c] + L-dopachrome[c]	-0.005	-0.003
HMR_6877	5-S-cysteinyldopa[c] <=> cysteine[c] + L-dopaquinone[c]	0	0
HMR_6878	5-(S-L-cysteinyl)-dopaquinone[c] + L-dopa[c] <=> 5-S-cysteinyldopa[c] + L-dopaquinone[c]	0	0
HMR_6879	1,4-benzothiazine-O-quinonimine[c] + H2O[c] <=> 5-(S-L-cysteinyl)-dopaquinone[c]	0	0
HMR_6880	1,4-benzothiazine-O-quinonimine[c] + 5-S-cysteinyldopa[c] <=> 3,4-dihydro-1,4-benzothiazine-3-carboxylate[c] + 5-(S-L-cysteinyl)-dopaquinone[c]	0	0
HMR_6881	3,4-dihydro-1,4-benzothiazine-3-carboxylate[c] => benzothiazine[c] + CO2[c] + 2 H+[c]	0	0
HMR_6882	3,5-dihydroxy-3,4-dihydro-1,4-benzothiazine[c] <=> benzothiazine[c] + H2O[c]	0	0
HMR_6883	GSH[c] + L-dopaquinone[c] => 5-S-glutathionyl-L-dopa[c]	0	0
HMR_6885	L-dopachrome[c] + NADPH[c] => dopachrome-O-semiquinone[c] + NADP+[c]	0	0
HMR_6886	GSH[c] + L-dopachrome[c] => 5-S-glutathionyl-dopachrome hydroquinone[c]	0	0
HMR_6888	L-dopachrome[c] => 5,6-dihydroxyindole-2-carboxylate[c]	0.0045	0.0015
HMR_6889	5,6-dihydroxyindole-2-carboxylate[c] + O2[c] => 5,6-indolequinone-2-carboxylate[c] + H2O2[c]	0	0
HMR_7628	O2[c] + phenylalanine[c] => 2-phenylacetamide[c] + CO2[c] + H2O[c]	0	0
HMR_7756	2-phenylacetamide[c] + H2O[c] => NH3[c] + phenylacetate[c]	0	0
HMR_8539	O2[c] + phenylalanine[c] + tetrahydrobiopterin[c] => 4alpha-hydroxytetrahydrobiopterin[c] + tyrosine[c]	0.20264	0
HMR_8794	ATP[c] + CoA[c] + phenylacetate[c] => AMP[c] + phenylacetyl-CoA[c] + PPi[c]	-7.6853e-13	-2.2353e-12
HMR_8795	glutamine[c] + phenylacetyl-CoA[c] => CoA[c] + phenylacetylglutamine[c]	0	-7.5917e-13
HMR_8796	glycine[c] + phenylacetyl-CoA[c] => CoA[c] + phenylacetylglycine[c]	-7.6853e-13	-1.4762e-12
HMR_3875	ATP[c] + H2O[c] + methionine[c] => Pi[c] + PPi[c] + SAM[c]	397.6328	397.6328
HMR_3877	H2O[c] + SAH[c] => adenosine[c] + homocysteine[c]	397.6328	397.6328
HMR_3879	homocysteine[c] + serine[c] => H2O[c] + L-cystathionine[c]	37.4684	37.4684
HMR_3881	H2O[c] + L-cystathionine[c] => 2-oxobutyrate[c] + cysteine[c] + NH3[c]	37.4684	37.4684
HMR_3912	AKG[c] + cysteine[c] <=> glutamate[c] + mercaptopyruvate[c]	14.9093	14.9093
HMR_3917	5-methyl-THF[c] + homocysteine[c] => methionine[c] + THF[c]	0	-9.2388e-12
HMR_3919	H2O[c] + N-acetylmethionine[c] <=> acetate[c] + methionine[c]	-3.5371e-13	0
HMR_3920	H2O[c] + homocysteine-thiolactone[c] <=> homocysteine[c]	0	0
HMR_3922	CoA[m] + N-acetyl-L-cystathionine[m] <=> acetyl-CoA[m] + L-cystathionine[m]	0	0
HMR_3928	mercaptopyruvate[c] + sulfite[c] => H2S2O3[c] + pyruvate[c]	12.9093	12.9093
HMR_3995	cystine[c] + H+[c] + NADPH[c] => 2 cysteine[c] + NADP+[c]	0	-1.4868e-13
HMR_3996	cystine[c] + H+[c] + NADH[c] => 2 cysteine[c] + NAD+[c]	0	0
HMR_4072	DNA[c] + SAM[c] => DNA-5-methylcytosine[c] + H+[c] + SAH[c]	0	0
HMR_4189	H2O[m] + O2[m] + sulfite[m] => H2O2[m] + sulfate[m]	0	0
HMR_4302	cysteine[c] + H2O[c] => H2S[c] + NH3[c] + pyruvate[c]	0	0
HMR_4323	H2S[c] + serine[c] => cysteine[c] + H2O[c]	11.9093	11.9093
HMR_5381	PAPS[c] + thioredoxin[c] => oxidized thioredoxin[c] + PAP[c] + sulfite[c]	-3.9218e-12	0
HMR_5385	methylthioribose-1p[c] => S-methyl-5-thio-D-ribulose-1-phosphate[c]	-5.4512e-13	-2.4294e-12
HMR_5386	S-methyl-5-thio-D-ribulose-1-phosphate[c] => 2,3-diketo-5-methylthiopentyl-1-phosphate[c] + H2O[c]	-5.4512e-13	-2.4294e-12
HMR_5387	2,3-diketo-5-methylthiopentyl-1-phosphate[c] + H2O[c] => 1,2-dihydroxy-5-(methylthio)pent-1-en-3-one[c] + Pi[c]	-5.4512e-13	-2.4294e-12
HMR_5388	1,2-dihydroxy-5-(methylthio)pent-1-en-3-one[c] + O2[c] => 3-(methylthio)propionic acid[c] + CO[c] + formate[c]	0	0
HMR_5389	1,2-dihydroxy-5-(methylthio)pent-1-en-3-one[c] + O2[c] => 4-methylthio-2-oxobutanoic acid[c] + formate[c]	-5.4512e-13	-2.4294e-12
HMR_5390	H2O[c] + methionine[c] + O2[c] => 4-methylthio-2-oxobutanoic acid[c] + H2O2[c] + NH3[c]	-5.3673e-12	-1.2306e-23
HMR_5391	4-methylthio-2-oxobutanoic acid[c] + glutamate[c] => AKG[c] + methionine[c]	-5.3673e-12	0
HMR_5418	CoA[m] + N-acetylmethionine[m] <=> acetyl-CoA[m] + methionine[m]	0	0
HMR_5419	CoA[m] + N-acetyl-L-cysteine[m] <=> acetyl-CoA[m] + cysteine[m]	0.1	0.1
HMR_6515	mercaptopyruvate[c] + sulfite[c] => pyruvate[c] + thiosulfate[c]	0.999	1
HMR_6518	hydrogen-cyanide[c] + mercaptopyruvate[c] => pyruvate[c] + thiocyanate[c]	0.001	0
HMR_6519	3-mercaptolactate[c] + NAD+[c] <=> H+[c] + mercaptopyruvate[c] + NADH[c]	-1	-1
HMR_6520	hydrogen-cyanide[m] + thiosulfate[m] => sulfite[m] + thiocyanate[m]	0.999	1
HMR_6523	H2O[c] + hypothiocyanite[c] => H2O2[c] + thiocyanate[c]	0	0
HMR_8062	dehydroalanine[c] + H+[c] + NADPH[c] + PAPS[c] => L-cysteate[c] + NADP+[c] + PAP[c]	-2.4003e-11	-7.4392e-12
HMR_8066	3-sulfopyruvate[c] + glutamate[c] <=> AKG[c] + L-cysteate[c]	-1	-1
HMR_8067	3-sulfopyruvate[m] + glutamate[m] <=> AKG[m] + L-cysteate[m]	4.0821e-11	0
HMR_8068	(S)-3-sulfolactate[c] + NAD+[c] <=> 3-sulfopyruvate[c] + H+[c] + NADH[c]	-1	-1
HMR_8069	(S)-3-sulfolactate[m] + NAD+[m] <=> 3-sulfopyruvate[m] + H+[m] + NADH[m]	4.0821e-11	0
HMR_8641	DNA[n] + SAM[n] => DNA-5-methylcytosine[n] + H+[n] + SAH[n]	0	0
HMR_8682	cystine[c] + 2 GSH[c] => 2 cysteine[c] + GSSG[c]	0	0
HMR_8683	cystine[c] + H2O[c] => NH3[c] + pyruvate[c] + thiocysteine[c]	0	0
HMR_8684	AKG[m] + cysteine[m] <=> glutamate[m] + mercaptopyruvate[m]	-6.0058e-11	-3.7857e-11
HMR_9869	mercaptopyruvate[m] + sulfite[m] => pyruvate[m] + thiosulfate[m]	-6.0058e-11	-3.7857e-11
HMR_8685	3-mercaptolactate[c] + cysteine[c] + NAD+[c] => 3-mercaptolactate-cysteine-disulfide[c] + H+[c] + NADH[c]	1	1
HMR_4118	GSSG[c] + H+[c] + NADPH[c] => 2 GSH[c] + NADP+[c]	-4.3209e-12	-2.2397e-12
HMR_3870	GSSG[m] + H+[m] + NADPH[m] => 2 GSH[m] + NADP+[m]	0	0
HMR_4116	2 GSH[c] + H2O2[c] => GSSG[c] + 2 H2O[c]	0	0
HMR_4120	2 GSH[s] + H2O2[s] => GSSG[s] + 2 H2O[s]	1	1
HMR_4121	2 GSH[m] + H2O2[m] => GSSG[m] + 2 H2O[m]	0	0
HMR_3889	5-oxoproline[c] + ATP[c] + 2 H2O[c] => ADP[c] + glutamate[c] + Pi[c]	0	0
HMR_3933	hydroxymethylglutathione[c] + NAD+[c] => formylglutathione[c] + H+[c] + NADH[c]	0.13738	0.27179
HMR_3937	formylglutathione[c] + H2O[c] => formate[c] + GSH[c]	0.54951	0.40768
HMR_4175	GSH[c] + H2O[c] => cys-gly[c] + glutamate[c]	-5.0512e-12	0
HMR_4176	GSH[s] + H2O[s] => cys-gly[s] + glutamate[s]	-1.4069e-12	0
HMR_4326	ATP[c] + gamma-glutamyl-cysteine[c] + glycine[c] => ADP[c] + GSH[c] + Pi[c]	4	4
HMR_4324	ATP[c] + cysteine[c] + glutamate[c] => ADP[c] + gamma-glutamyl-cysteine[c] + Pi[c]	4	4
HMR_4708	gamma-glutamyl-cysteine[c] => 5-oxoproline[c] + cysteine[c]	0	0
HMR_4328	cys-gly[c] + H2O[c] => cysteine[c] + glycine[c]	-5.0512e-12	-8.8103e-12
HMR_4329	cys-gly[s] + H2O[s] => cysteine[s] + glycine[s]	-1.5929e-12	8.8103e-12
HMR_4937	alanine[c] + GSH[c] => cys-gly[c] + gamma-L-glutamyl-L-alanine[c]	0	0
HMR_8770	gamma-L-glutamyl-L-alanine[c] => 5-oxoproline[c] + alanine[c]	0	0
HMR_8769	alanine[s] + GSH[s] => (5-L-glutamyl)-L-amino acid[s] + cys-gly[s]	-1.8601e-13	0
HMR_8771	ATP[c] + GSH[c] + H2O[c] => ADP[c] + GSH[m] + Pi[c]	0	0
HMR_4078	H2O[c] + O2[c] + spermine[c] => 3-amino-propanal[c] + H2O2[c] + spermidine[c]	1	1
HMR_4174	aspartate[c] => beta-alanine[c] + CO2[c]	651.1808	651.1808
HMR_4330	3-oxopropanoate[m] + glutamate[m] <=> AKG[m] + beta-alanine[m]	-666.1808	-666.1808
HMR_4347	3-ureidopropionate[c] + H2O[c] => beta-alanine[c] + CO2[c] + NH3[c]	12	12
HMR_4425	ATP[c] + beta-alanine[c] + histidine[c] => AMP[c] + carnosine[c] + PPi[c]	-2.8694e-12	0
HMR_4427	carnosine[c] + H2O[c] => beta-alanine[c] + histidine[c]	-2.8694e-12	0
HMR_4688	4-aminobutanal[m] + H2O[m] + NAD+[m] => 4-aminobutyrate[m] + H+[m] + NADH[m]	0	0
HMR_4689	4-aminobutanal[c] + H2O[c] + NAD+[c] => 4-aminobutyrate[c] + H+[c] + NADH[c]	1	1
HMR_4735	acrylyl-CoA[m] + H2O[m] => 3-hydroxypropionyl-CoA[m]	436.5794	436.5794
HMR_7991	H2O[c] + O2[c] + spermidine[c] => 1,3-diaminopropane[c] + 4-aminobutanal[c] + H2O2[c]	0	0
HMR_7992	1,3-diaminopropane[c] + H2O[c] + O2[c] => 3-amino-propanal[c] + H2O2[c] + NH3[c]	1	1
HMR_7993	3-amino-propanal[c] + H2O[c] + NAD+[c] => beta-alanine[c] + H+[c] + NADH[c]	2	2
HMR_7128	ATP[c] + selenate[c] => adenylylselenate[c] + PPi[c]	0	0
HMR_7129	adenylylselenate[c] + ATP[c] => 3-phosphoadenylylselenate[c] + ADP[c]	0	0
HMR_7130	3-phosphoadenylylselenate[c] + NADPH[c] => H+[c] + NADP+[c] + PAP[c] + selenite[c]	0	0
HMR_7131	5 H+[c] + 3 NADPH[c] + selenite[c] => 3 H2O[c] + 3 NADP+[c] + selenide[c]	0	0
HMR_7132	ATP[c] + H2O[c] + selenide[c] => AMP[c] + Pi[c] + selenophosphate[c]	0	0
HMR_7133	alanine[c] + pyridoxal-phosphate[c] + selenide[c] <=> pyridoxine-phosphate[c] + selenocysteine[c]	0	0
HMR_7134	H2O[c] + selenocystathionine[c] <=> 2-oxobutyrate[c] + NH3[c] + selenocysteine[c]	0	0
HMR_7135	H2O[c] + selenocystathionine[c] => selenohomocysteine[c] + serine[c]	0	0
HMR_7136	H2O[c] + se-adenosyl-L-selenohomocysteine[c] <=> adenosine[c] + selenohomocysteine[c]	0	0
HMR_7137	H2O[c] + selenomethionine[c] <=> 2-oxobutyrate[c] + methaneselenol[c] + NH3[c]	0	0
HMR_7138	H+[c] + NADPH[c] + O2[c] + selenomethionine[c] => H2O[c] + NADP+[c] + selenomethionine-se-oxide[c]	0	0
HMR_7139	ATP[c] + H+[c] + H2O[c] + selenomethionine[c] <=> Pi[c] + PPi[c] + se-adenosylselenomethionine[c]	0	0
HMR_7140	SAH[c] + se-methyl-L-selenocysteine[c] <=> SAM[c] + selenocysteine[c]	0	0
HMR_7141	H2O[c] + se-methyl-L-selenocysteine[c] => methaneselenol[c] + NH3[c] + pyruvate[c]	0	0
HMR_7620	ATP[c] + selenomethionine[c] + tRNA(met)[c] => AMP[c] + PPi[c] + selenomethionyl-tRNA(met)[c]	0	0
HMR_7647	D-alanine[p] + H2O[p] + O2[p] => H2O2[p] + NH3[p] + pyruvate[p]	0	0
HMR_8640	DNA[n] + se-adenosylselenomethionine[n] => DNA-5-methylcytosine[n] + H+[n] + se-adenosyl-L-selenohomocysteine[n]	0	0
HMR_8689	D-arginine[p] + H2O[p] + O2[p] => 5-guanidino-2-oxopentanoate[p] + H2O2[p] + NH3[p]	0	0
HMR_8690	D-ornithine[p] + H2O[p] + O2[p] => 5-amino-2-oxopentanoic acid[p] + H2O2[p] + NH3[p]	0	0
HMR_3748	3-methyl-2-oxobutyrate[m] + CoA[m] + NAD+[m] => CO2[m] + H+[m] + isobutyryl-CoA[m] + NADH[m]	0.1592	0
HMR_3751	isobutyryl-CoA[m] + ubiquinone[m] => methacrylyl-CoA[m] + ubiquinol[m]	0	0
HMR_3753	H2O[m] + methacrylyl-CoA[m] => 3-hydroxyisobutyryl-CoA[m]	79.5993	79.5993
HMR_3755	3-hydroxyisobutyryl-CoA[m] + H2O[m] => 3-hydroxyisobutyrate[m] + CoA[m]	79.5993	79.5993
HMR_3759	2-methyl-3-oxopropanoate[m] + H2O[m] + NAD+[m] => H+[m] + methylmalonate[m] + NADH[m]	0	0.1592
HMR_3763	CoA[m] + methylmalonate[m] => (R)-methylmalonyl-CoA[m] + H2O[m]	79.5993	79.4401
HMR_3767	4-methyl-2-oxopentanoate[m] + CoA[m] + NAD+[m] => CO2[m] + H+[m] + isovaleryl-CoA[m] + NADH[m]	0	0
HMR_3769	3-methylcrotonyl-CoA[m] + ubiquinol[m] <=> isovaleryl-CoA[m] + ubiquinone[m]	-4949.7717	-4949.8694
HMR_3773	3-methylcrotonyl-CoA[m] + ATP[m] + H+[m] + HCO3-[m] => 3-methylglutaconyl-CoA[m] + ADP[m] + Pi[m]	122.4152	122.4152
HMR_3775	3-methylglutaconyl-CoA[m] + H2O[m] <=> HMG-CoA[m]	122.4152	122.4152
HMR_3780	2-oxo-3-methylvalerate[m] + CoA[m] + NAD+[m] => 2-methylbutyryl-CoA[m] + CO2[m] + H+[m] + NADH[m]	0.23835	0
HMR_3783	2-methylbutyryl-CoA[m] + ubiquinone[m] <=> tiglyl-CoA[m] + ubiquinol[m]	0	0
HMR_3785	H2O[m] + tiglyl-CoA[m] => (S)-3-hydroxy-2-methylbutyryl-CoA[m]	238.3542	238.3542
HMR_3790	2-methyl-3-oxopropanoate[c] + H2O[c] + O2[c] => H2O2[c] + methylmalonate[c]	0	0
HMR_3792	2-methyl-3-oxopropanoate[m] + glutamate[m] <=> AKG[m] + D-3-amino-isobutanoate[m]	2	2
HMR_3823	(S)-3-hydroxy-2-methylbutyryl-CoA[m] + NAD+[m] => 2-methylacetoacetyl-CoA[m] + H+[m] + NADH[m]	238.3542	238.3542
HMR_6416	3-methyl-2-oxobutyrate[m] + lipoamide[m] => CO2[m] + S-(2-methylpropanoyl)-dihydrolipoamide[m]	79.4401	79.5993
HMR_3986	2 chitin-component[s] + H2O[s] => chitobiose[s]	0.001	0.001
HMR_3988	chitobiose[l] + H2O[l] => 2 N-acetylglucosamine[l]	0.001	0.001
HMR_4124	UDP-glucuronate[r] => CO2[r] + UDP-xylose[r]	3.9773	3.9773
HMR_4158	N-acetylglucosamine-1-phosphate[c] + UTP[c] => PPi[c] + UDP-N-acetylglucosamine[c]	20.9773	20.9773
HMR_4159	UDP-N-acetyl-D-galactosamine[c] <=> UDP-N-acetylglucosamine[c]	4	4
HMR_4299	glucosamine-6-phosphate[c] + H2O[c] => fructose-6-phosphate[c] + NH3[c]	24.0227	24.0227
HMR_4300	fructose-6-phosphate[c] + glutamine[c] => glucosamine-6-phosphate[c] + glutamate[c]	0	0
HMR_4494	ATP[c] + glucosamine[c] => ADP[c] + glucosamine-6-phosphate[c]	0.001	0.001
HMR_4524	ATP[c] + N-acetylglucosamine[c] => ADP[c] + N-acetylglucosamine-6-phosphate[c]	44	44
HMR_4525	H2O[r] + UDP-N-acetylglucosamine[r] => N-acetyl-D-mannosamine[r] + UDP[r]	0	0
HMR_4526	H2O[c] + UDP-N-acetylglucosamine[c] => N-acetyl-D-mannosamine[c] + UDP[c]	0	0
HMR_4527	N-acetyl-D-mannosamine[c] <=> N-acetylglucosamine[c]	6	6
HMR_4528	ATP[c] + N-acetyl-D-mannosamine[c] => ADP[c] + N-acetylmannosamine-6-phosphate[c]	0	-8.6405e-12
HMR_4529	H2O[c] + N-acetylmannosamine-6-phosphate[c] + PEP[c] => N-acetylneuraminate-9-phosphate[c] + Pi[c]	0	-8.6405e-12
HMR_4530	H2O[c] + N-acetylneuraminate-9-phosphate[c] => N-acetylneuraminate[c] + Pi[c]	0	-8.6405e-12
HMR_4531	H+[c] + N-acetylneuraminate[c] + NADH[c] + O2[c] => H2O[c] + NAD+[c] + neungc[c]	0.006	0.002
HMR_4532	CTP[c] + neungc[c] => CMP-neuNGc[c] + PPi[c]	0.006	0.002
HMR_4533	CMP-neuNGc[c] + H2O[c] + NAD+[c] => CMP-N-acetylneuraminate[c] + H+[c] + NADH[c] + O2[c]	0.006	0.002
HMR_4536	CTP[n] + N-acetylneuraminate[n] => CMP-N-acetylneuraminate[n] + PPi[n]	1.994	1.996
HMR_4628	acetyl-CoA[c] + glucosamine-6-phosphate[c] => CoA[c] + N-acetylglucosamine-6-phosphate[c]	0	0
HMR_4629	H2O[c] + N-acetylglucosamine-6-phosphate[c] => acetate[c] + glucosamine-6-phosphate[c]	23.0227	23.0227
HMR_4631	N-acetylglucosamine-6-phosphate[c] => N-acetylglucosamine-1-phosphate[c]	20.9773	20.9773
HMR_7696	dTTP[c] + glucose-1-phosphate[c] => dTDP-glucose[c] + PPi[c]	0	0
HMR_7697	dTDP-glucose[c] => 4,6-dideoxy-4-oxo-dTDP-D-glucose[c] + H2O[c]	0	0
HMR_7698	dTDP-galactose[c] <=> dTDP-glucose[c]	0	0
HMR_8366	ATP[c] + N-acetylgalactosamine[c] => ADP[c] + N-acetylgalactosamine-1-phosphate[c]	5	4.995
HMR_8367	ITP[c] + N-acetylgalactosamine[c] => IDP[c] + N-acetylgalactosamine-1-phosphate[c]	0	0.005
HMR_8368	N-acetylgalactosamine-1-phosphate[c] + UTP[c] => PPi[c] + UDP-N-acetyl-D-galactosamine[c]	5	5
HMR_8371	H2O[c] + mannose-6-phosphate[c] + PEP[c] => 3-deoxy-D-glycero-D-galacto-2-nonulosonic acid-9-phosphate[c] + Pi[c]	0	0
HMR_8372	3-deoxy-D-glycero-D-galacto-2-nonulosonic acid-9-phosphate[c] + H2O[c] => 3-deoxy-D-glycero-D-galacto-2-nonulosonic acid[c] + Pi[c]	0	0
HMR_8373	N-acetyl-D-mannosamine[c] + pyruvate[c] <=> N-acetylneuraminate[c]	-5	-5
HMR_8375	chitin-component[c] + H2O[c] => N-acetylglucosamine[c]	0.998	0.998
HMR_8376	chitin-component[s] + H2O[s] => N-acetylglucosamine[s]	0	0
HMR_8377	CTP[c] + N-acetylneuraminate[c] => CMP-N-acetylneuraminate[c] + PPi[c]	0	0.002
HMR_8672	UDP-glucuronate[g] => CO2[g] + UDP-xylose[g]	0	0
HMR_8674	4,6-dideoxy-4-oxo-dTDP-D-glucose[c] => dTDP-4-dehydro-6-deoxy-L-mannose[c]	0	0
HMR_8675	dTDP-4-dehydro-6-deoxy-L-mannose[c] + H+[c] + NADPH[c] => dTDP-6-deoxy-L-mannose[c] + NADP+[c]	0	0
HMR_5130	ATP[c] + tRNA(tyr)[c] + tyrosine[c] => AMP[c] + L-tyrosyl-tRNA(tyr)[c] + PPi[c]	71.4914	71.4914
HMR_5131	alanine[c] + ATP[c] + tRNA(ala)[c] => AMP[c] + L-alanyl-tRNA(ala)[c] + PPi[c]	235.4718	235.4718
HMR_5132	arginine[c] + ATP[c] + tRNA(arg)[c] => AMP[c] + L-arginyl-tRNA(arg)[c] + PPi[c]	154.4792	154.4792
HMR_5133	asparagine[c] + ATP[c] + tRNA(asn)[c] => AMP[c] + L-asparaginyl-tRNA(asn)[c] + PPi[c]	54.4939	54.4939
HMR_5134	aspartate[c] + ATP[c] + tRNA(asp)[c] => AMP[c] + L-aspartyl-tRNA(asp)[c] + PPi[c]	155.9804	155.9804
HMR_5135	ATP[c] + cysteine[c] + tRNA(cys)[c] => AMP[c] + L-cysteinyl-tRNA(cys)[c] + PPi[c]	35	35
HMR_5136	ATP[c] + glutamine[c] + tRNA(gln)[c] => AMP[c] + L-glutaminyl-tRNA(gln)[c] + PPi[c]	162.4767	162.4767
HMR_5137	ATP[c] + glutamate[c] + tRNA(glu)[c] => AMP[c] + L-glutamyl-tRNA(glu)[c] + PPi[c]	286.9632	286.9632
HMR_5138	ATP[c] + glycine[c] + tRNA(gly)[c] => AMP[c] + glycyl-tRNA(gly)[c] + PPi[c]	95.4865	95.4865
HMR_5139	ATP[c] + histidine[c] + tRNA(his)[c] => AMP[c] + L-histidyl-tRNA(his)[c] + PPi[c]	60.9926	60.9926
HMR_5140	ATP[c] + isoleucine[c] + tRNA(ile)[c] => AMP[c] + L-isoleucyl-tRNA(ile)[c] + PPi[c]	9	9
HMR_5141	ATP[c] + leucine[c] + tRNA(leu)[c] => AMP[c] + L-leucyl-tRNA(leu)[c] + PPi[c]	371.4497	371.4497
HMR_5142	ATP[c] + lysine[c] + tRNA(lys)[c] => AMP[c] + L-lysyl-tRNA(lys)[c] + PPi[c]	224.973	224.973
HMR_5143	ATP[c] + methionine[c] + tRNA(met)[c] => AMP[c] + L-methionyl-tRNA(met)[c] + PPi[c]	36.9951	36.9951
HMR_5144	10-formyl-THF[c] + L-methionyl-tRNA(met)[c] => N-formylmethionyl-tRNA[c] + THF[c]	0	0
HMR_5145	ATP[c] + phenylalanine[c] + tRNA(phe)[c] => AMP[c] + L-phenylalanyl-tRNA(phe)[c] + PPi[c]	94.9902	94.9902
HMR_5146	ATP[c] + proline[c] + tRNA(pro)[c] => AMP[c] + L-prolyl-tRNA(pro)[c] + PPi[c]	98.9877	98.9877
HMR_5147	ATP[c] + serine[c] + tRNA(ser)[c] => AMP[c] + L-seryl-tRNA(ser)[c] + PPi[c]	147.9804	147.9804
HMR_5148	ATP[c] + threonine[c] + tRNA(thr)[c] => AMP[c] + L-threonyl-tRNA(thr)[c] + PPi[c]	118.9853	118.9853
HMR_5149	ATP[c] + tRNA(trp)[c] + tryptophan[c] => AMP[c] + L-tryptophanyl-tRNA(trp)[c] + PPi[c]	39.4939	39.4939
HMR_5150	ATP[c] + tRNA(val)[c] + valine[c] => AMP[c] + L-valyl-tRNA(val)[c] + PPi[c]	155.4816	155.4816
HMR_7171	CMP-N-acetylneuraminate[g] + T-antigen[g] => CMP[g] + sialyl-T antigen[g]	-4.062e-14	0
HMR_7172	CMP-N-acetylneuraminate[g] + sialyl-T antigen[g] => CMP[g] + disialyl-T antigen[g]	-4.062e-14	0
HMR_7174	Tn-antigen[g] + UDP-N-acetylglucosamine[g] => core 3[g] + UDP[g]	-1.4318e-13	-2.0219e-12
HMR_7175	core 3[g] + UDP-N-acetylglucosamine[g] => core 4[g] + UDP[g]	-1.4318e-13	-2.0219e-12
HMR_7180	Tn-antigen[g] + UDP-N-acetylglucosamine[g] => G00031[g] + UDP[g]	0	-2.7195e-13
HMR_7181	G00031[g] + UDP-galactose[g] => G00032[g] + UDP[g]	0	-2.7195e-13
HMR_7183	CMP-N-acetylneuraminate[g] + Tn-antigen[g] => CMP[g] + sialyl-Tn antigen[g]	0	0
HMR_7197	serine[c] => [protein]-L-serine[c] + H2O[c]	0	0
HMR_7436	[protein]-L-serine[g] + UDP-N-acetyl-D-galactosamine[g] => Tn-antigen[g] + UDP[g]	0.022677	0.022677
HMR_7438	Tn-antigen[g] + UDP-galactose[g] => T-antigen[g] + UDP[g]	-1.0855e-12	-7.2628e-13
HMR_7440	T-antigen[g] + UDP-N-acetylglucosamine[g] => core 2[g] + UDP[g]	-1.0449e-12	-7.2628e-13
HMR_8254	T-antigen[g] + UDP-N-acetylglucosamine[g] => glcnac-alpha-1,4-core 1[g] + UDP[g]	0	0
HMR_8255	core 2[g] + UDP-N-acetylglucosamine[g] => glcnac-alpha-1,4-core 2[g] + UDP[g]	-8.2151e-14	0
HMR_8256	Tn-antigen[g] + UDP-N-acetyl-D-galactosamine[g] => core 5[g] + UDP[g]	-3.286e-12	-2.6506e-12
HMR_8257	Tn-antigen[g] + UDP-N-acetylglucosamine[g] => core 6[g] + UDP[g]	-1.4048e-12	-1.1276e-12
HMR_8258	core 6[g] + UDP-galactose[g] => F1alpha[g] + UDP[g]	-1.4048e-12	-1.1276e-12
HMR_8260	Tn-antigen[g] + UDP-N-acetyl-D-galactosamine[g] => core 7[g] + UDP[g]	0	0
HMR_8261	Tn-antigen[g] + UDP-galactose[g] => core 8[g] + UDP[g]	0.022677	0.022677
HMR_1532	PPi[c] + trans,trans,cis-geranyl-geranyl-pp[c] <=> dimethylallyl-PP[c] + farnesyl-PP[c]	-1.5311e-12	-1.5867e-12
HMR_7254	isopentenyl-pPP[c] + 17.6 trans,trans,cis-geranyl-geranyl-pp[c] => 0.1 dehydrodolichol-diphosphate[c] + 17.6 PPi[c]	8.6995e-14	9.0154e-14
HMR_7255	dehydrodolichol-diphosphate[c] => dolichyl-diphosphate[c]	4.8919e-12	5.2549e-12
HMR_7256	dolichyl-diphosphate[c] + H2O[c] => dolichyl-phosphate[c] + Pi[c]	4.8919e-12	5.2549e-12
HMR_7258	dehydrodolichol-diphosphate[c] + H2O[c] => dehydrodolichol-phosphate[c] + Pi[c]	-4.8832e-12	-5.2459e-12
HMR_7259	dehydrodolichol-phosphate[c] + H2O[c] => dehydrodolichol[c] + Pi[c]	-4.8832e-12	-5.2459e-12
HMR_7260	dehydrodolichol[c] + H+[c] + NADPH[c] => dolichol[c] + NADP+[c]	-4.8832e-12	-5.2459e-12
HMR_7261	dolichyl-phosphate[r] + H2O[r] => dolichol[r] + Pi[r]	-4.8923e-12	5.2549e-12
HMR_7263	CTP[c] + dolichol[c] => CDP[c] + dolichyl-phosphate[c]	-9.7842e-12	0
HMR_7264	dolichyl-phosphate[c] + UDP-N-acetylglucosamine[c] => N-acetyl-D-glucosaminyldiphosphodolichol[c] + UMP[c]	3	3
HMR_7265	N-acetyl-D-glucosaminyldiphosphodolichol[c] + UDP-N-acetylglucosamine[c] => N,N-chitobiosyldiphosphodolichol[c] + UDP[c]	3	3
HMR_7266	GDP-mannose[c] + N,N-chitobiosyldiphosphodolichol[c] => beta-D-mannosyldiacetylchitobiosyldiphosphodolichol[c] + GDP[c]	3	3
HMR_7267	beta-D-mannosyldiacetylchitobiosyldiphosphodolichol[c] + GDP-mannose[c] => alpha-D-mannosyl-beta-D-mannosyl-diacetylchitobiosyldiphosphodolichol[c] + GDP[c]	3	3
HMR_7268	alpha-D-mannosyl-beta-D-mannosyl-diacetylchitobiosyldiphosphodolichol[c] + GDP-mannose[c] => G00005[c] + GDP[c]	3	3
HMR_7269	G00005[c] + GDP-mannose[c] => G10526[c] + GDP[c]	3	3
HMR_7270	G10526[c] + GDP-mannose[c] => G00006[c] + GDP[c]	3	3
HMR_7271	dolichyl-phosphate[c] + GDP-mannose[c] => dolichyl-phosphate-D-mannose[c] + GDP[c]	12	12
HMR_7274	dolichyl-phosphate-D-mannose[r] + G00006[r] => dolichyl-phosphate[r] + G10595[r]	3	3
HMR_7275	dolichyl-phosphate-D-mannose[r] + G10595[r] => dolichyl-phosphate[r] + G10596[r]	3	3
HMR_7276	dolichyl-phosphate-D-mannose[r] + G10596[r] => dolichyl-phosphate[r] + G10597[r]	3	3
HMR_7277	dolichyl-phosphate-D-mannose[r] + G10597[r] => dolichyl-phosphate[r] + G00007[r]	3	3
HMR_7278	dolichyl-phosphate[r] + UDP-glucose[r] => dolichyl-D-glucosyl-phosphate[r] + UDP[r]	9	9
HMR_7279	dolichyl-D-glucosyl-phosphate[r] + G00007[r] => dolichyl-phosphate[r] + G10598[r]	3	3
HMR_7280	dolichyl-D-glucosyl-phosphate[r] + G10598[r] => dolichyl-phosphate[r] + G10599[r]	3	3
HMR_7281	dolichyl-D-glucosyl-phosphate[r] + G10599[r] => (Glc)3 (GlcNAc)2 (Man)9 (PP-Dol)1[r] + dolichyl-phosphate[r]	3	3
HMR_7285	(Glc)3 (GlcNAc)2 (Man)9 (PP-Dol)1[r] + [protein]-L-asparagine[r] => (alpha-D-Glucosyl)3-(alpha-D-mannosyl)8-beta-D-mannosyl-diacetylchitobiosyl-L-asparagine (protein)[r] + dolichyl-diphosphate[r]	3	3
HMR_7286	(alpha-D-Glucosyl)3-(alpha-D-mannosyl)8-beta-D-mannosyl-diacetylchitobiosyl-L-asparagine (protein)[r] + H2O[r] => (alpha-D-Glucosyl)2-(alpha-D-mannosyl)8-beta-D-mannosyl-diacetylchitobiosyl-L-asparagine (protein)[r] + glucose[r]	2.973	2.994
HMR_7287	(alpha-D-Glucosyl)2-(alpha-D-mannosyl)8-beta-D-mannosyl-diacetylchitobiosyl-L-asparagine (protein)[r] + H2O[r] => (alpha-D-Glucosyl)-(alpha-D-mannosyl)8-beta-D-mannosyl-diacetylchitobiosyl-L-asparagine (protein)[r] + glucose[r]	2.97	2.988
HMR_7288	(alpha-D-Glucosyl)-(alpha-D-mannosyl)8-beta-D-mannosyl-diacetylchitobiosyl-L-asparagine (protein)[r] + H2O[r] => glucosyl-(alpha-D-mannosyl)7-beta-D-mannosyl-diacetylchitobiosyl-L-asparagine, isoform C (protein)[r] + mannose[r]	2.922	2.94
HMR_7289	(alpha-D-Glucosyl)-(alpha-D-mannosyl)8-beta-D-mannosyl-diacetylchitobiosyl-L-asparagine (protein)[r] + H2O[r] => glucosyl-(alpha-D-mannosyl)7-beta-D-mannosyl-diacetylchitobiosyl-L-asparagine, isoform B (protein)[r] + mannose[r]	0.018	0.009
HMR_7290	(alpha-D-Glucosyl)-(alpha-D-mannosyl)8-beta-D-mannosyl-diacetylchitobiosyl-L-asparagine (protein)[r] + H2O[r] => (alpha-D-mannosyl)8-beta-D-mannosyl-diacetylchitobiosyl-L-asparagine (protein)[r] + glucose[r]	0.03	0.033
HMR_7291	glucosyl-(alpha-D-mannosyl)7-beta-D-mannosyl-diacetylchitobiosyl-L-asparagine, isoform C (protein)[r] + H2O[r] => glucosyl-(alpha-D-mannosyl)6-beta-D-mannosyl-diacetylchitobiosyl-L-asparagine (protein)[r] + mannose[r]	2.916	2.937
HMR_7292	glucosyl-(alpha-D-mannosyl)7-beta-D-mannosyl-diacetylchitobiosyl-L-asparagine, isoform B (protein)[r] + H2O[r] => glucosyl-(alpha-D-mannosyl)6-beta-D-mannosyl-diacetylchitobiosyl-L-asparagine (protein)[r] + mannose[r]	0	0.003
HMR_7293	(alpha-D-mannosyl)8-beta-D-mannosyl-diacetylchitobiosyl-L-asparagine (protein)[r] + H2O[r] => (alpha-D-mannosyl)7-beta-D-mannosyl-diacetylchitobiosyl-L-asparagine, isoform B (protein)[r] + mannose[r]	0.021	0.009
HMR_7294	glucosyl-(alpha-D-mannosyl)6-beta-D-mannosyl-diacetylchitobiosyl-L-asparagine (protein)[r] => glucosyl-(alpha-D-mannosyl)6-beta-D-mannosyl-diacetylchitobiosyl-L-asparagine (protein)[g]	2.916	2.94
HMR_7295	(alpha-D-Glucosyl)3-(alpha-D-mannosyl)8-beta-D-mannosyl-diacetylchitobiosyl-L-asparagine (protein)[r] => (alpha-D-Glucosyl)3-(alpha-D-mannosyl)8-beta-D-mannosyl-diacetylchitobiosyl-L-asparagine (protein)[g]	0.027	0.006
HMR_7296	(alpha-D-Glucosyl)2-(alpha-D-mannosyl)8-beta-D-mannosyl-diacetylchitobiosyl-L-asparagine (protein)[r] => (alpha-D-Glucosyl)2-(alpha-D-mannosyl)8-beta-D-mannosyl-diacetylchitobiosyl-L-asparagine (protein)[g]	0.003	0.006
HMR_7297	(alpha-D-Glucosyl)-(alpha-D-mannosyl)8-beta-D-mannosyl-diacetylchitobiosyl-L-asparagine (protein)[r] => (alpha-D-Glucosyl)-(alpha-D-mannosyl)8-beta-D-mannosyl-diacetylchitobiosyl-L-asparagine (protein)[g]	0	0.006
HMR_7298	glucosyl-(alpha-D-mannosyl)7-beta-D-mannosyl-diacetylchitobiosyl-L-asparagine, isoform B (protein)[r] => glucosyl-(alpha-D-mannosyl)7-beta-D-mannosyl-diacetylchitobiosyl-L-asparagine, isoform B (protein)[g]	0.018	0.006
HMR_7299	glucosyl-(alpha-D-mannosyl)7-beta-D-mannosyl-diacetylchitobiosyl-L-asparagine, isoform C (protein)[r] => glucosyl-(alpha-D-mannosyl)7-beta-D-mannosyl-diacetylchitobiosyl-L-asparagine, isoform C (protein)[g]	0.006	0.003
HMR_7300	(alpha-D-mannosyl)7-beta-D-mannosyl-diacetylchitobiosyl-L-asparagine, isoform B (protein)[r] => (alpha-D-mannosyl)7-beta-D-mannosyl-diacetylchitobiosyl-L-asparagine, isoform B (protein)[g]	0.021	0.009
HMR_7301	(alpha-D-Glucosyl)3-(alpha-D-mannosyl)8-beta-D-mannosyl-diacetylchitobiosyl-L-asparagine (protein)[g] + 4 H2O[g] => (alpha-D-mannosyl)7-beta-D-mannosyl-diacetylchitobiosyl-L-asparagine, isoform A (protein)[g] + 3 glucose[g] + mannose[g]	0.027	0.006
HMR_7302	(alpha-D-Glucosyl)2-(alpha-D-mannosyl)8-beta-D-mannosyl-diacetylchitobiosyl-L-asparagine (protein)[g] + 3 H2O[g] => (alpha-D-mannosyl)7-beta-D-mannosyl-diacetylchitobiosyl-L-asparagine, isoform A (protein)[g] + 2 glucose[g] + mannose[g]	0.003	0.006
HMR_7303	(alpha-D-Glucosyl)-(alpha-D-mannosyl)8-beta-D-mannosyl-diacetylchitobiosyl-L-asparagine (protein)[g] + 2 H2O[g] => (alpha-D-mannosyl)7-beta-D-mannosyl-diacetylchitobiosyl-L-asparagine, isoform A (protein)[g] + glucose[g] + mannose[g]	0	0.006
HMR_7304	glucosyl-(alpha-D-mannosyl)7-beta-D-mannosyl-diacetylchitobiosyl-L-asparagine, isoform C (protein)[g] + 2 H2O[g] => (alpha-D-mannosyl)6-beta-D-mannosyl-diacetylchitobiosyl-L-asparagine (protein) (C)[g] + glucose[g] + mannose[g]	0.006	0.003
HMR_7305	glucosyl-(alpha-D-mannosyl)7-beta-D-mannosyl-diacetylchitobiosyl-L-asparagine, isoform B (protein)[g] + 2 H2O[g] => (alpha-D-mannosyl)6-beta-D-mannosyl-diacetylchitobiosyl-L-asparagine (protein) (B2)[g] + glucose[g] + mannose[g]	0.018	0.006
HMR_7306	glucosyl-(alpha-D-mannosyl)6-beta-D-mannosyl-diacetylchitobiosyl-L-asparagine (protein)[g] + 2 H2O[g] => (alpha-D-mannosyl)5-beta-D-mannosyl-diacetylchitobiosyl-L-asparagine (protein) (B1)[g] + glucose[g] + mannose[g]	2.916	2.94
HMR_7308	(alpha-D-mannosyl)8-beta-D-mannosyl-diacetylchitobiosyl-L-asparagine (protein)[g] + H2O[g] => (alpha-D-mannosyl)7-beta-D-mannosyl-diacetylchitobiosyl-L-asparagine, isoform A (protein)[g] + mannose[g]	0.009	0.012
HMR_7309	(alpha-D-mannosyl)8-beta-D-mannosyl-diacetylchitobiosyl-L-asparagine (protein)[g] + H2O[g] => (alpha-D-mannosyl)7-beta-D-mannosyl-diacetylchitobiosyl-L-asparagine, isoform C (protein)[g] + mannose[g]	0	0.012
HMR_7310	(alpha-D-mannosyl)7-beta-D-mannosyl-diacetylchitobiosyl-L-asparagine, isoform A (protein)[g] + H2O[g] => (alpha-D-mannosyl)6-beta-D-mannosyl-diacetylchitobiosyl-L-asparagine (protein) (A)[g] + mannose[g]	0.033	0.03
HMR_7311	(alpha-D-mannosyl)7-beta-D-mannosyl-diacetylchitobiosyl-L-asparagine, isoform B (protein)[g] + H2O[g] => (alpha-D-mannosyl)6-beta-D-mannosyl-diacetylchitobiosyl-L-asparagine (protein) (B1)[g] + mannose[g]	0.018	0.009
HMR_7312	(alpha-D-mannosyl)7-beta-D-mannosyl-diacetylchitobiosyl-L-asparagine, isoform B (protein)[g] + H2O[g] => (alpha-D-mannosyl)6-beta-D-mannosyl-diacetylchitobiosyl-L-asparagine (protein) (B2)[g] + mannose[g]	0.003	0
HMR_7313	(alpha-D-mannosyl)7-beta-D-mannosyl-diacetylchitobiosyl-L-asparagine, isoform A (protein)[g] + H2O[g] => (alpha-D-mannosyl)6-beta-D-mannosyl-diacetylchitobiosyl-L-asparagine (protein) (C)[g] + mannose[g]	0.006	0
HMR_7314	(alpha-D-mannosyl)7-beta-D-mannosyl-diacetylchitobiosyl-L-asparagine, isoform C (protein)[g] + H2O[g] => (alpha-D-mannosyl)6-beta-D-mannosyl-diacetylchitobiosyl-L-asparagine (protein) (C)[g] + mannose[g]	0	0.012
HMR_7315	(alpha-D-mannosyl)6-beta-D-mannosyl-diacetylchitobiosyl-L-asparagine (protein) (A)[g] + H2O[g] => (alpha-D-mannosyl)5-beta-D-mannosyl-diacetylchitobiosyl-L-asparagine (protein) (C)[g] + mannose[g]	0.033	0.03
HMR_7316	(alpha-D-mannosyl)6-beta-D-mannosyl-diacetylchitobiosyl-L-asparagine (protein) (B1)[g] + H2O[g] => (alpha-D-mannosyl)5-beta-D-mannosyl-diacetylchitobiosyl-L-asparagine (protein) (B1)[g] + mannose[g]	0.018	0.009
HMR_7317	(alpha-D-mannosyl)6-beta-D-mannosyl-diacetylchitobiosyl-L-asparagine (protein) (B2)[g] + H2O[g] => (alpha-D-mannosyl)5-beta-D-mannosyl-diacetylchitobiosyl-L-asparagine (protein) (B1)[g] + mannose[g]	0.012	0.003
HMR_7318	(alpha-D-mannosyl)6-beta-D-mannosyl-diacetylchitobiosyl-L-asparagine (protein) (B2)[g] + H2O[g] => (alpha-D-mannosyl)5-beta-D-mannosyl-diacetylchitobiosyl-L-asparagine (protein) (B2)[g] + mannose[g]	0.009	0.003
HMR_7319	(alpha-D-mannosyl)6-beta-D-mannosyl-diacetylchitobiosyl-L-asparagine (protein) (C)[g] + H2O[g] => (alpha-D-mannosyl)5-beta-D-mannosyl-diacetylchitobiosyl-L-asparagine (protein) (C)[g] + mannose[g]	0.012	0.015
HMR_7320	(alpha-D-mannosyl)5-beta-D-mannosyl-diacetylchitobiosyl-L-asparagine (protein) (C)[g] + H2O[g] => (alpha-D-mannosyl)4-beta-D-mannosyl-diacetylchitobiosyl-L-asparagine (protein)[g] + mannose[g]	0.045	0.045
HMR_7321	(alpha-D-mannosyl)5-beta-D-mannosyl-diacetylchitobiosyl-L-asparagine (protein) (B1)[g] + H2O[g] => (alpha-D-mannosyl)4-beta-D-mannosyl-diacetylchitobiosyl-L-asparagine (protein)[g] + mannose[g]	2.946	2.952
HMR_7322	(alpha-D-mannosyl)5-beta-D-mannosyl-diacetylchitobiosyl-L-asparagine (protein) (B2)[g] + H2O[g] => (alpha-D-mannosyl)4-beta-D-mannosyl-diacetylchitobiosyl-L-asparagine (protein)[g] + mannose[g]	0.009	0.003
HMR_7323	(alpha-D-mannosyl)4-beta-D-mannosyl-diacetylchitobiosyl-L-asparagine (protein)[g] + UDP-N-acetylglucosamine[g] => nm4masn[g] + UDP[g]	3	3
HMR_7324	2 H2O[g] + nm4masn[g] => 2 mannose[g] + nm2masn[g]	3	3
HMR_7325	nm2masn[g] + UDP-N-acetylglucosamine[g] => n2m2masn[g] + UDP[g]	3	3
HMR_7326	n2m2masn[g] + UDP-N-acetylglucosamine[g] => n2m2nmasn[g] + UDP[g]	1	1
HMR_7327	n2m2masn[g] + UDP-N-acetylglucosamine[g] => G00020[g] + UDP[g]	0.453	0.456
HMR_7328	G00020[g] + UDP-N-acetylglucosamine[g] => G00021[g] + UDP[g]	0.453	0.456
HMR_7329	G00021[g] + UDP-N-acetylglucosamine[g] => G00022[g] + UDP[g]	0.453	0.456
HMR_7332	GDP-L-fucose[g] + n2m2masn[g] => fn2m2masn[g] + GDP[g]	1	1
HMR_7333	fn2m2masn[g] + 2 UDP-galactose[g] => l2fn2m2masn[g] + 2 UDP[g]	1	1
HMR_7334	2 CMP-N-acetylneuraminate[g] + l2fn2m2masn[g] => 2 CMP[g] + PA6[g]	1	1
HMR_7428	(alpha-D-mannosyl)2-beta-D-mannosyl-N-acetylglucosamine[l] + 2 H2O[l] => beta-1,4-mannose-N-acetylglucosamine[l] + 2 mannose[l]	3	3
HMR_7429	beta-1,4-mannose-N-acetylglucosamine[l] + H2O[l] => mannose[l] + N-acetylglucosamine[l]	3	3
HMR_7574	de-Fuc form of PA6[l] + H2O[l] => [protein]-L-asparagine[l] + de-Fuc form of PA6 (wo peptide linkage)[l]	2	2
HMR_7575	de-Fuc form of PA6 (wo peptide linkage)[l] + H2O[l] => de-Fuc, GlcNAc removed PA6 (wo peptide linkage)[l] + N-acetylglucosamine[l]	2	2
HMR_7576	de-Fuc, GlcNAc removed PA6 (wo peptide linkage)[l] + 2 H2O[l] => l2n2m2mn[l] + 2 N-acetylneuraminate[l]	2	2
HMR_7577	2 H2O[l] + l2n2m2mn[l] => 2 galactose[l] + n2m2mn[l]	2	2
HMR_7578	2 H2O[l] + n2m2mn[l] => (alpha-D-mannosyl)2-beta-D-mannosyl-N-acetylglucosamine[l] + 2 N-acetylglucosamine[l]	2	2
HMR_7580	H2O[s] + PA6[s] => 6-deoxy-L-galactose[s] + de-Fuc form of PA6[s]	1	1
HMR_7582	H2O[l] + PA6[l] => 6-deoxy-L-galactose[l] + de-Fuc form of PA6[l]	-1.4753e-13	-6.5771e-13
HMR_7585	H2O[l] + n2m2nmasn[l] => [protein]-L-asparagine[l] + n2m2nm[l]	-5.1234e-12	-5.4534e-12
HMR_7586	H2O[l] + n2m2nm[l] => n2m2nmn[l] + N-acetylglucosamine[l]	-5.1234e-12	-5.4534e-12
HMR_7587	3 H2O[l] + n2m2nmn[l] => (alpha-D-mannosyl)2-beta-D-mannosyl-N-acetylglucosamine[l] + 3 N-acetylglucosamine[l]	-5.1234e-12	-5.4534e-12
HMR_8691	dolichyl-diphosphate[r] + H2O[r] => dolichyl-phosphate[r] + Pi[r]	3	3
HMR_8692	dolichyl-D-glucosyl-phosphate[r] + H2O[r] => dolichyl-phosphate[r] + glucose[r]	0	0
HMR_8693	n2m2masn[g] + UDP-N-acetylglucosamine[g] => n3m2masn[g] + UDP[g]	0.547	0.544
HMR_8694	n3m2masn[g] + UDP-N-acetylglucosamine[g] => n4m2masn[g] + UDP[g]	0.547	0.544
HMR_8695	n4m2masn[g] + UDP-N-acetylglucosamine[g] => n5m2masn[g] + UDP[g]	0.547	0.544
HMR_5151	1827 ATP[c] + 13 glycyl-tRNA(gly)[c] + 2436 H2O[c] + 63 L-alanyl-tRNA(ala)[c] + 27 L-arginyl-tRNA(arg)[c] + 17 L-asparaginyl-tRNA(asn)[c] + 36 L-aspartyl-tRNA(asp)[c] + 35 L-cysteinyl-tRNA(cys)[c] + 20 L-glutaminyl-tRNA(gln)[c] + 62 L-glutamyl-tRNA(glu)[c] + 16 L-histidyl-tRNA(his)[c] + 9 L-isoleucyl-tRNA(ile)[c] + 64 L-leucyl-tRNA(leu)[c] + 60 L-lysyl-tRNA(lys)[c] + 7 L-methionyl-tRNA(met)[c] + …	1	1
HMR_5152	1269 ATP[c] + 16 glycyl-tRNA(gly)[c] + 1692 H2O[c] + 34 L-alanyl-tRNA(ala)[c] + 16 L-arginyl-tRNA(arg)[c] + 19 L-asparaginyl-tRNA(asn)[c] + 25 L-aspartyl-tRNA(asp)[c] + 3 L-cysteinyl-tRNA(cys)[c] + 17 L-glutaminyl-tRNA(gln)[c] + 29 L-glutamyl-tRNA(glu)[c] + 9 L-histidyl-tRNA(his)[c] + 20 L-isoleucyl-tRNA(ile)[c] + 59 L-leucyl-tRNA(leu)[c] + 26 L-lysyl-tRNA(lys)[c] + 14 L-methionyl-tRNA(met)[c] + …	-2.5478e-15	-4.1832e-15
HMR_5153	1254 ATP[c] + 24 glycyl-tRNA(gly)[c] + 1672 H2O[c] + 26 L-alanyl-tRNA(ala)[c] + 7 L-arginyl-tRNA(arg)[c] + 19 L-asparaginyl-tRNA(asn)[c] + 24 L-aspartyl-tRNA(asp)[c] + 3 L-cysteinyl-tRNA(cys)[c] + 18 L-glutaminyl-tRNA(gln)[c] + 32 L-glutamyl-tRNA(glu)[c] + 13 L-histidyl-tRNA(his)[c] + 20 L-isoleucyl-tRNA(ile)[c] + 51 L-leucyl-tRNA(leu)[c] + 34 L-lysyl-tRNA(lys)[c] + 10 L-methionyl-tRNA(met)[c] + …	-1.8662e-15	-4.2818e-15
HMR_5154	13683 ATP[c] + 207 glycyl-tRNA(gly)[c] + 18244 H2O[c] + 275 L-alanyl-tRNA(ala)[c] + 150 L-arginyl-tRNA(arg)[c] + 247 L-asparaginyl-tRNA(asn)[c] + 233 L-aspartyl-tRNA(asp)[c] + 25 L-cysteinyl-tRNA(cys)[c] + 230 L-glutaminyl-tRNA(gln)[c] + 298 L-glutamyl-tRNA(glu)[c] + 115 L-histidyl-tRNA(his)[c] + 285 L-isoleucyl-tRNA(ile)[c] + 533 L-leucyl-tRNA(leu)[c] + 357 L-lysyl-tRNA(lys)[c] + 79 L-methionyl-…	-1.579e-15	-3.1374e-15
HMR_5155	372 ATP[c] + 6 glycyl-tRNA(gly)[c] + 496 H2O[c] + 11 L-alanyl-tRNA(ala)[c] + 9 L-arginyl-tRNA(arg)[c] + L-asparaginyl-tRNA(asn)[c] + 8 L-aspartyl-tRNA(asp)[c] + 2 L-cysteinyl-tRNA(cys)[c] + 7 L-glutaminyl-tRNA(gln)[c] + 5 L-glutamyl-tRNA(glu)[c] + L-histidyl-tRNA(his)[c] + 4 L-isoleucyl-tRNA(ile)[c] + 20 L-leucyl-tRNA(leu)[c] + 4 L-lysyl-tRNA(lys)[c] + 5 L-methionyl-tRNA(met)[c] + 3 L-phenylalany…	0	0
HMR_5156	261 ATP[c] + 3 glycyl-tRNA(gly)[c] + 348 H2O[c] + 3 L-alanyl-tRNA(ala)[c] + L-arginyl-tRNA(arg)[c] + L-asparaginyl-tRNA(asn)[c] + 13 L-aspartyl-tRNA(asp)[c] + L-cysteinyl-tRNA(cys)[c] + 3 L-glutaminyl-tRNA(gln)[c] + 9 L-glutamyl-tRNA(glu)[c] + L-histidyl-tRNA(his)[c] + 8 L-isoleucyl-tRNA(ile)[c] + 10 L-leucyl-tRNA(leu)[c] + 7 L-lysyl-tRNA(lys)[c] + 5 L-methionyl-tRNA(met)[c] + 3 L-phenylalanyl-tR…	-2.2763e-14	0
HMR_5157	249 ATP[c] + 3 glycyl-tRNA(gly)[c] + 332 H2O[c] + 5 L-alanyl-tRNA(ala)[c] + 4 L-arginyl-tRNA(arg)[c] + L-asparaginyl-tRNA(asn)[c] + 4 L-aspartyl-tRNA(asp)[c] + 3 L-glutaminyl-tRNA(gln)[c] + 8 L-glutamyl-tRNA(glu)[c] + 4 L-isoleucyl-tRNA(ile)[c] + 12 L-leucyl-tRNA(leu)[c] + 9 L-lysyl-tRNA(lys)[c] + 2 L-methionyl-tRNA(met)[c] + 4 L-phenylalanyl-tRNA(phe)[c] + 4 L-prolyl-tRNA(pro)[c] + 9 L-seryl-tRN…	0	0
HMR_5158	303 ATP[c] + 5 glycyl-tRNA(gly)[c] + 404 H2O[c] + 7 L-alanyl-tRNA(ala)[c] + 2 L-arginyl-tRNA(arg)[c] + L-asparaginyl-tRNA(asn)[c] + 4 L-aspartyl-tRNA(asp)[c] + 8 L-glutaminyl-tRNA(gln)[c] + 8 L-glutamyl-tRNA(glu)[c] + L-isoleucyl-tRNA(ile)[c] + 15 L-leucyl-tRNA(leu)[c] + 6 L-lysyl-tRNA(lys)[c] + 3 L-methionyl-tRNA(met)[c] + 4 L-phenylalanyl-tRNA(phe)[c] + 5 L-prolyl-tRNA(pro)[c] + 9 L-seryl-tRNA(…	0	0
HMR_5159	297 ATP[c] + 3 glycyl-tRNA(gly)[c] + 396 H2O[c] + 15 L-alanyl-tRNA(ala)[c] + 4 L-arginyl-tRNA(arg)[c] + 7 L-aspartyl-tRNA(asp)[c] + 6 L-glutaminyl-tRNA(gln)[c] + 5 L-glutamyl-tRNA(glu)[c] + L-histidyl-tRNA(his)[c] + 11 L-leucyl-tRNA(leu)[c] + 6 L-lysyl-tRNA(lys)[c] + 3 L-methionyl-tRNA(met)[c] + 4 L-phenylalanyl-tRNA(phe)[c] + 3 L-prolyl-tRNA(pro)[c] + 12 L-seryl-tRNA(ser)[c] + 5 L-threonyl-tRNA(…	0	0
HMR_5160	8022 ATP[c] + 262 glycyl-tRNA(gly)[c] + 10696 H2O[c] + 134 L-alanyl-tRNA(ala)[c] + 134 L-arginyl-tRNA(arg)[c] + 138 L-asparaginyl-tRNA(asn)[c] + 176 L-aspartyl-tRNA(asp)[c] + 48 L-cysteinyl-tRNA(cys)[c] + 110 L-glutaminyl-tRNA(gln)[c] + 186 L-glutamyl-tRNA(glu)[c] + 62 L-histidyl-tRNA(his)[c] + 104 L-isoleucyl-tRNA(ile)[c] + 166 L-leucyl-tRNA(leu)[c] + 154 L-lysyl-tRNA(lys)[c] + 48 L-methionyl-tR…	0	0
HMR_5161	1218 ATP[c] + 31 glycyl-tRNA(gly)[c] + 1624 H2O[c] + 30 L-alanyl-tRNA(ala)[c] + 9 L-arginyl-tRNA(arg)[c] + 21 L-asparaginyl-tRNA(asn)[c] + 25 L-aspartyl-tRNA(asp)[c] + 12 L-cysteinyl-tRNA(cys)[c] + 17 L-glutaminyl-tRNA(gln)[c] + 25 L-glutamyl-tRNA(glu)[c] + 13 L-histidyl-tRNA(his)[c] + 18 L-isoleucyl-tRNA(ile)[c] + 31 L-leucyl-tRNA(leu)[c] + 35 L-lysyl-tRNA(lys)[c] + 5 L-methionyl-tRNA(met)[c] + …	-3.0037e-15	0
HMR_5162	2430 ATP[c] + 62 glycyl-tRNA(gly)[c] + 3240 H2O[c] + 37 L-alanyl-tRNA(ala)[c] + 42 L-arginyl-tRNA(arg)[c] + 40 L-asparaginyl-tRNA(asn)[c] + 36 L-aspartyl-tRNA(asp)[c] + 48 L-cysteinyl-tRNA(cys)[c] + 31 L-glutaminyl-tRNA(gln)[c] + 56 L-glutamyl-tRNA(glu)[c] + 24 L-histidyl-tRNA(his)[c] + 22 L-isoleucyl-tRNA(ile)[c] + 48 L-leucyl-tRNA(leu)[c] + 49 L-lysyl-tRNA(lys)[c] + 11 L-methionyl-tRNA(met)[c] …	-1.0768e-15	-1.473e-15
HMR_5163	1866 ATP[c] + 49 glycyl-tRNA(gly)[c] + 2488 H2O[c] + 42 L-alanyl-tRNA(ala)[c] + 44 L-arginyl-tRNA(arg)[c] + 25 L-asparaginyl-tRNA(asn)[c] + 35 L-aspartyl-tRNA(asp)[c] + 26 L-cysteinyl-tRNA(cys)[c] + 26 L-glutaminyl-tRNA(gln)[c] + 51 L-glutamyl-tRNA(glu)[c] + 13 L-histidyl-tRNA(his)[c] + 22 L-isoleucyl-tRNA(ile)[c] + 51 L-leucyl-tRNA(leu)[c] + 29 L-lysyl-tRNA(lys)[c] + 9 L-methionyl-tRNA(met)[c] +…	0	0
HMR_5164	2094 ATP[c] + 52 glycyl-tRNA(gly)[c] + 2792 H2O[c] + 61 L-alanyl-tRNA(ala)[c] + 27 L-arginyl-tRNA(arg)[c] + 34 L-asparaginyl-tRNA(asn)[c] + 45 L-aspartyl-tRNA(asp)[c] + 40 L-cysteinyl-tRNA(cys)[c] + 17 L-glutaminyl-tRNA(gln)[c] + 42 L-glutamyl-tRNA(glu)[c] + 19 L-histidyl-tRNA(his)[c] + 15 L-isoleucyl-tRNA(ile)[c] + 65 L-leucyl-tRNA(leu)[c] + 58 L-lysyl-tRNA(lys)[c] + 10 L-methionyl-tRNA(met)[c] …	-4.1035e-30	9.0181e-29
HMR_5165	951 ATP[c] + 18 glycyl-tRNA(gly)[c] + 1268 H2O[c] + 39 L-alanyl-tRNA(ala)[c] + 34 L-arginyl-tRNA(arg)[c] + L-asparaginyl-tRNA(asn)[c] + 11 L-aspartyl-tRNA(asp)[c] + 2 L-cysteinyl-tRNA(cys)[c] + 32 L-glutaminyl-tRNA(gln)[c] + 40 L-glutamyl-tRNA(glu)[c] + 2 L-histidyl-tRNA(his)[c] + 2 L-isoleucyl-tRNA(ile)[c] + 41 L-leucyl-tRNA(leu)[c] + 13 L-lysyl-tRNA(lys)[c] + 8 L-methionyl-tRNA(met)[c] + 4 L-ph…	0	0
HMR_5166	801 ATP[c] + 11 glycyl-tRNA(gly)[c] + 1068 H2O[c] + 23 L-alanyl-tRNA(ala)[c] + 17 L-arginyl-tRNA(arg)[c] + 5 L-asparaginyl-tRNA(asn)[c] + 16 L-aspartyl-tRNA(asp)[c] + 19 L-glutaminyl-tRNA(gln)[c] + 30 L-glutamyl-tRNA(glu)[c] + 6 L-histidyl-tRNA(his)[c] + 41 L-leucyl-tRNA(leu)[c] + 22 L-lysyl-tRNA(lys)[c] + 4 L-methionyl-tRNA(met)[c] + 8 L-phenylalanyl-tRNA(phe)[c] + 10 L-prolyl-tRNA(pro)[c] + 16 …	7.4988	7.4988
HMR_5167	315 ATP[c] + 5 glycyl-tRNA(gly)[c] + 420 H2O[c] + 8 L-alanyl-tRNA(ala)[c] + 3 L-asparaginyl-tRNA(asn)[c] + 7 L-aspartyl-tRNA(asp)[c] + 5 L-cysteinyl-tRNA(cys)[c] + 5 L-glutaminyl-tRNA(gln)[c] + 10 L-glutamyl-tRNA(glu)[c] + L-histidyl-tRNA(his)[c] + 4 L-isoleucyl-tRNA(ile)[c] + 6 L-leucyl-tRNA(leu)[c] + 12 L-lysyl-tRNA(lys)[c] + 3 L-methionyl-tRNA(met)[c] + 9 L-phenylalanyl-tRNA(phe)[c] + 3 L-prol…	0	0
HMR_5168	498 ATP[c] + 10 glycyl-tRNA(gly)[c] + 664 H2O[c] + 11 L-alanyl-tRNA(ala)[c] + 9 L-arginyl-tRNA(arg)[c] + 4 L-asparaginyl-tRNA(asn)[c] + 12 L-aspartyl-tRNA(asp)[c] + 3 L-cysteinyl-tRNA(cys)[c] + 10 L-glutaminyl-tRNA(gln)[c] + 6 L-glutamyl-tRNA(glu)[c] + 3 L-histidyl-tRNA(his)[c] + 9 L-isoleucyl-tRNA(ile)[c] + 15 L-leucyl-tRNA(leu)[c] + 11 L-lysyl-tRNA(lys)[c] + 4 L-methionyl-tRNA(met)[c] + 6 L-phe…	0	0
HMR_5169	855 ATP[c] + 21 glycyl-tRNA(gly)[c] + 1140 H2O[c] + 21 L-alanyl-tRNA(ala)[c] + 20 L-arginyl-tRNA(arg)[c] + 11 L-asparaginyl-tRNA(asn)[c] + 10 L-aspartyl-tRNA(asp)[c] + 5 L-cysteinyl-tRNA(cys)[c] + 17 L-glutaminyl-tRNA(gln)[c] + 22 L-glutamyl-tRNA(glu)[c] + 6 L-histidyl-tRNA(his)[c] + 10 L-isoleucyl-tRNA(ile)[c] + 31 L-leucyl-tRNA(leu)[c] + 19 L-lysyl-tRNA(lys)[c] + 12 L-methionyl-tRNA(met)[c] + 6…	0	-3.212e-15
HMR_5170	579 ATP[c] + 13 glycyl-tRNA(gly)[c] + 772 H2O[c] + 10 L-alanyl-tRNA(ala)[c] + 4 L-arginyl-tRNA(arg)[c] + 3 L-asparaginyl-tRNA(asn)[c] + 9 L-aspartyl-tRNA(asp)[c] + 8 L-cysteinyl-tRNA(cys)[c] + 4 L-glutaminyl-tRNA(gln)[c] + 11 L-glutamyl-tRNA(glu)[c] + 3 L-histidyl-tRNA(his)[c] + 12 L-isoleucyl-tRNA(ile)[c] + 28 L-leucyl-tRNA(leu)[c] + 11 L-lysyl-tRNA(lys)[c] + 4 L-methionyl-tRNA(met)[c] + 5 L-phe…	0	0
HMR_5171	975 ATP[c] + 28 glycyl-tRNA(gly)[c] + 1300 H2O[c] + 38 L-alanyl-tRNA(ala)[c] + 23 L-arginyl-tRNA(arg)[c] + 5 L-asparaginyl-tRNA(asn)[c] + 14 L-aspartyl-tRNA(asp)[c] + 6 L-cysteinyl-tRNA(cys)[c] + 7 L-glutaminyl-tRNA(gln)[c] + 15 L-glutamyl-tRNA(glu)[c] + 10 L-histidyl-tRNA(his)[c] + 6 L-isoleucyl-tRNA(ile)[c] + 37 L-leucyl-tRNA(leu)[c] + 14 L-lysyl-tRNA(lys)[c] + 14 L-methionyl-tRNA(met)[c] + 10 …	-1.2322e-14	-5.8643e-15
HMR_5172	1050 ATP[c] + 18 glycyl-tRNA(gly)[c] + 1400 H2O[c] + 22 L-alanyl-tRNA(ala)[c] + 12 L-arginyl-tRNA(arg)[c] + 12 L-asparaginyl-tRNA(asn)[c] + 26 L-aspartyl-tRNA(asp)[c] + 6 L-cysteinyl-tRNA(cys)[c] + 14 L-glutaminyl-tRNA(gln)[c] + 15 L-glutamyl-tRNA(glu)[c] + 9 L-histidyl-tRNA(his)[c] + 12 L-isoleucyl-tRNA(ile)[c] + 39 L-leucyl-tRNA(leu)[c] + 18 L-lysyl-tRNA(lys)[c] + 8 L-methionyl-tRNA(met)[c] + 2…	0	0
HMR_5173	1404 ATP[c] + 28 glycyl-tRNA(gly)[c] + 1872 H2O[c] + 31 L-alanyl-tRNA(ala)[c] + 19 L-arginyl-tRNA(arg)[c] + 19 L-asparaginyl-tRNA(asn)[c] + 27 L-aspartyl-tRNA(asp)[c] + 19 L-cysteinyl-tRNA(cys)[c] + 16 L-glutaminyl-tRNA(gln)[c] + 34 L-glutamyl-tRNA(glu)[c] + 13 L-histidyl-tRNA(his)[c] + 29 L-isoleucyl-tRNA(ile)[c] + 47 L-leucyl-tRNA(leu)[c] + 33 L-lysyl-tRNA(lys)[c] + 15 L-methionyl-tRNA(met)[c] …	0	0
HMR_7282	asparagine[c] => [protein]-L-asparagine[c] + H2O[c]	0	0
HMR_7616	tyrosine[c] => [protein]-L-tyrosine[c] + H2O[c]	0	0
HMR_7617	[protein]-L-tyrosine[c] + ATP[c] => [protein]-tyrosine-phosphate[c] + ADP[c]	0	0
HMR_7618	[protein]-tyrosine-phosphate[c] + H2O[c] => [protein]-L-tyrosine[c] + Pi[c]	0	0
HMR_7619	[protein]-L-tyrosine[c] + PAPS[c] <=> [protein]-tyrosine-O-sulfate[c] + PAP[c]	0	0
HMR_9735	[protein]-L-citrulline[c] + H2O[c] => citrulline[c]	-1.3766e-11	-2.1147e-11
HMR_7621	arginine[c] => [protein]-L-arginine[c] + H2O[c]	-1.3766e-11	-4.8148e-11
HMR_7622	[protein]-L-arginine[c] + H2O[c] => [protein]-L-citrulline[c] + NH3[c]	-1.3766e-11	-2.1147e-11
HMR_7624	[protein]-omega-N-(ADP-D-ribosyl)-L-arginine[c] + H2O[c] => [protein]-L-arginine[c] + ADP-ribose[c]	-4.5386e-12	0
HMR_7626	H2O[c] + N(omega)-(ADP-D-ribosyl)-L-arginine[c] => ADP-ribose[c] + arginine[c]	0	-2.7001e-11
HMR_5258	albumin[c] + 304 ATP[c] + 304 H2O[c] => 304 ADP[c] + 63 alanine[c] + 27 arginine[c] + 17 asparagine[c] + 36 aspartate[c] + 35 cysteine[c] + 62 glutamate[c] + 20 glutamine[c] + 13 glycine[c] + 16 histidine[c] + 9 isoleucine[c] + 64 leucine[c] + 60 lysine[c] + 7 methionine[c] + 35 phenylalanine[c] + 304 Pi[c] + 24 proline[c] + 28 serine[c] + 29 threonine[c] + 2 tryptophan[c] + 19 tyrosine[c] + 43 v…	0	0
HMR_5259	albumin[l] + 304 ATP[l] + 304 H2O[l] => 304 ADP[l] + 63 alanine[l] + 27 arginine[l] + 17 asparagine[l] + 36 aspartate[l] + 35 cysteine[l] + 62 glutamate[l] + 20 glutamine[l] + 13 glycine[l] + 16 histidine[l] + 9 isoleucine[l] + 64 leucine[l] + 60 lysine[l] + 7 methionine[l] + 35 phenylalanine[l] + 304 Pi[l] + 24 proline[l] + 28 serine[l] + 29 threonine[l] + 2 tryptophan[l] + 19 tyrosine[l] + 43 v…	0	0
HMR_5260	antichymotrypsin[c] + 211 ATP[c] + 211 H2O[c] => 211 ADP[c] + 34 alanine[c] + 16 arginine[c] + 19 asparagine[c] + 25 aspartate[c] + 3 cysteine[c] + 29 glutamate[c] + 17 glutamine[c] + 16 glycine[c] + 9 histidine[c] + 20 isoleucine[c] + 59 leucine[c] + 26 lysine[c] + 14 methionine[c] + 25 phenylalanine[c] + 211 Pi[c] + 16 proline[c] + 30 serine[c] + 29 threonine[c] + 3 tryptophan[c] + 9 tyrosine[c…	0	0
HMR_5261	antichymotrypsin[l] + 211 ATP[l] + 211 H2O[l] => 211 ADP[l] + 34 alanine[l] + 16 arginine[l] + 19 asparagine[l] + 25 aspartate[l] + 3 cysteine[l] + 29 glutamate[l] + 17 glutamine[l] + 16 glycine[l] + 9 histidine[l] + 20 isoleucine[l] + 59 leucine[l] + 26 lysine[l] + 14 methionine[l] + 25 phenylalanine[l] + 211 Pi[l] + 16 proline[l] + 30 serine[l] + 29 threonine[l] + 3 tryptophan[l] + 9 tyrosine[l…	-2.5478e-15	-4.1832e-15
HMR_5262	antitrypsin[c] + 209 ATP[c] + 209 H2O[c] => 209 ADP[c] + 26 alanine[c] + 7 arginine[c] + 19 asparagine[c] + 24 aspartate[c] + 3 cysteine[c] + 32 glutamate[c] + 18 glutamine[c] + 24 glycine[c] + 13 histidine[c] + 20 isoleucine[c] + 51 leucine[c] + 34 lysine[c] + 10 methionine[c] + 27 phenylalanine[c] + 209 Pi[c] + 19 proline[c] + 25 serine[c] + 30 threonine[c] + 3 tryptophan[c] + 6 tyrosine[c] + 2…	0	0
HMR_5263	antitrypsin[l] + 209 ATP[l] + 209 H2O[l] => 209 ADP[l] + 26 alanine[l] + 7 arginine[l] + 19 asparagine[l] + 24 aspartate[l] + 3 cysteine[l] + 32 glutamate[l] + 18 glutamine[l] + 24 glycine[l] + 13 histidine[l] + 20 isoleucine[l] + 51 leucine[l] + 34 lysine[l] + 10 methionine[l] + 27 phenylalanine[l] + 209 Pi[l] + 19 proline[l] + 25 serine[l] + 30 threonine[l] + 3 tryptophan[l] + 6 tyrosine[l] + 2…	-1.8662e-15	-4.2818e-15
HMR_5264	apoB100[c] + 2280 ATP[c] + 2280 H2O[c] => 2280 ADP[c] + 275 alanine[c] + 150 arginine[c] + 247 asparagine[c] + 233 aspartate[c] + 25 cysteine[c] + 298 glutamate[c] + 230 glutamine[c] + 207 glycine[c] + 115 histidine[c] + 285 isoleucine[c] + 533 leucine[c] + 357 lysine[c] + 79 methionine[c] + 224 phenylalanine[c] + 2280 Pi[c] + 171 proline[c] + 392 serine[c] + 300 threonine[c] + 37 tryptophan[c] +…	0	-9.7388e-16
HMR_5265	apoB100[l] + 2280 ATP[l] + 2280 H2O[l] => 2280 ADP[l] + 275 alanine[l] + 150 arginine[l] + 247 asparagine[l] + 233 aspartate[l] + 25 cysteine[l] + 298 glutamate[l] + 230 glutamine[l] + 207 glycine[l] + 115 histidine[l] + 285 isoleucine[l] + 533 leucine[l] + 357 lysine[l] + 79 methionine[l] + 224 phenylalanine[l] + 2280 Pi[l] + 171 proline[l] + 392 serine[l] + 300 threonine[l] + 37 tryptophan[l] +…	-1.5348e-15	-1.8052e-15
HMR_5266	apo-[ACP][c] + 62 ATP[c] + 62 H2O[c] => 62 ADP[c] + 11 alanine[c] + 9 arginine[c] + asparagine[c] + 8 aspartate[c] + 2 cysteine[c] + 5 glutamate[c] + 7 glutamine[c] + 6 glycine[c] + histidine[c] + 4 isoleucine[c] + 20 leucine[c] + 4 lysine[c] + 5 methionine[c] + 3 phenylalanine[c] + 62 Pi[c] + 9 proline[c] + 8 serine[c] + 6 threonine[c] + 4 tyrosine[c] + 11 valine[c]	0	0
HMR_5267	43 ATP[c] + 43 H2O[c] + mitoApo-[ACP][c] => 43 ADP[c] + 3 alanine[c] + arginine[c] + asparagine[c] + 13 aspartate[c] + cysteine[c] + 9 glutamate[c] + 3 glutamine[c] + 3 glycine[c] + histidine[c] + 8 isoleucine[c] + 10 leucine[c] + 7 lysine[c] + 5 methionine[c] + 3 phenylalanine[c] + 43 Pi[c] + 5 proline[c] + 3 serine[c] + threonine[c] + 4 tyrosine[c] + 6 valine[c]	-2.2763e-14	0
HMR_5268	apoC1[c] + 41 ATP[c] + 41 H2O[c] => 41 ADP[c] + 5 alanine[c] + 4 arginine[c] + asparagine[c] + 4 aspartate[c] + 8 glutamate[c] + 3 glutamine[c] + 3 glycine[c] + 4 isoleucine[c] + 12 leucine[c] + 9 lysine[c] + 2 methionine[c] + 4 phenylalanine[c] + 41 Pi[c] + 4 proline[c] + 9 serine[c] + 3 threonine[c] + tryptophan[c] + 7 valine[c]	0	0
HMR_5269	apoC2[c] + 50 ATP[c] + 50 H2O[c] => 50 ADP[c] + 7 alanine[c] + 2 arginine[c] + asparagine[c] + 4 aspartate[c] + 8 glutamate[c] + 8 glutamine[c] + 5 glycine[c] + isoleucine[c] + 15 leucine[c] + 6 lysine[c] + 3 methionine[c] + 4 phenylalanine[c] + 50 Pi[c] + 5 proline[c] + 9 serine[c] + 10 threonine[c] + tryptophan[c] + 5 tyrosine[c] + 7 valine[c]	0	0
HMR_5270	apoC3[c] + 49 ATP[c] + 49 H2O[c] => 49 ADP[c] + 15 alanine[c] + 4 arginine[c] + 7 aspartate[c] + 5 glutamate[c] + 6 glutamine[c] + 3 glycine[c] + histidine[c] + 11 leucine[c] + 6 lysine[c] + 3 methionine[c] + 4 phenylalanine[c] + 49 Pi[c] + 3 proline[c] + 12 serine[c] + 5 threonine[c] + 3 tryptophan[c] + 2 tyrosine[c] + 9 valine[c]	0	0
HMR_5271	1337 ATP[c] + fibrinogen[c] + 1337 H2O[c] => 1337 ADP[c] + 134 alanine[c] + 134 arginine[c] + 138 asparagine[c] + 176 aspartate[c] + 48 cysteine[c] + 186 glutamate[c] + 110 glutamine[c] + 262 glycine[c] + 62 histidine[c] + 104 isoleucine[c] + 166 leucine[c] + 154 lysine[c] + 48 methionine[c] + 98 phenylalanine[c] + 1337 Pi[c] + 114 proline[c] + 278 serine[c] + 182 threonine[c] + 60 tryptophan[c] …	0	0
HMR_5272	1337 ATP[l] + fibrinogen[l] + 1337 H2O[l] => 1337 ADP[l] + 134 alanine[l] + 134 arginine[l] + 138 asparagine[l] + 176 aspartate[l] + 48 cysteine[l] + 186 glutamate[l] + 110 glutamine[l] + 262 glycine[l] + 62 histidine[l] + 104 isoleucine[l] + 166 leucine[l] + 154 lysine[l] + 48 methionine[l] + 98 phenylalanine[l] + 1337 Pi[l] + 114 proline[l] + 278 serine[l] + 182 threonine[l] + 60 tryptophan[l] …	0	0
HMR_5273	203 ATP[c] + 203 H2O[c] + haptoglobin[c] => 203 ADP[c] + 30 alanine[c] + 9 arginine[c] + 21 asparagine[c] + 25 aspartate[c] + 12 cysteine[c] + 25 glutamate[c] + 17 glutamine[c] + 31 glycine[c] + 13 histidine[c] + 18 isoleucine[c] + 31 leucine[c] + 35 lysine[c] + 5 methionine[c] + 8 phenylalanine[c] + 203 Pi[c] + 21 proline[c] + 18 serine[c] + 22 threonine[c] + 8 tryptophan[c] + 21 tyrosine[c] + 3…	0	0
HMR_5274	203 ATP[l] + 203 H2O[l] + haptoglobin[l] => 203 ADP[l] + 30 alanine[l] + 9 arginine[l] + 21 asparagine[l] + 25 aspartate[l] + 12 cysteine[l] + 25 glutamate[l] + 17 glutamine[l] + 31 glycine[l] + 13 histidine[l] + 18 isoleucine[l] + 31 leucine[l] + 35 lysine[l] + 5 methionine[l] + 8 phenylalanine[l] + 203 Pi[l] + 21 proline[l] + 18 serine[l] + 22 threonine[l] + 8 tryptophan[l] + 21 tyrosine[l] + 3…	-3.0037e-15	0
HMR_5275	405 ATP[c] + 405 H2O[c] + plasminogen[c] => 405 ADP[c] + 37 alanine[c] + 42 arginine[c] + 40 asparagine[c] + 36 aspartate[c] + 48 cysteine[c] + 56 glutamate[c] + 31 glutamine[c] + 62 glycine[c] + 24 histidine[c] + 22 isoleucine[c] + 48 leucine[c] + 49 lysine[c] + 11 methionine[c] + 21 phenylalanine[c] + 405 Pi[c] + 69 proline[c] + 56 serine[c] + 61 threonine[c] + 19 tryptophan[c] + 30 tyrosine[c]…	0	0
HMR_5276	405 ATP[l] + 405 H2O[l] + plasminogen[l] => 405 ADP[l] + 37 alanine[l] + 42 arginine[l] + 40 asparagine[l] + 36 aspartate[l] + 48 cysteine[l] + 56 glutamate[l] + 31 glutamine[l] + 62 glycine[l] + 24 histidine[l] + 22 isoleucine[l] + 48 leucine[l] + 49 lysine[l] + 11 methionine[l] + 21 phenylalanine[l] + 405 Pi[l] + 69 proline[l] + 56 serine[l] + 61 threonine[l] + 19 tryptophan[l] + 30 tyrosine[l]…	-1.0768e-15	-1.473e-15
HMR_5277	311 ATP[c] + 311 H2O[c] + prothrombin[c] => 311 ADP[c] + 42 alanine[c] + 44 arginine[c] + 25 asparagine[c] + 35 aspartate[c] + 26 cysteine[c] + 51 glutamate[c] + 26 glutamine[c] + 49 glycine[c] + 13 histidine[c] + 22 isoleucine[c] + 51 leucine[c] + 29 lysine[c] + 9 methionine[c] + 21 phenylalanine[c] + 311 Pi[c] + 33 proline[c] + 38 serine[c] + 36 threonine[c] + 14 tryptophan[c] + 21 tyrosine[c] …	0	0
HMR_5278	311 ATP[l] + 311 H2O[l] + prothrombin[l] => 311 ADP[l] + 42 alanine[l] + 44 arginine[l] + 25 asparagine[l] + 35 aspartate[l] + 26 cysteine[l] + 51 glutamate[l] + 26 glutamine[l] + 49 glycine[l] + 13 histidine[l] + 22 isoleucine[l] + 51 leucine[l] + 29 lysine[l] + 9 methionine[l] + 21 phenylalanine[l] + 311 Pi[l] + 33 proline[l] + 38 serine[l] + 36 threonine[l] + 14 tryptophan[l] + 21 tyrosine[l] …	0	0
HMR_5279	[apotransferin][c] + 349 ATP[c] + 349 H2O[c] => 349 ADP[c] + 61 alanine[c] + 27 arginine[c] + 34 asparagine[c] + 45 aspartate[c] + 40 cysteine[c] + 42 glutamate[c] + 17 glutamine[c] + 52 glycine[c] + 19 histidine[c] + 15 isoleucine[c] + 65 leucine[c] + 58 lysine[c] + 10 methionine[c] + 28 phenylalanine[c] + 349 Pi[c] + 32 proline[c] + 41 serine[c] + 30 threonine[c] + 8 tryptophan[c] + 26 tyrosine…	-1.1205e-30	2.587e-30
HMR_5280	[apotransferin][l] + 349 ATP[l] + 349 H2O[l] => 349 ADP[l] + 61 alanine[l] + 27 arginine[l] + 34 asparagine[l] + 45 aspartate[l] + 40 cysteine[l] + 42 glutamate[l] + 17 glutamine[l] + 52 glycine[l] + 19 histidine[l] + 15 isoleucine[l] + 65 leucine[l] + 58 lysine[l] + 10 methionine[l] + 28 phenylalanine[l] + 349 Pi[l] + 32 proline[l] + 41 serine[l] + 30 threonine[l] + 8 tryptophan[l] + 26 tyrosine…	5.5927e-30	-1.0715e-31
HMR_5281	apoE[c] + 158 ATP[c] + 158 H2O[c] => 158 ADP[c] + 39 alanine[c] + 34 arginine[c] + asparagine[c] + 11 aspartate[c] + 2 cysteine[c] + 40 glutamate[c] + 32 glutamine[c] + 18 glycine[c] + 2 histidine[c] + 2 isoleucine[c] + 41 leucine[c] + 13 lysine[c] + 8 methionine[c] + 4 phenylalanine[c] + 158 Pi[c] + 8 proline[c] + 14 serine[c] + 12 threonine[c] + 8 tryptophan[c] + 4 tyrosine[c] + 24 valine[c]	0	0
HMR_5282	apoE[l] + 158 ATP[l] + 158 H2O[l] => 158 ADP[l] + 39 alanine[l] + 34 arginine[l] + asparagine[l] + 11 aspartate[l] + 2 cysteine[l] + 40 glutamate[l] + 32 glutamine[l] + 18 glycine[l] + 2 histidine[l] + 2 isoleucine[l] + 41 leucine[l] + 13 lysine[l] + 8 methionine[l] + 4 phenylalanine[l] + 158 Pi[l] + 8 proline[l] + 14 serine[l] + 12 threonine[l] + 8 tryptophan[l] + 4 tyrosine[l] + 24 valine[l]	0.85542	0.85542
HMR_5283	apoA1[c] + 133 ATP[c] + 133 H2O[c] => 133 ADP[c] + 23 alanine[c] + 17 arginine[c] + 5 asparagine[c] + 16 aspartate[c] + 30 glutamate[c] + 19 glutamine[c] + 11 glycine[c] + 6 histidine[c] + 41 leucine[c] + 22 lysine[c] + 4 methionine[c] + 8 phenylalanine[c] + 133 Pi[c] + 10 proline[c] + 16 serine[c] + 12 threonine[c] + 5 tryptophan[c] + 7 tyrosine[c] + 15 valine[c]	0	0
HMR_5284	apoA1[l] + 133 ATP[l] + 133 H2O[l] => 133 ADP[l] + 23 alanine[l] + 17 arginine[l] + 5 asparagine[l] + 16 aspartate[l] + 30 glutamate[l] + 19 glutamine[l] + 11 glycine[l] + 6 histidine[l] + 41 leucine[l] + 22 lysine[l] + 4 methionine[l] + 8 phenylalanine[l] + 133 Pi[l] + 10 proline[l] + 16 serine[l] + 12 threonine[l] + 5 tryptophan[l] + 7 tyrosine[l] + 15 valine[l]	-6.9112e-15	-6.4526e-15
HMR_5285	142 ATP[l] + 142 H2O[l] + STAR[l] => 142 ADP[l] + 21 alanine[l] + 20 arginine[l] + 11 asparagine[l] + 10 aspartate[l] + 5 cysteine[l] + 22 glutamate[l] + 17 glutamine[l] + 21 glycine[l] + 6 histidine[l] + 10 isoleucine[l] + 31 leucine[l] + 19 lysine[l] + 12 methionine[l] + 6 phenylalanine[l] + 142 Pi[l] + 12 proline[l] + 20 serine[l] + 12 threonine[l] + 5 tryptophan[l] + 4 tyrosine[l] + 21 valine…	0	-3.212e-15
HMR_5286	96 ATP[l] + GM2A[l] + 96 H2O[l] => 96 ADP[l] + 10 alanine[l] + 4 arginine[l] + 3 asparagine[l] + 9 aspartate[l] + 8 cysteine[l] + 11 glutamate[l] + 4 glutamine[l] + 13 glycine[l] + 3 histidine[l] + 12 isoleucine[l] + 28 leucine[l] + 11 lysine[l] + 4 methionine[l] + 5 phenylalanine[l] + 96 Pi[l] + 19 proline[l] + 20 serine[l] + 10 threonine[l] + 3 tryptophan[l] + 4 tyrosine[l] + 12 valine[l]	0	0
HMR_5287	apocytochrome-C[l] + 162 ATP[l] + 162 H2O[l] => 162 ADP[l] + 38 alanine[l] + 23 arginine[l] + 5 asparagine[l] + 14 aspartate[l] + 6 cysteine[l] + 15 glutamate[l] + 7 glutamine[l] + 28 glycine[l] + 10 histidine[l] + 6 isoleucine[l] + 37 leucine[l] + 14 lysine[l] + 14 methionine[l] + 10 phenylalanine[l] + 162 Pi[l] + 26 proline[l] + 25 serine[l] + 10 threonine[l] + 3 tryptophan[l] + 14 tyrosine[l] …	-1.2322e-14	-5.8643e-15
HMR_5288	175 ATP[c] + glycogenin[c] + 175 H2O[c] => 175 ADP[c] + 22 alanine[c] + 12 arginine[c] + 12 asparagine[c] + 26 aspartate[c] + 6 cysteine[c] + 15 glutamate[c] + 14 glutamine[c] + 18 glycine[c] + 9 histidine[c] + 12 isoleucine[c] + 39 leucine[c] + 18 lysine[c] + 8 methionine[c] + 20 phenylalanine[c] + 175 Pi[c] + 15 proline[c] + 31 serine[c] + 25 threonine[c] + 7 tryptophan[c] + 13 tyrosine[c] + 28…	0	0
HMR_5289	234 ATP[l] + 234 H2O[l] + PPARA[l] => 234 ADP[l] + 31 alanine[l] + 19 arginine[l] + 19 asparagine[l] + 27 aspartate[l] + 19 cysteine[l] + 34 glutamate[l] + 16 glutamine[l] + 28 glycine[l] + 13 histidine[l] + 29 isoleucine[l] + 47 leucine[l] + 33 lysine[l] + 15 methionine[l] + 22 phenylalanine[l] + 234 Pi[l] + 20 proline[l] + 37 serine[l] + 18 threonine[l] + 14 tyrosine[l] + 27 valine[l]	0	0
HMR_5290	apoB48[l] + 2281 ATP[l] + 2281 H2O[l] => 2281 ADP[l] + 276 alanine[l] + 150 arginine[l] + 245 asparagine[l] + 234 aspartate[l] + 24 cysteine[l] + 297 glutamate[l] + 231 glutamine[l] + 207 glycine[l] + 114 histidine[l] + 287 isoleucine[l] + 536 leucine[l] + 356 lysine[l] + 79 methionine[l] + 224 phenylalanine[l] + 2281 Pi[l] + 171 proline[l] + 393 serine[l] + 299 threonine[l] + 37 tryptophan[l] + …	0.85542	0.85542
HMR_9817	52 ATP[c] + 52 H2O[c] + thioredoxin[c] => 52 ADP[c] + 8 alanine[c] + 3 asparagine[c] + 7 aspartate[c] + 5 cysteine[c] + 10 glutamate[c] + 5 glutamine[c] + 5 glycine[c] + histidine[c] + 4 isoleucine[c] + 6 leucine[c] + 12 lysine[c] + 3 methionine[c] + 9 phenylalanine[c] + 52 Pi[c] + 3 proline[c] + 7 serine[c] + 4 threonine[c] + tryptophan[c] + tyrosine[c] + 11 valine[c]	0	0
HMR_9818	83 ATP[c] + 83 H2O[c] + mitothioredoxin[c] => 83 ADP[c] + 11 alanine[c] + 9 arginine[c] + 4 asparagine[c] + 12 aspartate[c] + 3 cysteine[c] + 6 glutamate[c] + 10 glutamine[c] + 10 glycine[c] + 3 histidine[c] + 9 isoleucine[c] + 15 leucine[c] + 11 lysine[c] + 4 methionine[c] + 6 phenylalanine[c] + 83 Pi[c] + 12 proline[c] + 8 serine[c] + 12 threonine[c] + 2 tryptophan[c] + 2 tyrosine[c] + 17 valin…	0	0
HMR_5407	carbonate[s] => CO2[s] + H2O[s]	0	0
HMR_3851	3-sulfinylpyruvic acid[c] + H2O[c] => pyruvate[c] + sulfite[c]	-5.3136e-11	-1.0132e-10
HMR_3861	3-sulfinoalanine[c] + AKG[c] => 3-sulfinylpyruvic acid[c] + glutamate[c]	-5.3136e-11	-1.0132e-10
HMR_3866	3-sulfinylpyruvic acid[m] + H2O[m] => pyruvate[m] + sulfite[m]	13.9093	13.9093
HMR_3915	SAM[c] + THF[c] => 5-methyl-THF[c] + SAH[c]	102.3214	102.3214
HMR_4084	H2O[c] + PAP[c] => AMP[c] + Pi[c]	34.9093	34.9093
HMR_4187	H2O[c] + PAPS[c] => adenylyl sulfate[c] + Pi[c]	0	0
HMR_4188	PAPS[c] <=> activated sulphur[c] + PAP[c]	0	0
HMR_4701	dimethylglycine[c] + SAH[c] => SAM[c] + sarcosine[c]	0	0
HMR_4840	H2O[c] + H2S2O3[c] => H2S[c] + sulfate[c]	12.9093	12.9093
HMR_4842	H+[c] + SAM[c] => activated methyl group[c] + SAH[c]	0	0
HMR_8662	CoA[m] + GTP[m] + itaconate[m] <=> GDP[m] + itaconyl-CoA[m] + Pi[m]	6584.9429	-273.5247
HMR_8663	ADP[m] + itaconyl-CoA[m] + Pi[m] <=> ATP[m] + CoA[m] + itaconate[m]	6583.9429	-274.5247
HMR_8664	(3S)-citramalyl-CoA[m] <=> H2O[m] + itaconyl-CoA[m]	-1	-1
HMR_8665	(3S)-citramalyl-CoA[m] <=> H2O[m] + mesaconyl-CoA[m]	0	0
HMR_8666	(3S)-citramalyl-CoA[m] => acetyl-CoA[m] + pyruvate[m]	1	1
HMR_8667	ADP[m] + mesaconyl-CoA[m] + Pi[m] <=> ATP[m] + CoA[m] + mesaconate[m]	0	0
HMR_8668	CoA[m] + GTP[m] + mesaconate[m] <=> GDP[m] + mesaconyl-CoA[m] + Pi[m]	0	0
HMR_8669	H2O[m] + mesaconyl-CoA[m] => acetyl-CoA[m] + pyruvate[m]	0	0
HMR_3787	acetoacetate[m] + succinyl-CoA[m] => acetoacetyl-CoA[m] + succinate[m]	259.3225	259.3225
HMR_0710	isocitrate[c] + NADP+[c] => AKG[c] + CO2[c] + H+[c] + NADPH[c]	8023.4225	8035.9026
HMR_3958	isocitrate[m] + NADP+[m] => AKG[m] + CO2[m] + H+[m] + NADPH[m]	0	0
HMR_3957	isocitrate[m] + NAD+[m] => AKG[m] + CO2[m] + H+[m] + NADH[m]	0	0
HMR_4111	oxalosuccinate[c] => AKG[c] + CO2[c]	8.0315	0
HMR_4112	oxalosuccinate[m] => AKG[m] + CO2[m]	-3.3281e-11	0
HMR_4113	oxalosuccinate[p] => AKG[p] + CO2[p]	-2.0233e-12	-3.1107e-12
HMR_4139	H+[c] + NADH[c] + OAA[c] <=> malate[c] + NAD+[c]	12561.1351	12565.0112
HMR_4141	H+[m] + NADH[m] + OAA[m] <=> malate[m] + NAD+[m]	-21593.7906	-21603.5982
HMR_4145	acetyl-CoA[m] + H2O[m] + OAA[m] <=> citrate[m] + CoA[m]	8030.454	8034.9026
HMR_4147	CoA[m] + GTP[m] + succinate[m] <=> GDP[m] + Pi[m] + succinyl-CoA[m]	-7417.0836	-353.4707
HMR_4149	ATP[c] + citrate[c] + CoA[c] => acetyl-CoA[c] + ADP[c] + OAA[c] + Pi[c]	0	0
HMR_4152	ADP[m] + Pi[m] + succinyl-CoA[m] <=> ATP[m] + CoA[m] + succinate[m]	621.6792	7689.7406
HMR_4209	AKG[m] + thiamin-PP[m] => 3-carboxy-1-hydroxypropyl-ThPP[m] + CO2[m]	8185.6121	8222.9346
HMR_4408	fumarate[c] + H2O[c] <=> malate[c]	9031.6556	9037.587
HMR_4410	fumarate[m] + H2O[m] <=> malate[m]	0	0
HMR_4454	citrate[c] <=> isocitrate[c]	8031.454	8035.9026
HMR_4456	citrate[m] <=> isocitrate[m]	-3.3281e-11	0
HMR_4458	cis-aconitate[m] + H2O[m] <=> citrate[m]	0	0
HMR_4465	H+[c] + hydroxypyruvate[c] + NADPH[c] => glycerate[c] + NADP+[c]	0	0
HMR_4585	H+[c] + NADPH[c] + oxalosuccinate[c] <=> isocitrate[c] + NADP+[c]	-8.0315	0
HMR_4586	H+[m] + NADPH[m] + oxalosuccinate[m] <=> isocitrate[m] + NADP+[m]	-192949.0619	-193053.6379
HMR_4587	H+[p] + NADPH[p] + oxalosuccinate[p] <=> isocitrate[p] + NADP+[p]	2.0233e-12	3.1107e-12
HMR_4588	H+[m] + NADH[m] + oxalosuccinate[m] <=> isocitrate[m] + NAD+[m]	192949.0619	193053.6379
HMR_4589	cis-aconitate[m] + H2O[m] <=> isocitrate[m]	0	0
HMR_4652	fumarate[m] + ubiquinol[m] <=> succinate[m] + ubiquinone[m]	-8301.2353	-8305.6838
HMR_5294	citrate[m] => acetate[m] + OAA[m]	-3.928e-12	0
HMR_5297	AKG[m] + CoA[m] + NAD+[m] => CO2[m] + H+[m] + NADH[m] + succinyl-CoA[m]	8.2185	0
HMR_6411	AKG[m] + lipoamide[m] => CO2[m] + S-succinyldihydrolipoamide[m]	24.6555	0
HMR_6413	3-carboxy-1-hydroxypropyl-ThPP[m] + lipoamide[m] => S-succinyldihydrolipoamide[m] + thiamin-PP[m]	8185.6121	8222.9346
HMR_6414	CoA[m] + S-succinyldihydrolipoamide[m] <=> dihydrolipoamide[m] + succinyl-CoA[m]	8210.2675	8222.9346
HMR_7704	glyoxalate[p] + H2O[p] + O2[p] => H2O2[p] + oxalate[p]	-7.8141e-13	0
HMR_7706	glycolate[p] + O2[p] => glyoxalate[p] + H2O2[p]	0	-4.6291e-12
HMR_8743	FADH2[m] + fumarate[m] <=> FAD[m] + succinate[m]	0	0
HMR_8772	ATP[c] + D-xylulose[c] => ADP[c] + D-xylulose-1-phosphate[c]	0	-4.6291e-12
HMR_8773	D-xylulose-1-phosphate[c] <=> DHAP[c] + glycolaldehyde[c]	0	-4.6291e-12
HMR_8774	hydroxypyruvate[c] => CO2[c] + glycolaldehyde[c]	0	0
HMR_8775	glycolaldehyde[c] + H2O[c] + NAD+[c] => glycolate[c] + H+[c] + NADH[c]	0	-4.6291e-12
HMR_8777	hydroxypyruvate[m] => CO2[m] + glycolaldehyde[m]	0	0
HMR_8778	glycolaldehyde[m] + H2O[m] + NAD+[m] => glycolate[m] + H+[m] + NADH[m]	0	0
HMR_8779	glyoxalate[m] + H+[m] + NADPH[m] => glycolate[m] + NADP+[m]	0	0
HMR_8780	glyoxalate[c] + H2O[c] + NAD+[c] => H+[c] + NADH[c] + oxalate[c]	0	0
HMR_8781	ATP[c] + glycerate[c] => 2-phospho-D-glycerate[c] + ADP[c]	0	-5.8841e-12
HMR_8782	H+[c] + hydroxypyruvate[c] + NADH[c] => glycerate[c] + NAD+[c]	-7.251e-12	0
HMR_3975	H2O[r] + PPi[r] => 2 Pi[r]	0	0
HMR_3977	H2O[c] + PPi[c] => 2 Pi[c]	3966.2836	3950.4026
HMR_3979	H2O[p] + PPi[p] => 2 Pi[p]	8.3471e-12	2.2636e-12
HMR_6911	FADH2[m] + ubiquinone[m] <=> FAD[m] + ubiquinol[m]	0	0
HMR_6912	H2O[m] + PPi[m] => 2 Pi[m]	-4.8412e-11	-1.0011e-10
HMR_6914	4 ferrocytochrome C[m] + 8 H+[m] + O2[m] => 4 ferricytochrome C[m] + 4 H+[c] + 2 H2O[m]	25835.68	25848.2842
HMR_6916	ADP[m] + 4 H+[c] + Pi[m] => ATP[m] + 4 H+[m] + H2O[m]	111716.2713	111775.2146
HMR_6918	2 ferricytochrome C[m] + 2 H+[m] + ubiquinol[m] => 2 ferrocytochrome C[m] + 4 H+[c] + ubiquinone[m]	51671.3599	51696.5684
HMR_6921	5 H+[m] + NADH[m] + ubiquinone[m] => 4 H+[c] + NAD+[m] + ubiquinol[m]	38268.6919	38289.4518
HMR_6608	hydroxide[c] <=> hydroxyl radical[c]	0.497	0.5
HMR_3984	2 H2O2[p] => 2 H2O[p] + O2[p]	16.6597	16.6587
HMR_3960	2 H+[c] + 2 O2-[c] => H2O2[c] + O2[c]	0	0
HMR_8409	2 H+[s] + 2 O2-[s] => H2O2[s] + O2[s]	0	0
HMR_8410	2 H+[m] + 2 O2-[m] => H2O2[m] + O2[m]	0	0
HMR_8413	2 H+[n] + 2 O2-[n] => H2O2[n] + O2[n]	0	0
HMR_7701	H+[c] + NADPH[c] + O2[c] => H2O2[c] + NADP+[c]	0	0
HMR_9838	NADPH[c] + O2[c] => H+[c] + NADP+[c] + O2-[c]	0	0
HMR_4271	H+[c] + NADH[m] + NADP+[m] => H+[m] + NAD+[m] + NADPH[m]	0	0
HMR_0156	AMP[c] + butyryl-CoA[c] + PPi[c] <=> ATP[c] + butyrate[c] + CoA[c]	-0.125	-0.125
HMR_0165	AMP[c] + pentanoyl-CoA[c] + PPi[c] <=> ATP[c] + CoA[c] + valeric acid[c]	-0.125	-0.125
HMR_0168	AMP[c] + hexanoyl-CoA[c] + PPi[c] <=> ATP[c] + CoA[c] + hexanoic acid[c]	-0.125	-0.125
HMR_0171	AMP[c] + heptanoyl-CoA[c] + PPi[c] <=> ATP[c] + CoA[c] + heptylic acid[c]	-0.125	-0.125
HMR_0174	AMP[c] + octanoyl-CoA[c] + PPi[c] <=> ATP[c] + CoA[c] + octanoic acid[c]	-0.125	-0.125
HMR_0177	AMP[c] + nonanoyl-CoA[c] + PPi[c] <=> ATP[c] + CoA[c] + nonanoic acid[c]	-0.125	-0.125
HMR_0180	AMP[c] + decanoyl-CoA[c] + PPi[c] <=> ATP[c] + CoA[c] + decanoic acid[c]	-1.125	-1.125
HMR_0184	AMP[c] + PPi[c] + undecanoyl-CoA[c] <=> ATP[c] + CoA[c] + undecylic acid[c]	-0.125	-0.125
HMR_0188	AMP[c] + lauroyl-CoA[c] + PPi[c] <=> ATP[c] + CoA[c] + lauric acid[c]	-1.2025	-1.2025
HMR_0192	AMP[c] + PPi[c] + tridecanoyl-CoA[c] <=> ATP[c] + CoA[c] + tridecylic acid[c]	-0.1992	-0.1992
HMR_0196	AMP[c] + myristoyl-CoA[c] + PPi[c] <=> ATP[c] + CoA[c] + myristic acid[c]	-4.5804	-4.5804
HMR_0200	(9E)-tetradecenoic acid[c] + ATP[c] + CoA[c] <=> (9E)-tetradecenoyl-CoA[c] + AMP[c] + PPi[c]	0.1992	0.1992
HMR_0204	(7Z)-tetradecenoic acid[c] + ATP[c] + CoA[c] <=> (7Z)-tetradecenoyl-CoA[c] + AMP[c] + PPi[c]	0.1992	0.1992
HMR_0209	5-tetradecenoyl-CoA[c] + AMP[c] + PPi[c] <=> ATP[c] + CoA[c] + physeteric acid[c]	-0.1992	-0.1992
HMR_0213	AMP[c] + pentadecanoyl-CoA[c] + PPi[c] <=> ATP[c] + CoA[c] + pentadecylic acid[c]	-1.2021	-1.2021
HMR_0217	AMP[c] + palmitoyl-CoA[c] + PPi[c] <=> ATP[c] + CoA[c] + palmitate[c]	-60.9785	-60.9785
HMR_0226	AMP[c] + palmitoleoyl-CoA[c] + PPi[c] <=> ATP[c] + CoA[c] + palmitolate[c]	-7.6228	-7.6228
HMR_0233	7-hexadecenoyl-CoA[c] + AMP[c] + PPi[c] <=> 7-palmitoleic acid[c] + ATP[c] + CoA[c]	-0.1992	-0.1992
HMR_0237	AMP[c] + heptadecanoyl-CoA[c] + PPi[c] <=> ATP[c] + CoA[c] + margaric acid[c]	-1.2047	-1.2047
HMR_0241	(10Z)-heptadecenoic acid[c] + ATP[c] + CoA[c] <=> (10Z)-heptadecenoyl-CoA[c] + AMP[c] + PPi[c]	0.2039	0.2039
HMR_0245	9-heptadecenoyl-CoA[c] + AMP[c] + PPi[c] <=> 9-heptadecylenic acid[c] + ATP[c] + CoA[c]	-0.1992	-0.1992
HMR_0249	AMP[c] + PPi[c] + stearoyl-CoA[c] <=> ATP[c] + CoA[c] + stearate[c]	-254.3948	-254.3948
HMR_0255	(13Z)-octadecenoic acid[c] + ATP[c] + CoA[c] <=> (13Z)-octadecenoyl-CoA[c] + AMP[c] + PPi[c]	0.1992	0.1992
HMR_0259	AMP[c] + cis-vaccenoyl-CoA[c] + PPi[c] <=> ATP[c] + cis-vaccenic acid[c] + CoA[c]	-9.7329	-9.7329
HMR_0263	ATP[c] + CoA[c] + oleate[c] => AMP[c] + oleoyl-CoA[c] + PPi[c]	91.77	91.77
HMR_0267	(9E)-octadecenoyl-CoA[c] + AMP[c] + PPi[c] <=> ATP[c] + CoA[c] + elaidate[c]	-0.1992	-0.1992
HMR_0271	(7Z)-octadecenoyl-CoA[c] + AMP[c] + PPi[c] <=> (7Z)-octadecenoic acid[c] + ATP[c] + CoA[c]	-0.1992	-0.1992
HMR_0275	(6Z,9Z)-octadecadienoic acid[c] + ATP[c] + CoA[c] <=> (6Z,9Z)-octadecadienoyl-CoA[c] + AMP[c] + PPi[c]	0.1992	0.1992
HMR_0279	AMP[c] + nonadecanoyl-CoA[c] + PPi[c] <=> ATP[c] + CoA[c] + nonadecylic acid[c]	-1.1992	-1.1992
HMR_0283	AMP[c] + eicosanoyl-CoA[c] + PPi[c] <=> ATP[c] + CoA[c] + eicosanoate[c]	-1.2002	-1.2002
HMR_0289	(13Z)-eicosenoic acid[c] + ATP[c] + CoA[c] <=> (13Z)-eicosenoyl-CoA[c] + AMP[c] + PPi[c]	0.1992	0.1992
HMR_0293	(11Z)-eicosenoyl-CoA[c] + AMP[c] + PPi[c] <=> ATP[c] + cis-gondoic acid[c] + CoA[c]	-1.1992	-1.1992
HMR_0297	9-eicosenoic acid[c] + ATP[c] + CoA[c] <=> 9-eicosenoyl-CoA[c] + AMP[c] + PPi[c]	0.1992	0.1992
HMR_0301	(8Z,11Z)-eicosadienoyl-CoA[c] + AMP[c] + PPi[c] <=> 8,11-eicosadienoic acid[c] + ATP[c] + CoA[c]	-0.1992	-0.1992
HMR_0305	(5Z,8Z,11Z)-eicosatrienoyl-CoA[c] + AMP[c] + PPi[c] <=> ATP[c] + CoA[c] + mead acid[c]	-1.1996	-1.1996
HMR_0309	AMP[c] + heneicosanoyl-CoA[c] + PPi[c] <=> ATP[c] + CoA[c] + henicosanoic acid[c]	-0.1992	-0.1992
HMR_0313	AMP[c] + docosanoyl-CoA[c] + PPi[c] <=> ATP[c] + behenic acid[c] + CoA[c]	-1.1998	-1.1998
HMR_0319	(13Z)-docosenoyl-CoA[c] + AMP[c] + PPi[c] <=> ATP[c] + cis-erucic acid[c] + CoA[c]	-0.1993	-0.1993
HMR_0323	(11Z)-docosenoyl-CoA[c] + AMP[c] + PPi[c] <=> ATP[c] + cis-cetoleic acid[c] + CoA[c]	-0.1992	-0.1992
HMR_0327	AMP[c] + PPi[c] + tricosanoyl-CoA[c] <=> ATP[c] + CoA[c] + tricosanoic acid[c]	-0.1993	-0.1993
HMR_0331	AMP[c] + PPi[c] + tetracosanoyl-CoA[c] <=> ATP[c] + CoA[c] + lignocerate[c]	-0.2003	-0.2003
HMR_0337	(15Z)-tetracosenoyl-CoA[c] + AMP[c] + PPi[c] <=> ATP[c] + CoA[c] + nervonic acid[c]	-0.1994	-0.1994
HMR_0341	AMP[c] + hexacosanoyl-CoA[c] + PPi[c] <=> ATP[c] + cerotic acid[c] + CoA[c]	-0.1996	-0.1996
HMR_0345	AMP[c] + hexacosenoyl-CoA[c] + PPi[c] <=> ATP[c] + CoA[c] + ximenic acid[c]	-0.1992	-0.1992
HMR_0349	AMP[c] + linolenoyl-CoA[c] + PPi[c] <=> ATP[c] + CoA[c] + linolenate[c]	-3.876	-3.876
HMR_0353	(6Z,9Z,12Z,15Z)-octadecatetraenoyl-CoA[c] + AMP[c] + PPi[c] <=> ATP[c] + CoA[c] + stearidonic acid[c]	-1.8244	-1.8244
HMR_0357	(8Z,11Z,14Z,17Z)-eicosatetraenoyl-CoA[c] + AMP[c] + PPi[c] <=> ATP[c] + CoA[c] + omega-3-arachidonic acid[c]	-8.9825	-8.9825
HMR_0361	(5Z,8Z,11Z,14Z,17Z)-eicosapentaenoyl-CoA[c] + AMP[c] + PPi[c] <=> ATP[c] + CoA[c] + EPA[c]	-15.8646	-15.8646
HMR_0365	(7Z,10Z,13Z,16Z,19Z)-docosapentaenoyl-CoA[c] + AMP[c] + PPi[c] <=> ATP[c] + CoA[c] + DPA[c]	-18.4758	-18.4758
HMR_0369	(9Z,12Z,15Z,18Z,21Z)-TPA[c] + ATP[c] + CoA[c] <=> (9Z,12Z,15Z,18Z,21Z)-tetracosapentaenoyl-CoA[c] + AMP[c] + PPi[c]	0.1992	0.1992
HMR_0373	(6Z,9Z,12Z,15Z,18Z,21Z)-THA[c] + ATP[c] + CoA[c] <=> (6Z,9Z,12Z,15Z,18Z,21Z)-tetracosahexaenoyl-CoA[c] + AMP[c] + PPi[c]	0.1992	0.1992
HMR_0377	(4Z,7Z,10Z,13Z,16Z,19Z)-docosahexaenoyl-CoA[c] + AMP[c] + PPi[c] <=> ATP[c] + CoA[c] + DHA[c]	-51.3292	-51.3292
HMR_0381	(11Z,14Z,17Z)-eicosatrienoic acid[c] + ATP[c] + CoA[c] <=> (11Z,14Z,17Z)-eicosatrienoyl-CoA[c] + AMP[c] + PPi[c]	0.2007	0.2007
HMR_0385	13,16,19-docosatrienoic acid[c] + ATP[c] + CoA[c] <=> 13,16,19-docosatrienoyl-CoA[c] + AMP[c] + PPi[c]	0.1992	0.1992
HMR_0389	10,13,16,19-docosatetraenoic acid[c] + ATP[c] + CoA[c] <=> 10,13,16,19-docosatetraenoyl-CoA[c] + AMP[c] + PPi[c]	0.1992	0.1992
HMR_0393	12,15,18,21-tetracosatetraenoic acid[c] + ATP[c] + CoA[c] <=> 12,15,18,21-tetracosatetraenoyl-CoA[c] + AMP[c] + PPi[c]	0.1992	0.1992
HMR_0397	AMP[c] + linoleoyl-CoA[c] + PPi[c] <=> ATP[c] + CoA[c] + linoleate[c]	-58.1787	-58.1787
HMR_0401	AMP[c] + gamma-linolenoyl-CoA[c] + PPi[c] <=> ATP[c] + CoA[c] + gamma-linolenate[c]	-1.7171	-1.7171
HMR_0405	AMP[c] + dihomo-gamma-linolenoyl-CoA[c] + PPi[c] <=> ATP[c] + CoA[c] + dihomo-gamma-linolenate[c]	-6.9661	-6.9661
HMR_0409	AMP[c] + arachidonyl-CoA[c] + PPi[c] <=> arachidonate[c] + ATP[c] + CoA[c]	-110.8996	-110.8996
HMR_0413	(7Z,10Z,13Z,16Z)-docosatetraenoyl-CoA[c] + AMP[c] + PPi[c] <=> adrenic acid[c] + ATP[c] + CoA[c]	-2.5704	-2.5704
HMR_0417	(9Z,12Z,15Z,18Z)-TTA[c] + ATP[c] + CoA[c] <=> (9Z,12Z,15Z,18Z)-tetracosatetraenoyl-CoA[c] + AMP[c] + PPi[c]	0.1992	0.1992
HMR_0421	(6Z,9Z,12Z,15Z,18Z)-TPA[c] + ATP[c] + CoA[c] <=> (6Z,9Z,12Z,15Z,18Z)-tetracosapentaenoyl-CoA[c] + AMP[c] + PPi[c]	0.1992	0.1992
HMR_0425	(4Z,7Z,10Z,13Z,16Z)-DPA[c] + ATP[c] + CoA[c] <=> (4Z,7Z,10Z,13Z,16Z)-docosapentaenoyl-CoA[c] + AMP[c] + PPi[c]	3.0196	3.0196
HMR_0429	(11Z,14Z)-eicosadienoic acid[c] + ATP[c] + CoA[c] <=> (11Z,14Z)-eicosadienoyl-CoA[c] + AMP[c] + PPi[c]	1.2007	1.2007
HMR_0433	(13Z,16Z)-docosadienoic acid[c] + ATP[c] + CoA[c] <=> (13Z,16Z)-docosadienoyl-CoA[c] + AMP[c] + PPi[c]	1.1992	1.1992
HMR_0437	10,13,16-docosatrienoyl-CoA[c] + AMP[c] + PPi[c] <=> 10,13,16-docosatriynoic acid[c] + ATP[c] + CoA[c]	-0.1992	-0.1992
HMR_2942	AMP[r] + lauroyl-CoA[r] + PPi[r] <=> ATP[r] + CoA[r] + lauric acid[r]	1.7103e-14	3.3413e-14
HMR_2943	AMP[r] + PPi[r] + tridecanoyl-CoA[r] <=> ATP[r] + CoA[r] + tridecylic acid[r]	3.8336e-12	3.3413e-14
HMR_2944	AMP[r] + myristoyl-CoA[r] + PPi[r] <=> ATP[r] + CoA[r] + myristic acid[r]	3.3814e-12	5.6719e-12
HMR_2945	5-tetradecenoyl-CoA[r] + AMP[r] + PPi[r] <=> ATP[r] + CoA[r] + physeteric acid[r]	1.7103e-14	3.3413e-14
HMR_2946	(9E)-tetradecenoic acid[r] + ATP[r] + CoA[r] <=> (9E)-tetradecenoyl-CoA[r] + AMP[r] + PPi[r]	-3.4056e-12	-6.1407e-12
HMR_2947	(7Z)-tetradecenoic acid[r] + ATP[r] + CoA[r] <=> (7Z)-tetradecenoyl-CoA[r] + AMP[r] + PPi[r]	-1.6111e-12	-8.2788e-12
HMR_2948	AMP[r] + pentadecanoyl-CoA[r] + PPi[r] <=> ATP[r] + CoA[r] + pentadecylic acid[r]	4.2741e-12	3.3413e-14
HMR_2949	AMP[r] + palmitoyl-CoA[r] + PPi[r] <=> ATP[r] + CoA[r] + palmitate[r]	2.0226e-11	1.8509e-11
HMR_2951	7-hexadecenoyl-CoA[r] + AMP[r] + PPi[r] <=> 7-palmitoleic acid[r] + ATP[r] + CoA[r]	2.869e-12	8.2959e-12
HMR_2952	AMP[r] + palmitoleoyl-CoA[r] + PPi[r] <=> ATP[r] + CoA[r] + palmitolate[r]	5.2045e-12	5.5543e-12
HMR_2954	AMP[r] + heptadecanoyl-CoA[r] + PPi[r] <=> ATP[r] + CoA[r] + margaric acid[r]	1.7103e-14	3.3413e-14
HMR_2955	(10Z)-heptadecenoic acid[r] + ATP[r] + CoA[r] <=> (10Z)-heptadecenoyl-CoA[r] + AMP[r] + PPi[r]	-1.7103e-14	-1.2873e-11
HMR_2956	9-heptadecenoyl-CoA[r] + AMP[r] + PPi[r] <=> 9-heptadecylenic acid[r] + ATP[r] + CoA[r]	2.094e-12	4.6454e-12
HMR_2957	AMP[r] + PPi[r] + stearoyl-CoA[r] <=> ATP[r] + CoA[r] + stearate[r]	4.3477e-12	1.3711e-11
HMR_2959	ATP[r] + CoA[r] + oleate[r] => AMP[r] + oleoyl-CoA[r] + PPi[r]	-6.2183e-12	-7.6383e-12
HMR_2961	(9E)-octadecenoyl-CoA[r] + AMP[r] + PPi[r] <=> ATP[r] + CoA[r] + elaidate[r]	1.7103e-14	3.3413e-14
HMR_2962	(13Z)-octadecenoic acid[r] + ATP[r] + CoA[r] <=> (13Z)-octadecenoyl-CoA[r] + AMP[r] + PPi[r]	-1.7103e-14	-9.1764e-12
HMR_2963	AMP[r] + cis-vaccenoyl-CoA[r] + PPi[r] <=> ATP[r] + cis-vaccenic acid[r] + CoA[r]	9.27e-13	1.1389e-11
HMR_9853	(7Z)-octadecenoyl-CoA[r] + AMP[r] + PPi[r] <=> (7Z)-octadecenoic acid[r] + ATP[r] + CoA[r]	1.815e-12	3.3413e-14
HMR_2964	(6Z,9Z)-octadecadienoic acid[r] + ATP[r] + CoA[r] <=> (6Z,9Z)-octadecadienoyl-CoA[r] + AMP[r] + PPi[r]	-9.844e-12	-5.9545e-12
HMR_2965	AMP[r] + nonadecanoyl-CoA[r] + PPi[r] <=> ATP[r] + CoA[r] + nonadecylic acid[r]	1.7103e-14	3.3413e-14
HMR_2966	AMP[r] + eicosanoyl-CoA[r] + PPi[r] <=> ATP[r] + CoA[r] + eicosanoate[r]	3.8797e-12	5.3256e-12
HMR_2967	(11Z)-eicosenoyl-CoA[r] + AMP[r] + PPi[r] <=> ATP[r] + cis-gondoic acid[r] + CoA[r]	2.9047e-12	3.3413e-14
HMR_2968	(13Z)-eicosenoic acid[r] + ATP[r] + CoA[r] <=> (13Z)-eicosenoyl-CoA[r] + AMP[r] + PPi[r]	-1.7487e-12	-3.3413e-14
HMR_2969	9-eicosenoic acid[r] + ATP[r] + CoA[r] <=> 9-eicosenoyl-CoA[r] + AMP[r] + PPi[r]	-1.7103e-14	-3.3413e-14
HMR_2970	(8Z,11Z)-eicosadienoyl-CoA[r] + AMP[r] + PPi[r] <=> 8,11-eicosadienoic acid[r] + ATP[r] + CoA[r]	1.7661e-12	3.3413e-14
HMR_2971	(5Z,8Z,11Z)-eicosatrienoyl-CoA[r] + AMP[r] + PPi[r] <=> ATP[r] + CoA[r] + mead acid[r]	3.6606e-12	3.3413e-14
HMR_2972	AMP[r] + heneicosanoyl-CoA[r] + PPi[r] <=> ATP[r] + CoA[r] + henicosanoic acid[r]	1.7103e-14	3.3413e-14
HMR_2973	AMP[r] + docosanoyl-CoA[r] + PPi[r] <=> ATP[r] + behenic acid[r] + CoA[r]	2.1174e-12	3.3413e-14
HMR_2974	(13Z)-docosenoyl-CoA[r] + AMP[r] + PPi[r] <=> ATP[r] + cis-erucic acid[r] + CoA[r]	1.7103e-14	2.8001e-12
HMR_2975	(11Z)-docosenoyl-CoA[r] + AMP[r] + PPi[r] <=> ATP[r] + cis-cetoleic acid[r] + CoA[r]	1.9489e-12	4.8639e-12
HMR_2976	AMP[r] + PPi[r] + tricosanoyl-CoA[r] <=> ATP[r] + CoA[r] + tricosanoic acid[r]	1.7103e-14	4.7086e-12
HMR_2977	AMP[r] + PPi[r] + tetracosanoyl-CoA[r] <=> ATP[r] + CoA[r] + lignocerate[r]	1.7103e-14	1.0602e-11
HMR_2978	(15Z)-tetracosenoyl-CoA[r] + AMP[r] + PPi[r] <=> ATP[r] + CoA[r] + nervonic acid[r]	1.7103e-14	4.1602e-12
HMR_2979	AMP[r] + hexacosanoyl-CoA[r] + PPi[r] <=> ATP[r] + cerotic acid[r] + CoA[r]	1.7103e-14	3.3413e-14
HMR_2980	AMP[r] + hexacosenoyl-CoA[r] + PPi[r] <=> ATP[r] + CoA[r] + ximenic acid[r]	3.6345e-12	1.3156e-11
HMR_9854	10,13,16,19-docosatetraenoic acid[r] + ATP[r] + CoA[r] <=> 10,13,16,19-docosatetraenoyl-CoA[r] + AMP[r] + PPi[r]	-1.9634e-12	-3.3413e-14
HMR_9855	12,15,18,21-tetracosatetraenoic acid[r] + ATP[r] + CoA[r] <=> 12,15,18,21-tetracosatetraenoyl-CoA[r] + AMP[r] + PPi[r]	-1.9853e-12	-8.0323e-12
HMR_2981	AMP[r] + linolenoyl-CoA[r] + PPi[r] <=> ATP[r] + CoA[r] + linolenate[r]	1.617e-12	3.1409e-13
HMR_2982	(6Z,9Z,12Z,15Z)-octadecatetraenoyl-CoA[r] + AMP[r] + PPi[r] <=> ATP[r] + CoA[r] + stearidonic acid[r]	8.8937e-14	1.7375e-13
HMR_2983	(8Z,11Z,14Z,17Z)-eicosatetraenoyl-CoA[r] + AMP[r] + PPi[r] <=> ATP[r] + CoA[r] + omega-3-arachidonic acid[r]	2.4734e-12	5.6798e-12
HMR_2984	(5Z,8Z,11Z,14Z,17Z)-eicosapentaenoyl-CoA[r] + AMP[r] + PPi[r] <=> ATP[r] + CoA[r] + EPA[r]	0	0
HMR_2985	(7Z,10Z,13Z,16Z,19Z)-docosapentaenoyl-CoA[r] + AMP[r] + PPi[r] <=> ATP[r] + CoA[r] + DPA[r]	1.9156e-13	2.0423e-11
HMR_2986	(9Z,12Z,15Z,18Z,21Z)-TPA[r] + ATP[r] + CoA[r] <=> (9Z,12Z,15Z,18Z,21Z)-tetracosapentaenoyl-CoA[r] + AMP[r] + PPi[r]	-1.7103e-14	-4.6142e-12
HMR_2987	(6Z,9Z,12Z,15Z,18Z,21Z)-THA[r] + ATP[r] + CoA[r] <=> (6Z,9Z,12Z,15Z,18Z,21Z)-tetracosahexaenoyl-CoA[r] + AMP[r] + PPi[r]	-1.6292e-12	-5.0574e-12
HMR_2988	(4Z,7Z,10Z,13Z,16Z,19Z)-docosahexaenoyl-CoA[r] + AMP[r] + PPi[r] <=> ATP[r] + CoA[r] + DHA[r]	8.6201e-13	1.684e-12
HMR_2989	(11Z,14Z,17Z)-eicosatrienoic acid[r] + ATP[r] + CoA[r] <=> (11Z,14Z,17Z)-eicosatrienoyl-CoA[r] + AMP[r] + PPi[r]	-1.7103e-14	-3.3413e-14
HMR_2990	13,16,19-docosatrienoic acid[r] + ATP[r] + CoA[r] <=> 13,16,19-docosatrienoyl-CoA[r] + AMP[r] + PPi[r]	-1.7103e-14	-3.3413e-14
HMR_2991	AMP[r] + linoleoyl-CoA[r] + PPi[r] <=> ATP[r] + CoA[r] + linoleate[r]	1.2091e-11	1.9931e-11
HMR_2992	AMP[r] + gamma-linolenoyl-CoA[r] + PPi[r] <=> ATP[r] + CoA[r] + gamma-linolenate[r]	1.6981e-12	2.4058e-13
HMR_2994	AMP[r] + dihomo-gamma-linolenoyl-CoA[r] + PPi[r] <=> ATP[r] + CoA[r] + dihomo-gamma-linolenate[r]	7.7991e-13	1.5236e-12
HMR_2996	AMP[r] + arachidonyl-CoA[r] + PPi[r] <=> arachidonate[r] + ATP[r] + CoA[r]	5.7731e-12	4.738e-12
HMR_2998	(7Z,10Z,13Z,16Z)-docosatetraenoyl-CoA[r] + AMP[r] + PPi[r] <=> adrenic acid[r] + ATP[r] + CoA[r]	2.5098e-12	2.6782e-12
HMR_2999	(9Z,12Z,15Z,18Z)-TTA[r] + ATP[r] + CoA[r] <=> (9Z,12Z,15Z,18Z)-tetracosatetraenoyl-CoA[r] + AMP[r] + PPi[r]	-3.5169e-12	-4.209e-12
HMR_3000	(6Z,9Z,12Z,15Z,18Z)-TPA[r] + ATP[r] + CoA[r] <=> (6Z,9Z,12Z,15Z,18Z)-tetracosapentaenoyl-CoA[r] + AMP[r] + PPi[r]	-1.7103e-14	-3.3413e-14
HMR_3001	(4Z,7Z,10Z,13Z,16Z)-DPA[r] + ATP[r] + CoA[r] <=> (4Z,7Z,10Z,13Z,16Z)-docosapentaenoyl-CoA[r] + AMP[r] + PPi[r]	-1.9181e-12	-2.6062e-13
HMR_3002	(11Z,14Z)-eicosadienoic acid[r] + ATP[r] + CoA[r] <=> (11Z,14Z)-eicosadienoyl-CoA[r] + AMP[r] + PPi[r]	-1.7103e-14	-3.3413e-14
HMR_3003	(13Z,16Z)-docosadienoic acid[r] + ATP[r] + CoA[r] <=> (13Z,16Z)-docosadienoyl-CoA[r] + AMP[r] + PPi[r]	-2.5446e-12	-4.93e-12
HMR_9856	10,13,16-docosatrienoyl-CoA[r] + AMP[r] + PPi[r] <=> 10,13,16-docosatriynoic acid[r] + ATP[r] + CoA[r]	1.7103e-14	5.9955e-12
HMR_2152	acetyl-[ACP][c] + malonyl-[ACP][c] => [ACP][c] + acetoacetyl-[ACP][c] + CO2[c]	-2.0397e-11	-5.2692e-12
HMR_2153	acetoacetyl-[ACP][c] + H+[c] + NADPH[c] => (R)-3-hydroxybutanoyl-[ACP][c] + NADP+[c]	-2.0397e-11	-5.2692e-12
HMR_2154	(R)-3-hydroxybutanoyl-[ACP][c] => but-2-enoyl-[ACP][c] + H2O[c]	-2.0397e-11	-5.2692e-12
HMR_2155	but-2-enoyl-[ACP][c] + H+[c] + NADPH[c] => butyryl-[ACP][c] + NADP+[c]	-2.0397e-11	-5.2692e-12
HMR_2156	butyryl-[ACP][c] + malonyl-[ACP][c] => [ACP][c] + 3-oxohexanoyl-[ACP][c] + CO2[c]	-2.0397e-11	-5.2692e-12
HMR_2157	3-oxohexanoyl-[ACP][c] + H+[c] + NADPH[c] => D-3-hydroxyhexanoyl-[ACP][c] + NADP+[c]	-2.0397e-11	-5.2692e-12
HMR_2158	D-3-hydroxyhexanoyl-[ACP][c] => (2E)-hexenoyl-[ACP][c] + H2O[c]	-2.0397e-11	-5.2692e-12
HMR_2159	(2E)-hexenoyl-[ACP][c] + H+[c] + NADPH[c] => hexanoyl-[ACP][c] + NADP+[c]	-2.0397e-11	-5.2692e-12
HMR_2160	hexanoyl-[ACP][c] + malonyl-[ACP][c] => [ACP][c] + 3-oxooctanoyl-[ACP][c] + CO2[c]	-2.0397e-11	-5.2692e-12
HMR_2161	3-oxooctanoyl-[ACP][c] + H+[c] + NADPH[c] => (R)-3-hydroxyoctanoyl-[ACP][c] + NADP+[c]	-2.0397e-11	-5.2692e-12
HMR_2162	(R)-3-hydroxyoctanoyl-[ACP][c] => (2E)-octenoyl-[ACP][c] + H2O[c]	-2.0397e-11	-5.2692e-12
HMR_2163	(2E)-octenoyl-[ACP][c] + H+[c] + NADPH[c] => NADP+[c] + octanoyl-[ACP][c]	-2.0397e-11	-5.2692e-12
HMR_2164	malonyl-[ACP][c] + octanoyl-[ACP][c] => [ACP][c] + 3-oxodecanoyl-[ACP][c] + CO2[c]	-2.0397e-11	-5.2692e-12
HMR_2165	3-oxodecanoyl-[ACP][c] + H+[c] + NADPH[c] => (R)-3-hydroxydecanoyl-[ACP][c] + NADP+[c]	-2.0397e-11	-5.2692e-12
HMR_2166	(R)-3-hydroxydecanoyl-[ACP][c] => (2E)-decenoyl-[ACP][c] + H2O[c]	-2.0397e-11	-5.2692e-12
HMR_2167	(2E)-decenoyl-[ACP][c] + H+[c] + NADPH[c] => decanoyl-[ACP][c] + NADP+[c]	-2.0397e-11	-5.2692e-12
HMR_2168	decanoyl-[ACP][c] + malonyl-[ACP][c] => [ACP][c] + 3-oxododecanoyl-[ACP][c] + CO2[c]	-2.0397e-11	-5.2692e-12
HMR_2169	3-oxododecanoyl-[ACP][c] + H+[c] + NADPH[c] => D-3-hydroxydodecanoyl-[ACP][c] + NADP+[c]	-2.0397e-11	-5.2692e-12
HMR_2170	D-3-hydroxydodecanoyl-[ACP][c] => (2E)-dodecenoyl-[ACP][c] + H2O[c]	-2.0397e-11	-5.2692e-12
HMR_2171	(2E)-dodecenoyl-[ACP][c] + H+[c] + NADPH[c] => dodecanoyl-[ACP][c] + NADP+[c]	-2.0397e-11	-5.2692e-12
HMR_2173	dodecanoyl-[ACP][c] + malonyl-[ACP][c] => [ACP][c] + 3-oxotetradecanoyl-[ACP][c] + CO2[c]	-2.0104e-11	-5.2692e-12
HMR_2174	3-oxotetradecanoyl-[ACP][c] + H+[c] + NADPH[c] => HMA[c] + NADP+[c]	-2.0104e-11	-5.2692e-12
HMR_2175	HMA[c] => (2E)-tetradecenoyl-[ACP][c] + H2O[c]	-2.0104e-11	-5.2692e-12
HMR_2176	(2E)-tetradecenoyl-[ACP][c] + H+[c] + NADPH[c] => NADP+[c] + tetradecanoyl-[ACP][c]	-2.0104e-11	-5.2692e-12
HMR_2178	malonyl-[ACP][c] + tetradecanoyl-[ACP][c] => [ACP][c] + 3-oxohexadecanoyl-[ACP][c] + CO2[c]	-1.852e-11	-2.9155e-12
HMR_2179	3-oxohexadecanoyl-[ACP][c] + H+[c] + NADPH[c] => (R)-3-hydroxypalmitoyl-[ACP][c] + NADP+[c]	-1.852e-11	-2.9155e-12
HMR_2180	(R)-3-hydroxypalmitoyl-[ACP][c] => (2E)-hexadecenoyl-[ACP][c] + H2O[c]	-1.852e-11	-2.9155e-12
HMR_2181	(2E)-hexadecenoyl-[ACP][c] + H+[c] + NADPH[c] => hexadecanoyl-[ACP][c] + NADP+[c]	-1.852e-11	-2.9155e-12
HMR_4156	acetyl-CoA[c] + ATP[c] + H+[c] + HCO3-[c] => ADP[c] + malonyl-CoA[c] + Pi[c]	108.6088	108.9356
HMR_4295	acetyl-CoA[m] + ATP[m] + H+[m] + HCO3-[m] => ADP[m] + malonyl-CoA[m] + Pi[m]	96712.6087	96771.552
HMR_2227	[ACP][c] + propanoyl-CoA[c] => CoA[c] + propanoyl-[ACP][c]	-3.6784e-12	-4.0577e-12
HMR_2228	malonyl-[ACP][c] + propanoyl-[ACP][c] => [ACP][c] + 3-oxopentanoyl-[ACP][c] + CO2[c]	-3.6784e-12	-4.0577e-12
HMR_2229	3-oxopentanoyl-[ACP][c] + H+[c] + NADPH[c] => 3-hydroxypentanoyl-[ACP][c] + NADP+[c]	-3.6784e-12	-4.0577e-12
HMR_2230	3-hydroxypentanoyl-[ACP][c] => (2E)-pentenoyl-[ACP][c] + H2O[c]	-3.6784e-12	-4.0577e-12
HMR_2231	(2E)-pentenoyl-[ACP][c] + H+[c] + NADPH[c] => NADP+[c] + pentanoyl-[ACP][c]	-3.6784e-12	-4.0577e-12
HMR_2232	malonyl-[ACP][c] + pentanoyl-[ACP][c] => [ACP][c] + 3-oxoheptanoyl-[ACP][c] + CO2[c]	-3.6784e-12	-4.0577e-12
HMR_2233	3-oxoheptanoyl-[ACP][c] + H+[c] + NADPH[c] => 3-hydroxyheptanoyl-[ACP][c] + NADP+[c]	-3.6784e-12	-4.0577e-12
HMR_2234	3-hydroxyheptanoyl-[ACP][c] => (2E)-heptenoyl-[ACP][c] + H2O[c]	-3.6784e-12	-4.0577e-12
HMR_2235	(2E)-heptenoyl-[ACP][c] + H+[c] + NADPH[c] => heptanoyl-[ACP][c] + NADP+[c]	-3.6784e-12	-4.0577e-12
HMR_2236	heptanoyl-[ACP][c] + malonyl-[ACP][c] => [ACP][c] + 3-oxononanoyl-[ACP][c] + CO2[c]	-3.6784e-12	-4.0577e-12
HMR_2237	3-oxononanoyl-[ACP][c] + H+[c] + NADPH[c] => 3-hydroxynonanoyl-[ACP][c] + NADP+[c]	-3.6784e-12	-4.0577e-12
HMR_2238	3-hydroxynonanoyl-[ACP][c] => (2E)-nonenoyl-[ACP][c] + H2O[c]	-3.6784e-12	-4.0577e-12
HMR_2239	(2E)-nonenoyl-[ACP][c] + H+[c] + NADPH[c] => NADP+[c] + nonanoyl-[ACP][c]	-3.6784e-12	-4.0577e-12
HMR_2240	malonyl-[ACP][c] + nonanoyl-[ACP][c] => [ACP][c] + 3-oxoundecanoyl-[ACP][c] + CO2[c]	-3.6784e-12	-4.0577e-12
HMR_2241	3-oxoundecanoyl-[ACP][c] + H+[c] + NADPH[c] => 3-hydroxyundecanoyl-[ACP][c] + NADP+[c]	-3.6784e-12	-4.0577e-12
HMR_2242	3-hydroxyundecanoyl-[ACP][c] => (2E)-undecenoyl-[ACP][c] + H2O[c]	-3.6784e-12	-4.0577e-12
HMR_2243	(2E)-undecenoyl-[ACP][c] + H+[c] + NADPH[c] => NADP+[c] + undecanoyl-[ACP][c]	-3.6784e-12	-4.0577e-12
HMR_2244	malonyl-[ACP][c] + undecanoyl-[ACP][c] => [ACP][c] + 3-oxotridecanoyl-[ACP][c] + CO2[c]	-3.6784e-12	-4.0577e-12
HMR_2245	3-oxotridecanoyl-[ACP][c] + H+[c] + NADPH[c] => 3-hydroxytridecanoyl-[ACP][c] + NADP+[c]	-3.6784e-12	-4.0577e-12
HMR_2246	3-hydroxytridecanoyl-[ACP][c] => (2E)-tridecenoyl-[ACP][c] + H2O[c]	-3.6784e-12	-4.0577e-12
HMR_2247	(2E)-tridecenoyl-[ACP][c] + H+[c] + NADPH[c] => NADP+[c] + tridecanoyl-[ACP][c]	-3.6784e-12	-4.0577e-12
HMR_2249	malonyl-[ACP][c] + tridecanoyl-[ACP][c] => [ACP][c] + 3-oxopentadecanoyl-[ACP][c] + CO2[c]	-2.0688e-12	-1.3392e-12
HMR_2250	3-oxopentadecanoyl-[ACP][c] + H+[c] + NADPH[c] => 3-hydroxypentadecanoyl-[ACP][c] + NADP+[c]	-2.0688e-12	-1.3392e-12
HMR_2251	3-hydroxypentadecanoyl-[ACP][c] => (2E)-pentadecenoyl-[ACP][c] + H2O[c]	-2.0688e-12	-1.3392e-12
HMR_2252	(2E)-pentadecenoyl-[ACP][c] + H+[c] + NADPH[c] => NADP+[c] + pentadecanoyl-[ACP][c]	-2.0688e-12	-1.3392e-12
HMR_2254	malonyl-[ACP][c] + pentadecanoyl-[ACP][c] => [ACP][c] + 3-oxoheptadecanoyl-[ACP][c] + CO2[c]	-2.0688e-12	-7.5686e-13
HMR_2255	3-oxoheptadecanoyl-[ACP][c] + H+[c] + NADPH[c] => 3-hydroxyheptadecanoyl-[ACP][c] + NADP+[c]	-2.0688e-12	-7.5686e-13
HMR_2256	3-hydroxyheptadecanoyl-[ACP][c] => (2E)-heptadecenoyl-[ACP][c] + H2O[c]	-2.0688e-12	-7.5686e-13
HMR_2257	(2E)-heptadecenoyl-[ACP][c] + H+[c] + NADPH[c] => heptadecanoyl-[ACP][c] + NADP+[c]	-2.0688e-12	-7.5686e-13
HMR_2305	malonyl-CoA[c] + oleoyl-CoA[c] => 3-oxo-11-cis-eicosenoyl-CoA[c] + CO2[c] + CoA[c]	0	-3.1449e-12
HMR_2307	3-oxo-11-cis-eicosenoyl-CoA[c] + H+[c] + NADPH[c] => 3(S)-hydroxy-11-cis-eicosenoyl-CoA[c] + NADP+[c]	0	-3.1449e-12
HMR_2309	3(S)-hydroxy-11-cis-eicosenoyl-CoA[c] => H2O[c] + trans,cis-2,11-eicosadienoyl-CoA[c]	0	-3.1449e-12
HMR_2311	H+[c] + NADPH[c] + trans,cis-2,11-eicosadienoyl-CoA[c] => (11Z)-eicosenoyl-CoA[c] + NADP+[c]	0	-3.1449e-12
HMR_2315	(11Z)-eicosenoyl-CoA[c] + malonyl-CoA[c] => 3-oxo-13cis-docosenoyl-CoA[c] + CO2[c] + CoA[c]	0	-1.5891e-11
HMR_2317	3-oxo-13cis-docosenoyl-CoA[c] + H+[c] + NADPH[c] => 3(S)-hydroxy-13-cis-docosenoyl-CoA[c] + NADP+[c]	0	-1.5891e-11
HMR_2319	3(S)-hydroxy-13-cis-docosenoyl-CoA[c] => H2O[c] + trans,cis-2,13-docosadienoyl-CoA[c]	0	-1.5891e-11
HMR_2321	H+[c] + NADPH[c] + trans,cis-2,13-docosadienoyl-CoA[c] => (13Z)-docosenoyl-CoA[c] + NADP+[c]	0	-1.5891e-11
HMR_2324	(13Z)-docosenoyl-CoA[c] + malonyl-CoA[c] => 3-oxo-cis-15-tetracosaenoyl-CoA[c] + CO2[c] + CoA[c]	-2.9994e-13	-3.2441e-12
HMR_2326	3-oxo-cis-15-tetracosaenoyl-CoA[c] + H+[c] + NADPH[c] => 3(S)-hydroxy-cis-15-tetracosaenoyl-CoA[c] + NADP+[c]	-2.9994e-13	-3.2441e-12
HMR_2328	3(S)-hydroxy-cis-15-tetracosaenoyl-CoA[c] => H2O[c] + trans,cis-2,15-tetracosadienoyl-CoA[c]	-2.9994e-13	-3.2441e-12
HMR_2330	H+[c] + NADPH[c] + trans,cis-2,15-tetracosadienoyl-CoA[c] => (15Z)-tetracosenoyl-CoA[c] + NADP+[c]	-2.9994e-13	-3.2441e-12
HMR_2332	(15Z)-tetracosenoyl-CoA[c] + malonyl-CoA[c] => 3-oxo-hexacosenoyl-CoA[c] + CO2[c] + CoA[c]	-5.7995e-13	-5.7717e-12
HMR_2334	3-oxo-hexacosenoyl-CoA[c] + H+[c] + NADPH[c] => 3(S)-hydroxy-hexacosenoyl-CoA[c] + NADP+[c]	-5.7995e-13	-5.7717e-12
HMR_2336	3(S)-hydroxy-hexacosenoyl-CoA[c] => H2O[c] + trans,cis-2,17-hexacosadienoyl-CoA[c]	-5.7995e-13	-5.7717e-12
HMR_2338	H+[c] + NADPH[c] + trans,cis-2,17-hexacosadienoyl-CoA[c] => hexacosenoyl-CoA[c] + NADP+[c]	-5.7995e-13	-5.7717e-12
HMR_2342	cis-vaccenoyl-CoA[c] + malonyl-CoA[c] => 3-oxo-13-cis-eicosenoyl-CoA[c] + CO2[c] + CoA[c]	-1.116e-11	-1.3664e-11
HMR_2343	3-oxo-13-cis-eicosenoyl-CoA[c] + H+[c] + NADPH[c] => 3(S)-hydroxy-13-cis-eicosenoyl-CoA[c] + NADP+[c]	-1.116e-11	-1.3664e-11
HMR_2344	3(S)-hydroxy-13-cis-eicosenoyl-CoA[c] => H2O[c] + trans,cis-2,13-eicosadienoyl-CoA[c]	-1.116e-11	-1.3664e-11
HMR_2345	H+[c] + NADPH[c] + trans,cis-2,13-eicosadienoyl-CoA[c] => (13Z)-eicosenoyl-CoA[c] + NADP+[c]	-1.116e-11	-1.3664e-11
HMR_2347	(7Z)-octadecenoyl-CoA[c] + malonyl-CoA[c] => 3-oxo-9-cis-eicosenoyl-CoA[c] + CO2[c] + CoA[c]	-2.2005e-13	-1.3923e-12
HMR_2348	3-oxo-9-cis-eicosenoyl-CoA[c] + H+[c] + NADPH[c] => 3(S)-hydroxy-9-cis-eicosenoyl-CoA[c] + NADP+[c]	-2.2005e-13	-1.3923e-12
HMR_2349	3(S)-hydroxy-9-cis-eicosenoyl-CoA[c] => H2O[c] + trans,cis-2,9-eicosadienoyl-CoA[c]	-2.2005e-13	-1.3923e-12
HMR_2350	H+[c] + NADPH[c] + trans,cis-2,9-eicosadienoyl-CoA[c] => 9-eicosenoyl-CoA[c] + NADP+[c]	-2.2005e-13	-1.3923e-12
HMR_2353	9-eicosenoyl-CoA[c] + malonyl-CoA[c] => 3-oxo-11cis-docosenoyl-CoA[c] + CO2[c] + CoA[c]	2.5906e-13	5.7318e-16
HMR_2354	3-oxo-11cis-docosenoyl-CoA[c] + H+[c] + NADPH[c] => 3(S)-hydroxy-11-cis-docosenoyl-CoA[c] + NADP+[c]	2.5906e-13	5.7318e-16
HMR_2355	3(S)-hydroxy-11-cis-docosenoyl-CoA[c] => H2O[c] + trans,cis-2,11-docosadienoyl-CoA[c]	2.5906e-13	5.7318e-16
HMR_2356	H+[c] + NADPH[c] + trans,cis-2,11-docosadienoyl-CoA[c] => (11Z)-docosenoyl-CoA[c] + NADP+[c]	2.5906e-13	5.7318e-16
HMR_2361	(6Z,9Z)-octadecadienoyl-CoA[c] + malonyl-CoA[c] => 3-oxo-eicosadienoyl-CoA[c] + CO2[c] + CoA[c]	-4.2647e-13	-8.8723e-15
HMR_2362	3-oxo-eicosadienoyl-CoA[c] + H+[c] + NADPH[c] => 3(S)-hydroxy-3-oxo-eicosadienoyl-CoA[c] + NADP+[c]	-4.2647e-13	-8.8723e-15
HMR_2363	3(S)-hydroxy-3-oxo-eicosadienoyl-CoA[c] => H2O[c] + trans,cis-2,8,11-eicosatrienoyl-CoA[c]	-4.2647e-13	-8.8723e-15
HMR_2364	H+[c] + NADPH[c] + trans,cis-2,8,11-eicosatrienoyl-CoA[c] => (8Z,11Z)-eicosadienoyl-CoA[c] + NADP+[c]	-4.2647e-13	-8.8723e-15
HMR_2190	malonyl-CoA[c] + palmitoyl-CoA[c] => 3-oxooctadecanoyl-CoA[c] + CO2[c] + CoA[c]	-2.2334e-12	0
HMR_2191	3-oxooctadecanoyl-CoA[c] + H+[c] + NADPH[c] => 3-hydroxyoctadecanoyl-CoA[c] + NADP+[c]	-2.2334e-12	0
HMR_2193	3-hydroxyoctadecanoyl-CoA[c] => (2E)-octadecenoyl-CoA[c] + H2O[c]	-2.2334e-12	0
HMR_2194	(2E)-octadecenoyl-CoA[c] + H+[c] + NADPH[c] => NADP+[c] + stearoyl-CoA[c]	-2.2334e-12	0
HMR_2201	malonyl-CoA[c] + stearoyl-CoA[c] => 3-oxoeicosanoyl-CoA[c] + CO2[c] + CoA[c]	-1.7717e-12	-4.3057e-12
HMR_2202	3-oxoeicosanoyl-CoA[c] + H+[c] + NADPH[c] => 3-hydroxyeicosanoyl-CoA[c] + NADP+[c]	-1.7717e-12	-4.3057e-12
HMR_2203	3-hydroxyeicosanoyl-CoA[c] => (2E)-eicosenoyl-CoA[c] + H2O[c]	-1.7717e-12	-4.3057e-12
HMR_2204	(2E)-eicosenoyl-CoA[c] + H+[c] + NADPH[c] => eicosanoyl-CoA[c] + NADP+[c]	-1.7717e-12	-4.3057e-12
HMR_2205	eicosanoyl-CoA[c] + malonyl-CoA[c] => 3-oxodocosanoyl-CoA[c] + CO2[c] + CoA[c]	0	-3.138e-12
HMR_2208	3-oxodocosanoyl-CoA[c] + H+[c] + NADPH[c] => 3-hydroxydocosanoyl-CoA[c] + NADP+[c]	0	-3.138e-12
HMR_2209	3-hydroxydocosanoyl-CoA[c] => (2E)-docosenoyl-CoA[c] + H2O[c]	0	-3.138e-12
HMR_2210	(2E)-docosenoyl-CoA[c] + H+[c] + NADPH[c] => docosanoyl-CoA[c] + NADP+[c]	0	-3.138e-12
HMR_2211	docosanoyl-CoA[c] + malonyl-CoA[c] => 3-oxotetracosanoyl-CoA[c] + CO2[c] + CoA[c]	-1.3028e-12	-2.4235e-12
HMR_2212	3-oxotetracosanoyl-CoA[c] + H+[c] + NADPH[c] => 3-hydroxytetracosanoyl-CoA[c] + NADP+[c]	-1.3028e-12	-2.4235e-12
HMR_2213	3-hydroxytetracosanoyl-CoA[c] => (2E)-tetracosenoyl-CoA[c] + H2O[c]	-1.3028e-12	-2.4235e-12
HMR_2214	(2E)-tetracosenoyl-CoA[c] + H+[c] + NADPH[c] => NADP+[c] + tetracosanoyl-CoA[c]	-1.3028e-12	-2.4235e-12
HMR_2215	malonyl-CoA[c] + tetracosanoyl-CoA[c] => 3-oxohexacosanoyl-CoA[c] + CO2[c] + CoA[c]	-1.8735e-12	-8.4126e-12
HMR_2217	3-oxohexacosanoyl-CoA[c] + H+[c] + NADPH[c] => 3-hydroxyhexacosanoyl-CoA[c] + NADP+[c]	-1.8735e-12	-8.4126e-12
HMR_2218	3-hydroxyhexacosanoyl-CoA[c] => (2E)-hexacosenoyl-CoA[c] + H2O[c]	-1.8735e-12	-8.4126e-12
HMR_2219	(2E)-hexacosenoyl-CoA[c] + H+[c] + NADPH[c] => hexacosanoyl-CoA[c] + NADP+[c]	-1.8735e-12	-8.4126e-12
HMR_2259	heptadecanoyl-CoA[c] + malonyl-CoA[c] => 3-oxononadecanoyl-CoA[c] + CO2[c] + CoA[c]	-4.9871e-12	-1.3181e-11
HMR_2260	3-oxononadecanoyl-CoA[c] + H+[c] + NADPH[c] => 3-hydroxynonadecanoyl-CoA[c] + NADP+[c]	-4.9871e-12	-1.3181e-11
HMR_2261	3-hydroxynonadecanoyl-CoA[c] => (2E)-nonadecenoyl-CoA[c] + H2O[c]	-4.9871e-12	-1.3181e-11
HMR_2262	(2E)-nonadecenoyl-CoA[c] + H+[c] + NADPH[c] => NADP+[c] + nonadecanoyl-CoA[c]	-4.9871e-12	-1.3181e-11
HMR_2263	malonyl-CoA[c] + nonadecanoyl-CoA[c] => 3-oxoheneicosanoyl-CoA[c] + CO2[c] + CoA[c]	-1.3587e-11	-3.0212e-11
HMR_2264	3-oxoheneicosanoyl-CoA[c] + H+[c] + NADPH[c] => 3-hydroxyheneicosanoyl-CoA[c] + NADP+[c]	-1.3587e-11	-3.0212e-11
HMR_2265	3-hydroxyheneicosanoyl-CoA[c] => (2E)-heneicosenoyl-CoA[c] + H2O[c]	-1.3587e-11	-3.0212e-11
HMR_2266	(2E)-heneicosenoyl-CoA[c] + H+[c] + NADPH[c] => heneicosanoyl-CoA[c] + NADP+[c]	-1.3587e-11	-3.0212e-11
HMR_2267	heneicosanoyl-CoA[c] + malonyl-CoA[c] => 3-oxotricosanoyl-CoA[c] + CO2[c] + CoA[c]	-5.7207e-14	-1.5291e-13
HMR_2268	3-oxotricosanoyl-CoA[c] + H+[c] + NADPH[c] => 3-hydroxytricosanoyl-CoA[c] + NADP+[c]	-5.7207e-14	-1.5291e-13
HMR_2269	3-hydroxytricosanoyl-CoA[c] => (2E)-tricosenoyl-CoA[c] + H2O[c]	-5.7207e-14	-1.5291e-13
HMR_2270	(2E)-tricosenoyl-CoA[c] + H+[c] + NADPH[c] => NADP+[c] + tricosanoyl-CoA[c]	-5.7207e-14	-1.5291e-13
HMR_2281	H+[c] + myristoyl-CoA[c] + NADPH[c] + O2[c] => (9E)-tetradecenoyl-CoA[c] + 2 H2O[c] + NADP+[c]	3.4562	3.4562
HMR_2282	H+[c] + myristoyl-CoA[c] + NADPH[c] + O2[c] => (7Z)-tetradecenoyl-CoA[c] + 2 H2O[c] + NADP+[c]	0	-1.2024e-12
HMR_2284	H+[c] + myristoyl-CoA[c] + NADPH[c] + O2[c] => 5-tetradecenoyl-CoA[c] + 2 H2O[c] + NADP+[c]	-1.3608e-12	0
HMR_2286	H+[c] + NADPH[c] + O2[c] + palmitoyl-CoA[c] => 2 H2O[c] + NADP+[c] + palmitoleoyl-CoA[c]	0	0
HMR_2287	H+[c] + NADPH[c] + O2[c] + palmitoyl-CoA[c] => 7-hexadecenoyl-CoA[c] + 2 H2O[c] + NADP+[c]	-5.3334e-12	1.5306e-12
HMR_2292	H+[c] + NADPH[c] + O2[c] + stearoyl-CoA[c] => (13Z)-octadecenoyl-CoA[c] + 2 H2O[c] + NADP+[c]	239.2285	0
HMR_2293	H+[c] + NADPH[c] + O2[c] + stearoyl-CoA[c] => cis-vaccenoyl-CoA[c] + 2 H2O[c] + NADP+[c]	0	-1.6685e-12
HMR_2294	H+[c] + NADPH[c] + O2[c] + stearoyl-CoA[c] => 2 H2O[c] + NADP+[c] + oleoyl-CoA[c]	1.9225e-13	1.901e-12
HMR_2295	H+[c] + NADPH[c] + O2[c] + stearoyl-CoA[c] => (9E)-octadecenoyl-CoA[c] + 2 H2O[c] + NADP+[c]	-4.9466e-14	239.2285
HMR_2296	H+[c] + NADPH[c] + O2[c] + stearoyl-CoA[c] => (7Z)-octadecenoyl-CoA[c] + 2 H2O[c] + NADP+[c]	-7.6411e-14	3.8185e-14
HMR_2359	H+[c] + NADPH[c] + O2[c] + oleoyl-CoA[c] => (6Z,9Z)-octadecadienoyl-CoA[c] + 2 H2O[c] + NADP+[c]	65.9133	65.9133
HMR_2365	(8Z,11Z)-eicosadienoyl-CoA[c] + H+[c] + NADPH[c] + O2[c] => (5Z,8Z,11Z)-eicosatrienoyl-CoA[c] + 2 H2O[c] + NADP+[c]	-3.2467e-13	-1.4092e-13
HMR_2288	H+[c] + heptadecanoyl-CoA[c] + NADPH[c] + O2[c] => (10Z)-heptadecenoyl-CoA[c] + 2 H2O[c] + NADP+[c]	-3.9408e-15	3.3763
HMR_2289	H+[c] + heptadecanoyl-CoA[c] + NADPH[c] + O2[c] => 9-heptadecenoyl-CoA[c] + 2 H2O[c] + NADP+[c]	3.3763	-3.0288e-18
HMR_0709	H2O[p] + palmitoyl-CoA[p] => CoA[p] + palmitate[p]	0.31538	0.31538
HMR_2150	[ACP][c] + acetyl-CoA[c] => acetyl-[ACP][c] + CoA[c]	-2.0397e-11	-5.2692e-12
HMR_2151	[ACP][c] + malonyl-CoA[c] => CoA[c] + malonyl-[ACP][c]	-1.6314e-10	-5.6916e-11
HMR_2172	dodecanoyl-[ACP][c] + H2O[c] => [ACP][c] + lauric acid[c]	-2.9245e-13	0
HMR_2177	H2O[c] + tetradecanoyl-[ACP][c] => [ACP][c] + myristic acid[c]	-1.5848e-12	-2.3537e-12
HMR_2182	H2O[c] + hexadecanoyl-[ACP][c] => [ACP][c] + palmitate[c]	-1.852e-11	-2.9155e-12
HMR_2248	H2O[c] + tridecanoyl-[ACP][c] => [ACP][c] + tridecylic acid[c]	-1.6096e-12	-2.7185e-12
HMR_2253	H2O[c] + pentadecanoyl-[ACP][c] => [ACP][c] + pentadecylic acid[c]	0	-5.8236e-13
HMR_2258	H2O[c] + heptadecanoyl-[ACP][c] => [ACP][c] + margaric acid[c]	-2.0688e-12	-7.5686e-13
HMR_2437	linoleate[c] + O2[c] => 9(S)-HPODE[c]	0	0
HMR_2438	9(S)-HPODE[c] + H+[c] + NADPH[c] => 9-hydroxyoctadecadienoate[c] + H2O[c] + NADP+[c]	0	0
HMR_2439	linoleate[c] + O2[c] => 11-HpODE[c]	0	0
HMR_2440	linoleate[c] + O2[c] => 13(S)-HPODE[c]	0	0
HMR_2441	13(S)-HPODE[c] + H+[c] + NADPH[c] => 13(S)-HODE[c] + H2O[c] + NADP+[c]	0	0
HMR_2442	13(S)-HPODE[c] + H2O[c] <=> 4-hydroperoxy-2-nonenal[c] + nonanoic acid[c]	0	0
HMR_2443	13(S)-HPODE[c] + ferricytochrome C[c] <=> 13-oxy-radical-octadecadienoate[c] + ferrocytochrome C[c] + H+[c]	0	0
HMR_2444	13-oxo-(9Z,11E)-tridecadienoate[c] + pentyl radical[c] <=> 13-oxy-radical-octadecadienoate[c]	0	0
HMR_2445	12,13-epoxylinoleic acid-radical[c] <=> 13-oxy-radical-octadecadienoate[c]	0	0
HMR_2446	12,13-epoxy-9-hydroperoxy-(10E)-octadecenoate[c] + monodehydroascorbate[c] <=> 12,13-epoxylinoleic acid-radical[c] + ascorbate[c] + O2[c]	0	0
HMR_2447	12,13-epoxy-9-alkoxy-(10E)-octadecenoate[c] + ferricytochrome C[c] + H+[c] <=> 12,13-epoxy-9-hydroperoxy-(10E)-octadecenoate[c] + ferrocytochrome C[c]	0	0
HMR_2448	12,13-epoxy-9-alkoxy-(10E)-octadecenoate[c] <=> octanoate radical[c] + trans-4,5-epoxy-(2E)-decenal[c]	0	0
HMR_2449	12,13-epoxy-9-alkoxy-(10E)-octadecenoate[c] + H2O[c] => 9,10-12,13-diepoxy-octadecanoate[c] + hydroxide[c]	0	0
HMR_2450	9,10-12,13-diepoxy-octadecanoate[c] + O2[c] => 1-hydroperoxy-8-carboxyoctyl-3,4-epoxynon-(2E)-enyl-ether[c]	0	0
HMR_2451	1-hydroperoxy-8-carboxyoctyl-3,4-epoxynon-(2E)-enyl-ether[c] <=> 4-oxo-2-nonenal[c] + azelaic acid[c] + 2 H+[c]	0	0
HMR_2452	1-hydroperoxy-8-carboxyoctyl-3,4-epoxynon-(2E)-enyl-ether[c] <=> 3,4-epoxynonanal[c] + azelaic acid[c]	0	0
HMR_2453	4-hydroperoxy-2-nonenal[c] <=> 4-oxo-2-nonenal[c] + H2O[c]	0	0
HMR_2454	3,4-epoxynonanal[c] <=> 4-hydroxy-2-nonenal[c]	0	0
HMR_2455	H+[c] + linoleate[c] + NADPH[c] + O2[c] => 9(10)-EpOME[c] + H2O[c] + NADP+[c]	0	0
HMR_2456	H+[r] + linoleate[r] + NADPH[r] + O2[r] => 9(10)-EpOME[r] + H2O[r] + NADP+[r]	0	0
HMR_2457	H+[c] + linoleate[c] + NADPH[c] + O2[c] => 12(13)-EpOME[c] + H2O[c] + NADP+[c]	0	0
HMR_2458	H+[r] + linoleate[r] + NADPH[r] + O2[r] => 12(13)-EpOME[r] + H2O[r] + NADP+[r]	0	0
HMR_2459	9(10)-EpOME[c] + H2O[c] => 9,10-hydroxyoctadec-12(Z)-enoate[c]	0	0
HMR_2460	9(10)-EpOME[r] + H2O[r] => 9,10-hydroxyoctadec-12(Z)-enoate[r]	0	0
HMR_2461	9,10-hydroxyoctadec-12(Z)-enoate[c] + UDP-glucuronate[c] => 9-hydroxy-10-O-D-glucuronoside-(12Z)-octadecenoate[c] + UDP[c]	0	0
HMR_2462	9,10-hydroxyoctadec-12(Z)-enoate[r] + UDP-glucuronate[r] => 9-hydroxy-10-O-D-glucuronoside-(12Z)-octadecenoate[r] + UDP[r]	0	0
HMR_2463	9,10-hydroxyoctadec-12(Z)-enoate[c] + UDP-glucuronate[c] => 10-hydroxy-octadec-(12Z)-enoate-9-beta-D-glucuronide[c] + UDP[c]	0	0
HMR_2464	9,10-hydroxyoctadec-12(Z)-enoate[r] + UDP-glucuronate[r] => 10-hydroxy-octadec-(12Z)-enoate-9-beta-D-glucuronide[r] + UDP[r]	0	0
HMR_2465	12(13)-EpOME[c] + H2O[c] => 12,13-hydroxyoctadec-9(z)-enoate[c]	0	0
HMR_2466	12(13)-EpOME[r] + H2O[r] => 12,13-hydroxyoctadec-9(z)-enoate[r]	0	0
HMR_2467	12,13-hydroxyoctadec-9(z)-enoate[c] + UDP-glucuronate[c] => 12-hydroxy-13-O-D-glucuronoside-octadec-(9Z)-enoate[c] + UDP[c]	0	0
HMR_2468	12,13-hydroxyoctadec-9(z)-enoate[r] + UDP-glucuronate[r] => 12-hydroxy-13-O-D-glucuronoside-octadec-(9Z)-enoate[r] + UDP[r]	0	0
HMR_2469	12,13-hydroxyoctadec-9(z)-enoate[c] + UDP-glucuronate[c] => 12-O-D-glucuronoside-13-hydroxyoctadec-(9Z)-enoate[c] + UDP[c]	0	0
HMR_2470	12,13-hydroxyoctadec-9(z)-enoate[r] + UDP-glucuronate[r] => 12-O-D-glucuronoside-13-hydroxyoctadec-(9Z)-enoate[r] + UDP[r]	0	0
HMR_6397	dihydrolipoamide[c] + NAD+[c] => 2 H+[c] + lipoic acid[c] + NADH[c]	0	0
HMR_6398	ATP[c] + lipoic acid[c] => lipoyl-AMP[c] + PPi[c]	0	0
HMR_6399	apoA1[c] + lipoyl-AMP[c] => [protein]-N6-(lipoyl)lysine[c] + AMP[c]	0	0
HMR_6400	2 H+[c] + octanoyl-[ACP][c] + 2 PAPS[c] + 2 SAM[c] => 2 5-deoxyadenosine[c] + lipoyl-[ACP][c] + 2 methionine[c] + 2 PAP[c]	0	0
HMR_6401	apoA1[c] + lipoyl-[ACP][c] => [ACP][c] + [protein]-N6-(lipoyl)lysine[c]	0	0
HMR_6402	apoA1[c] + octanoyl-[ACP][c] => [ACP][c] + [protein]-N6-(octanoyl)lysine[c]	0	0
HMR_6403	[protein]-N6-(octanoyl)lysine[c] + 2 H+[c] + 2 PAPS[c] + 2 SAM[c] => [protein]-N6-(lipoyl)lysine[c] + 2 5-deoxyadenosine[c] + 2 methionine[c] + 2 PAP[c]	0	0
HMR_6404	[protein]-N6-(dihydrolipoyl)lysine[c] + NAD+[c] => [protein]-N6-(lipoyl)lysine[c] + H+[c] + NADH[c]	0	0
HMR_2472	H+[c] + linolenoyl-CoA[c] + NADPH[c] + O2[c] => (6Z,9Z,12Z,15Z)-octadecatetraenoyl-CoA[c] + 2 H2O[c] + NADP+[c]	1.74e-11	2.4055e-10
HMR_2475	(6Z,9Z,12Z,15Z)-octadecatetraenoyl-CoA[c] + malonyl-CoA[c] => 3-keto-eicosa-8,11,14,17-all-cis-tetraenoyl-CoA[c] + CO2[c] + CoA[c]	1.6972e-11	2.3947e-10
HMR_2478	3-keto-eicosa-8,11,14,17-all-cis-tetraenoyl-CoA[c] + H+[c] + NADPH[c] => 3(S)-hydroxy-all-cis-8,11,14,17-eicosatetraenoyl-CoA[c] + NADP+[c]	1.6972e-11	2.3947e-10
HMR_2480	3(S)-hydroxy-all-cis-8,11,14,17-eicosatetraenoyl-CoA[c] => eicosa-(2E,8Z,11Z,14Z,17Z)-pentaenoyl-CoA[c] + H2O[c]	1.6972e-11	2.3947e-10
HMR_2482	eicosa-(2E,8Z,11Z,14Z,17Z)-pentaenoyl-CoA[c] + H+[c] + NADPH[c] => (8Z,11Z,14Z,17Z)-eicosatetraenoyl-CoA[c] + NADP+[c]	1.6972e-11	2.3947e-10
HMR_2484	(8Z,11Z,14Z,17Z)-eicosatetraenoyl-CoA[c] + H+[c] + NADPH[c] + O2[c] => (5Z,8Z,11Z,14Z,17Z)-eicosapentaenoyl-CoA[c] + 2 H2O[c] + NADP+[c]	-4.2288e-11	4.2594e-10
HMR_2486	(5Z,8Z,11Z,14Z,17Z)-eicosapentaenoyl-CoA[c] + malonyl-CoA[c] => 3-oxo-docosa-7,10,13,16,19-all-cis-pentaenoyl-CoA[c] + CO2[c] + CoA[c]	-3.1303e-11	4.7601e-10
HMR_2489	3-oxo-docosa-7,10,13,16,19-all-cis-pentaenoyl-CoA[c] + H+[c] + NADPH[c] => 3(S)-hydroxy-docosa-7,10,13,16,19-all-cis-pentaenoyl-CoA[c] + NADP+[c]	-3.1303e-11	4.7601e-10
HMR_2491	3(S)-hydroxy-docosa-7,10,13,16,19-all-cis-pentaenoyl-CoA[c] => 2-trans-7,10,13,16,19-all-cis-docosahexaenoyl-CoA[c] + H2O[c]	-3.1303e-11	4.7601e-10
HMR_2493	2-trans-7,10,13,16,19-all-cis-docosahexaenoyl-CoA[c] + H+[c] + NADPH[c] => (7Z,10Z,13Z,16Z,19Z)-docosapentaenoyl-CoA[c] + NADP+[c]	-3.1303e-11	4.7601e-10
HMR_2495	(7Z,10Z,13Z,16Z,19Z)-docosapentaenoyl-CoA[c] + H+[c] + NADPH[c] + O2[c] => (4Z,7Z,10Z,13Z,16Z,19Z)-docosahexaenoyl-CoA[c] + 2 H2O[c] + NADP+[c]	-3.4087e-11	2.4496e-10
HMR_2497	(7Z,10Z,13Z,16Z,19Z)-docosapentaenoyl-CoA[c] + malonyl-CoA[c] => 3-oxo-tetracosa-9,12,15,18,21-all-cis-pentaenoyl-CoA[c] + CO2[c] + CoA[c]	-5.4732e-13	-4.367e-12
HMR_2499	3-oxo-tetracosa-9,12,15,18,21-all-cis-pentaenoyl-CoA[c] + H+[c] + NADPH[c] => 3(S)-hydroxy-tetracosa-9,12,15,18,21-all-cis-pentaenoyl-CoA[c] + NADP+[c]	-5.4732e-13	-4.367e-12
HMR_2501	3(S)-hydroxy-tetracosa-9,12,15,18,21-all-cis-pentaenoyl-CoA[c] => 2-trans-9,12,15,18,21-all-cis-tetracosahexaenoyl-CoA[c] + H2O[c]	-5.4732e-13	-4.367e-12
HMR_2503	2-trans-9,12,15,18,21-all-cis-tetracosahexaenoyl-CoA[c] + H+[c] + NADPH[c] => (9Z,12Z,15Z,18Z,21Z)-tetracosapentaenoyl-CoA[c] + NADP+[c]	-5.4732e-13	-4.367e-12
HMR_2505	(9Z,12Z,15Z,18Z,21Z)-tetracosapentaenoyl-CoA[c] + H+[c] + NADH[c] + O2[c] => (6Z,9Z,12Z,15Z,18Z,21Z)-tetracosahexaenoyl-CoA[c] + 2 H2O[c] + NAD+[c]	0.15694	0.15694
HMR_2510	(6Z,9Z,12Z,15Z,18Z,21Z)-tetracosahexaenoyl-CoA[p] + O2[p] => delta2-THA-CoA[p] + H2O2[p]	0.31388	0.31388
HMR_2511	delta2-THA-CoA[p] + H2O[p] => 3-hydroxy-THA-CoA[p]	0.31388	0.31388
HMR_2512	3-hydroxy-THA-CoA[p] + NAD+[p] => 3-keto-THA-CoA[p] + H+[p] + NADH[p]	0.31388	0.31388
HMR_2513	3-keto-THA-CoA[p] + CoA[p] => (4Z,7Z,10Z,13Z,16Z,19Z)-docosahexaenoyl-CoA[p] + acetyl-CoA[p]	0.31388	0.31388
HMR_2514	(4Z,7Z,10Z,13Z,16Z,19Z)-docosahexaenoyl-CoA[c] <=> (4Z,7Z,10Z,13Z,16Z,19Z)-docosahexaenoyl-CoA[p]	-0.31388	-0.31388
HMR_2515	(8Z,11Z,14Z,17Z)-eicosatetraenoyl-CoA[c] + malonyl-CoA[c] => 3-oxo-docosa-10,13,16,19-all-cis-tetraenoyl-CoA[c] + CO2[c] + CoA[c]	5.3599e-11	-2.1037e-10
HMR_2516	3-oxo-docosa-10,13,16,19-all-cis-tetraenoyl-CoA[c] + H+[c] + NADPH[c] => 3(S)-hydroxy-docosa-10,13,16,19-all-cis-tetraenoyl-CoA[c] + NADP+[c]	5.3599e-11	-2.1037e-10
HMR_2518	3(S)-hydroxy-docosa-10,13,16,19-all-cis-tetraenoyl-CoA[c] => H2O[c] + trans,cis,cis,cis,cis-2,10,13,16,19-docosapentaenoyl-CoA[c]	5.3599e-11	-2.1037e-10
HMR_2520	H+[c] + NADPH[c] + trans,cis,cis,cis,cis-2,10,13,16,19-docosapentaenoyl-CoA[c] => 10,13,16,19-docosatetraenoyl-CoA[c] + NADP+[c]	5.3599e-11	-2.1037e-10
HMR_2522	10,13,16,19-docosatetraenoyl-CoA[c] + malonyl-CoA[c] => 3-oxo-tetracosa-12,15,18,21-all-cis-tetraenoyl-CoA[c] + CO2[c] + CoA[c]	5.4322e-11	-2.1009e-10
HMR_2524	3-oxo-tetracosa-12,15,18,21-all-cis-tetraenoyl-CoA[c] + H+[c] + NADPH[c] => 3(S)-hydroxy-tetracosa-12,15,18,21-all-cis-tetraenoyl-CoA[c] + NADP+[c]	5.4322e-11	-2.1009e-10
HMR_2526	3(S)-hydroxy-tetracosa-12,15,18,21-all-cis-tetraenoyl-CoA[c] => H2O[c] + trans,cis,cis,cis,cis-2,12,15,18,21-tetracosapentaenoyl-CoA[c]	0	0
HMR_2528	H+[c] + NADPH[c] + trans,cis,cis,cis,cis-2,12,15,18,21-tetracosapentaenoyl-CoA[c] => 12,15,18,21-tetracosatetraenoyl-CoA[c] + NADP+[c]	0	0
HMR_2530	linolenoyl-CoA[c] + malonyl-CoA[c] => 3-oxoeicosa-cis,cis,cis-11,14,17-trienoyl-CoA[c] + CO2[c] + CoA[c]	-9.5136e-14	-8.3325e-14
HMR_2533	3-oxoeicosa-cis,cis,cis-11,14,17-trienoyl-CoA[c] + H+[c] + NADPH[c] => (3S)-hydroxy-eicosa-cis,cis,cis-11,14,17-trienoyl-CoA[c] + NADP+[c]	-9.5136e-14	-8.3325e-14
HMR_2535	(3S)-hydroxy-eicosa-cis,cis,cis-11,14,17-trienoyl-CoA[c] => H2O[c] + trans,cis,cis,cis-2,11,14,17-eicosatetraenoyl-CoA[c]	-9.5136e-14	-8.3325e-14
HMR_2537	H+[c] + NADPH[c] + trans,cis,cis,cis-2,11,14,17-eicosatetraenoyl-CoA[c] => (11Z,14Z,17Z)-eicosatrienoyl-CoA[c] + NADP+[c]	-9.5136e-14	-8.3325e-14
HMR_2540	(11Z,14Z,17Z)-eicosatrienoyl-CoA[c] + malonyl-CoA[c] => 3-oxo-docosa-13,16,19-all-cis-trienoyl-CoA[c] + CO2[c] + CoA[c]	-2.6068e-13	-5.0863e-13
HMR_2541	3-oxo-docosa-13,16,19-all-cis-trienoyl-CoA[c] + H+[c] + NADPH[c] => 3(S)-hydroxy-docosa-13,16,19-all-cis-trienoyl-CoA[c] + NADP+[c]	-2.6068e-13	-5.0863e-13
HMR_2542	3(S)-hydroxy-docosa-13,16,19-all-cis-trienoyl-CoA[c] => H2O[c] + trans,cis,cis,cis-2,13,16,19-docosatetraenoyl-CoA[c]	-2.6068e-13	-5.0863e-13
HMR_2543	H+[c] + NADPH[c] + trans,cis,cis,cis-2,13,16,19-docosatetraenoyl-CoA[c] => 13,16,19-docosatrienoyl-CoA[c] + NADP+[c]	-2.6068e-13	-5.0863e-13
HMR_2544	EPA[c] + O2[c] => 5(S)-HpEPE[c]	0	0
HMR_2545	5(S)-HpEPE[c] + 2 H+[c] <=> 5(S)-HEPE[c] + H2O[c]	0	0
HMR_2546	5(S)-HEPE[c] + NAD+[c] => 5-oxo-EPE[c] + H+[c] + NADH[c]	0	0
HMR_2549	5(S)-HpEPE[c] <=> H2O[c] + leukotriene A5[c]	0	0
HMR_2550	H2O[c] + leukotriene A5[c] => 5,12-dihydroxy-(6E)-LTB5[c]	0	0
HMR_2551	H2O[c] + leukotriene A5[c] => leukotriene B5[c]	0	0
HMR_2552	GSH[c] + leukotriene A5[c] => leukotriene C5[c]	0	0
HMR_2553	leukotriene B5[c] + NADPH[c] + O2[c] => 20-hydroxy-LTB5[c] + H2O[c] + NADP+[c]	0	0
HMR_2555	leukotriene B5[r] + NADPH[r] + O2[r] => 20-hydroxy-LTB5[r] + H2O[r] + NADP+[r]	0	0
HMR_2556	H2O[c] + leukotriene C5[c] <=> glutamate[c] + leukotriene D5[c]	0	0
HMR_2557	EPA[c] + O2[c] => 15(R)-HpEPE[c]	0	0
HMR_2558	15(R)-HpEPE[c] => 15(S)-HpEPE[c]	0	0
HMR_2559	15(S)-HEPE[c] + H2O[c] <=> 15(S)-HpEPE[c] + 2 H+[c]	0	0
HMR_2560	15(R)-HEPE[c] + H2O[c] <=> 15(R)-HpEPE[c] + 2 H+[c]	0	0
HMR_2561	15(R)-HEPE[c] + O2[c] => 5(S),6(S)-epoxy-15(R)-HEPE[c] + H2O[c]	0	0
HMR_2562	5(S),6(S)-epoxy-15(R)-HEPE[c] + H2O[c] => 15-epi-lipoxin B5[c]	0	0
HMR_2563	5(S),6(S)-epoxy-15(R)-HEPE[c] + H2O[c] => 15-epi-lipoxin A5[c] + H+[c]	0	0
HMR_2565	EPA[n] + O2[n] => 5(S)-HpEPE[n]	0	0
HMR_2566	EPA[n] + O2[n] => 15(R)-HpEPE[n]	0	0
HMR_2567	15(R)-HEPE[n] + H2O[n] <=> 15(R)-HpEPE[n] + 2 H+[n]	0	0
HMR_2568	15(R)-HEPE[n] + O2[n] => 5(S),6(S)-epoxy-15(R)-HEPE[n] + H2O[n]	0	0
HMR_2570	EPA[r] + O2[r] => 15(R)-HpEPE[r]	0	0
HMR_2571	15(R)-HEPE[r] + H2O[r] <=> 15(R)-HpEPE[r] + 2 H+[r]	0	0
HMR_2572	15(R)-HEPE[r] + O2[r] => 5(S),6(S)-epoxy-15(R)-HEPE[r] + H2O[r]	0	0
HMR_2573	5(S),6(S)-epoxy-15(R)-HEPE[r] + H2O[r] => 15-epi-lipoxin A5[r] + H+[r]	0	0
HMR_2574	5(S),6(S)-epoxy-15(R)-HEPE[r] + H2O[r] => 15-epi-lipoxin B5[r]	0	0
HMR_2576	EPA[p] + O2[p] => 15(R)-HpEPE[p]	0	0
HMR_2577	15(R)-HEPE[p] + H2O[p] <=> 15(R)-HpEPE[p] + 2 H+[p]	0	0
HMR_2578	15(R)-HEPE[p] + O2[p] => 5(S),6(S)-epoxy-15(R)-HEPE[p] + H2O[p]	0	0
HMR_2579	5(S),6(S)-epoxy-15(R)-HEPE[p] + H2O[p] => 15-epi-lipoxin A5[p] + H+[p]	0	0
HMR_2580	5(S),6(S)-epoxy-15(R)-HEPE[p] + H2O[p] => 15-epi-lipoxin B5[p]	0	0
HMR_2581	EPA[c] + H+[c] + NADPH[c] + O2[c] => H2O[c] + NADP+[c] + PGH3[c]	0	0
HMR_2582	EPA[n] + H+[n] + NADPH[n] + O2[n] => H2O[n] + NADP+[n] + PGH3[n]	0	0
HMR_2583	PGH3[c] <=> prostaglandin E3[c]	0	0
HMR_2584	PGH3[n] <=> prostaglandin E3[n]	0	0
HMR_2586	(18R)-HEPE[c] + O2[c] => 5,6-epoxy,(18R)-HEPE[c] + H2O[c]	0	0
HMR_2587	5,12,18R-TriHEPE[c] <=> 5,6-epoxy,(18R)-HEPE[c] + H2O[c]	0	0
HMR_2588	(18R)-hydroxy-(5Z,8Z,11Z,14Z,16E)-eicosapentaenoic acid[c] + O2[c] <=> 5,6-epoxy,(18R)-HEPE[c] + H2O[c]	0	0
HMR_2368	H+[c] + linoleoyl-CoA[c] + NADPH[c] + O2[c] => gamma-linolenoyl-CoA[c] + 2 H2O[c] + NADP+[c]	3.4938e-12	-1.6636e-12
HMR_2371	gamma-linolenoyl-CoA[c] + malonyl-CoA[c] => 3-oxo-dihomo-gamma-linolenoyl-CoA[c] + CO2[c] + CoA[c]	1.4772	1.4772
HMR_2374	3-oxo-dihomo-gamma-linolenoyl-CoA[c] + H+[c] + NADPH[c] => 3(S)-hydroxy-dihomo-gamma-linolenoyl-CoA[c] + NADP+[c]	1.4772	1.4772
HMR_2376	3(S)-hydroxy-dihomo-gamma-linolenoyl-CoA[c] => H2O[c] + trans-2-cis,cis,cis-8,11,14-eicosatetraenoyl-CoA[c]	1.4772	1.4772
HMR_2378	H+[c] + NADPH[c] + trans-2-cis,cis,cis-8,11,14-eicosatetraenoyl-CoA[c] => dihomo-gamma-linolenoyl-CoA[c] + NADP+[c]	1.4772	1.4772
HMR_2380	dihomo-gamma-linolenoyl-CoA[c] + H+[c] + NADPH[c] + O2[c] => arachidonyl-CoA[c] + 2 H2O[c] + NADP+[c]	8.1236e-13	8.7227e-14
HMR_2383	arachidonyl-CoA[c] + malonyl-CoA[c] => 3-oxo-docosa-7,10,13,16-all-cis-tetraenoyl-CoA[c] + CO2[c] + CoA[c]	101.0505	101.0505
HMR_2387	3-oxo-docosa-7,10,13,16-all-cis-tetraenoyl-CoA[c] + H+[c] + NADPH[c] => 3(S)-hydroxy-docosa-7,10,13,16-all-cis-tetraenoyl-CoA[c] + NADP+[c]	101.0505	101.0505
HMR_2389	3(S)-hydroxy-docosa-7,10,13,16-all-cis-tetraenoyl-CoA[c] => (2E,7Z,10Z,13Z,16Z)-docosapentaenoyl-CoA[c] + H2O[c]	101.0505	101.0505
HMR_2391	(2E,7Z,10Z,13Z,16Z)-docosapentaenoyl-CoA[c] + H+[c] + NADPH[c] => (7Z,10Z,13Z,16Z)-docosatetraenoyl-CoA[c] + NADP+[c]	101.0505	101.0505
HMR_2393	(7Z,10Z,13Z,16Z)-docosatetraenoyl-CoA[c] + H+[c] + NADPH[c] + O2[c] => (4Z,7Z,10Z,13Z,16Z)-docosapentaenoyl-CoA[c] + 2 H2O[c] + NADP+[c]	-4.2565e-12	-1.6922e-12
HMR_2395	(7Z,10Z,13Z,16Z)-docosatetraenoyl-CoA[c] + malonyl-CoA[c] => 3-oxo-tetracosa-9,12,15,18-all-cis-tetraenoyl-CoA[c] + CO2[c] + CoA[c]	1.5593e-11	2.8497e-10
HMR_2397	3-oxo-tetracosa-9,12,15,18-all-cis-tetraenoyl-CoA[c] + H+[c] + NADPH[c] => 3(S)-hydroxy-tetracosa-12,15,18,21-all-cis-tetraenoyl-CoA[c] + NADP+[c]	1.5593e-11	2.8497e-10
HMR_2399	3(S)-hydroxy-tetracosa-12,15,18,21-all-cis-tetraenoyl-CoA[c] => 2-trans-9,12,15,18-all-cis-tetracosapentaenoyl-CoA[c] + H2O[c]	-1.7285e-12	-9.9094e-12
HMR_2401	2-trans-9,12,15,18-all-cis-tetracosapentaenoyl-CoA[c] + H+[c] + NADPH[c] => (9Z,12Z,15Z,18Z)-tetracosatetraenoyl-CoA[c] + NADP+[c]	-1.7285e-12	-9.9094e-12
HMR_2403	(9Z,12Z,15Z,18Z)-tetracosatetraenoyl-CoA[c] + H+[c] + NADPH[c] + O2[c] => (6Z,9Z,12Z,15Z,18Z)-tetracosapentaenoyl-CoA[c] + 2 H2O[c] + NADP+[c]	0.15694	0.15694
HMR_2408	(6Z,9Z,12Z,15Z,18Z)-tetracosapentaenoyl-CoA[p] + O2[p] => H2O2[p] + trans-2-all-cis-6,9,12,15,18-tetracosahexaenoyl-CoA[p]	0.31388	0.31388
HMR_2409	H2O[p] + trans-2-all-cis-6,9,12,15,18-tetracosahexaenoyl-CoA[p] => 3(S)-hydroxy-tetracosa-6,9,12,15,18-all-cis-pentaenoyl-CoA[p]	0.31388	0.31388
HMR_2410	3(S)-hydroxy-tetracosa-6,9,12,15,18-all-cis-pentaenoyl-CoA[p] + NAD+[p] => 3-oxo-all-cis-6,9,12,15,18-tetracosapentaenoyl-CoA[p] + H+[p] + NADH[p]	0.31388	0.31388
HMR_2411	3-oxo-all-cis-6,9,12,15,18-tetracosapentaenoyl-CoA[p] + CoA[p] => (4Z,7Z,10Z,13Z,16Z)-docosapentaenoyl-CoA[p] + acetyl-CoA[p]	0.31388	0.31388
HMR_2412	(4Z,7Z,10Z,13Z,16Z)-docosapentaenoyl-CoA[c] <=> (4Z,7Z,10Z,13Z,16Z)-docosapentaenoyl-CoA[p]	-0.31388	-0.31388
HMR_2415	dihomo-gamma-linolenoyl-CoA[c] + malonyl-CoA[c] => 3-oxo-docosa-cis,cis,cis-10,13,16-trienoyl-CoA[c] + CO2[c] + CoA[c]	6.4079	6.4079
HMR_2417	3-oxo-docosa-cis,cis,cis-10,13,16-trienoyl-CoA[c] + H+[c] + NADPH[c] => 3(S)-hydroxy-10,13,16-all-cis-docosatrienoyl-CoA[c] + NADP+[c]	6.4079	6.4079
HMR_2419	3(S)-hydroxy-10,13,16-all-cis-docosatrienoyl-CoA[c] => H2O[c] + trans,cis,cis,cis-2,10,13,16-docosatetraenoyl-CoA[c]	6.4079	6.4079
HMR_2421	H+[c] + NADPH[c] + trans,cis,cis,cis-2,10,13,16-docosatetraenoyl-CoA[c] => 10,13,16-docosatrienoyl-CoA[c] + NADP+[c]	6.4079	6.4079
HMR_2423	linoleoyl-CoA[c] + malonyl-CoA[c] => 3-oxoeicosa-cis,cis-11,14-dienoyl-CoA[c] + CO2[c] + CoA[c]	-1.825e-12	-4.2627e-13
HMR_2426	3-oxoeicosa-cis,cis-11,14-dienoyl-CoA[c] + H+[c] + NADPH[c] => (3S)-hydroxy-eicosa-cis,cis-11,14-dienoyl-CoA[c] + NADP+[c]	-1.825e-12	-4.2627e-13
HMR_2428	(3S)-hydroxy-eicosa-cis,cis-11,14-dienoyl-CoA[c] => H2O[c] + trans,cis,cis-2,11,14-eicosatrienoyl-CoA[c]	-1.825e-12	-4.2627e-13
HMR_2430	H+[c] + NADPH[c] + trans,cis,cis-2,11,14-eicosatrienoyl-CoA[c] => (11Z,14Z)-eicosadienoyl-CoA[c] + NADP+[c]	-1.825e-12	-4.2627e-13
HMR_2433	(11Z,14Z)-eicosadienoyl-CoA[c] + malonyl-CoA[c] => 3-oxodocasa-cis,cis-13,16-dienoyl-CoA[c] + CO2[c] + CoA[c]	-2.8671e-13	3.8826e-14
HMR_2434	3-oxodocasa-cis,cis-13,16-dienoyl-CoA[c] + H+[c] + NADPH[c] => (3S)-hydroxy-docasa-cis,cis-13,16-dienoyl-CoA[c] + NADP+[c]	-2.8671e-13	3.8826e-14
HMR_2435	(3S)-hydroxy-docasa-cis,cis-13,16-dienoyl-CoA[c] => H2O[c] + trans,cis,cis-2,13,16-docasatrienoyl-CoA[c]	-2.8671e-13	3.8826e-14
HMR_2436	H+[c] + NADPH[c] + trans,cis,cis-2,13,16-docasatrienoyl-CoA[c] => (13Z,16Z)-docosadienoyl-CoA[c] + NADP+[c]	-2.8671e-13	3.8826e-14
HMR_3444	arachidonyl-CoA[m] + FAD[m] => 2-trans-cis,cis,cis,cis-4,8,11,14-eicosapentaenoyl-CoA[m] + FADH2[m]	1.441e-10	1.1888e-09
HMR_3445	2-trans-cis,cis,cis,cis-4,8,11,14-eicosapentaenoyl-CoA[m] => trans-3-cis-5,8,11,14-eicosapentaenoyl-CoA[m]	0	0
HMR_3446	2-trans-cis,cis,cis,cis-4,8,11,14-eicosapentaenoyl-CoA[m] + H+[m] + NADPH[m] => NADP+[m] + trans-3-cis-8,11,14-eicosatetraenoyl-CoA[m]	1.441e-10	1.1888e-09
HMR_3447	trans-3-cis-8,11,14-eicosatetraenoyl-CoA[m] => trans-2-cis,cis,cis-8,11,14-eicosatetraenoyl-CoA[m]	1.441e-10	1.1888e-09
HMR_3448	dihomo-gamma-linolenoyl-CoA[m] + FAD[m] => FADH2[m] + trans-2-cis,cis,cis-8,11,14-eicosatetraenoyl-CoA[m]	-3.4805e-12	0
HMR_3449	H2O[m] + trans-2-cis,cis,cis-8,11,14-eicosatetraenoyl-CoA[m] => 3(S)-hydroxy-dihomo-gamma-linolenoyl-CoA[m]	1.4062e-10	1.1888e-09
HMR_3450	3(S)-hydroxy-dihomo-gamma-linolenoyl-CoA[m] + NAD+[m] => 3-oxo-dihomo-gamma-linolenoyl-CoA[m] + H+[m] + NADH[m]	1.4062e-10	1.1888e-09
HMR_3451	3-oxo-dihomo-gamma-linolenoyl-CoA[m] + CoA[m] => acetyl-CoA[m] + gamma-linolenoyl-CoA[m]	1.4062e-10	1.1888e-09
HMR_3452	FAD[m] + gamma-linolenoyl-CoA[m] => (2E,6Z,9Z,12Z)-octadecatetraenoyl-CoA[m] + FADH2[m]	1.6284e-10	1.6462e-09
HMR_3453	(2E,6Z,9Z,12Z)-octadecatetraenoyl-CoA[m] + H2O[m] => 3(S)-hydroxy-(6Z,9Z,12Z)-octadecatrienoyl-CoA[m]	1.6284e-10	1.6462e-09
HMR_3454	3(S)-hydroxy-(6Z,9Z,12Z)-octadecatrienoyl-CoA[m] + NAD+[m] => 3-oxo-(6Z,9Z,12Z)-octadecatrienoyl-CoA[m] + H+[m] + NADH[m]	1.6284e-10	1.6462e-09
HMR_3455	(4Z,7Z,10Z)-hexadecatrienoyl-CoA[m] + acetyl-CoA[m] <=> 3-oxo-(6Z,9Z,12Z)-octadecatrienoyl-CoA[m] + CoA[m]	-1.6284e-10	-1.6462e-09
HMR_3456	(4Z,7Z,10Z)-hexadecatrienoyl-CoA[m] + O2[m] => (2E,4Z,7Z,10Z)-hexadecatetraenoyl-CoA[m] + H2O2[m]	1.6284e-10	1.6462e-09
HMR_3457	(2E,4Z,7Z,10Z)-hexadecatetraenoyl-CoA[m] + H+[m] + NADPH[m] => (3Z,7Z,10Z)-hexadecatrienoyl-CoA[m] + NADP+[m]	1.6284e-10	1.6462e-09
HMR_3458	(3Z,7Z,10Z)-hexadecatrienoyl-CoA[m] => trans,cis,cis-2,7,10-hexadecatrienoyl-CoA[m]	1.6284e-10	1.6462e-09
HMR_3459	arachidonyl-CoA[p] + O2[p] => 2-trans-cis,cis,cis,cis-4,8,11,14-eicosapentaenoyl-CoA[p] + H2O2[p]	-5.107e-13	-4.3552e-13
HMR_3460	2-trans-cis,cis,cis,cis-4,8,11,14-eicosapentaenoyl-CoA[p] => trans-3-cis-5,8,11,14-eicosapentaenoyl-CoA[p]	0	0
HMR_3461	2-trans-cis,cis,cis,cis-4,8,11,14-eicosapentaenoyl-CoA[p] + H+[p] + NADPH[p] => NADP+[p] + trans-3-cis-8,11,14-eicosatetraenoyl-CoA[p]	-5.107e-13	-4.3552e-13
HMR_3462	trans-3-cis-8,11,14-eicosatetraenoyl-CoA[p] => trans-2-cis,cis,cis-8,11,14-eicosatetraenoyl-CoA[p]	-5.107e-13	-4.3552e-13
HMR_3463	H2O[p] + trans-2-cis,cis,cis-8,11,14-eicosatetraenoyl-CoA[p] => 3(S)-hydroxy-dihomo-gamma-linolenoyl-CoA[p]	-5.107e-13	-4.3552e-13
HMR_3464	3(S)-hydroxy-dihomo-gamma-linolenoyl-CoA[p] + NAD+[p] => 3-oxo-dihomo-gamma-linolenoyl-CoA[p] + H+[p] + NADH[p]	-5.107e-13	-4.3552e-13
HMR_3465	3-oxo-dihomo-gamma-linolenoyl-CoA[p] + CoA[p] => acetyl-CoA[p] + gamma-linolenoyl-CoA[p]	-5.107e-13	-4.3552e-13
HMR_3466	gamma-linolenoyl-CoA[p] + O2[p] => (2E,6Z,9Z,12Z)-octadecatetraenoyl-CoA[p] + H2O2[p]	-5.107e-13	-4.3552e-13
HMR_3467	(2E,6Z,9Z,12Z)-octadecatetraenoyl-CoA[p] + H2O[p] => 3(S)-hydroxy-(6Z,9Z,12Z)-octadecatrienoyl-CoA[p]	-5.107e-13	-4.3552e-13
HMR_3468	3(S)-hydroxy-(6Z,9Z,12Z)-octadecatrienoyl-CoA[p] + NAD+[p] => 3-oxo-(6Z,9Z,12Z)-octadecatrienoyl-CoA[p] + H+[p] + NADH[p]	-5.107e-13	-4.3552e-13
HMR_3469	(4Z,7Z,10Z)-hexadecatrienoyl-CoA[p] + acetyl-CoA[p] <=> 3-oxo-(6Z,9Z,12Z)-octadecatrienoyl-CoA[p] + CoA[p]	5.107e-13	4.3552e-13
HMR_3470	(4Z,7Z,10Z)-hexadecatrienoyl-CoA[p] + O2[p] => (2E,4Z,7Z,10Z)-hexadecatetraenoyl-CoA[p] + H2O2[p]	-5.107e-13	-4.3552e-13
HMR_3471	(2E,4Z,7Z,10Z)-hexadecatetraenoyl-CoA[p] + H+[p] + NADPH[p] => (3Z,7Z,10Z)-hexadecatrienoyl-CoA[p] + NADP+[p]	-5.107e-13	-4.3552e-13
HMR_3472	(3Z,7Z,10Z)-hexadecatrienoyl-CoA[p] => trans,cis,cis-2,7,10-hexadecatrienoyl-CoA[p]	-5.107e-13	-4.3552e-13
HMR_0931	arachidonate[c] + H+[c] + NADPH[c] + O2[c] => 7-HETE[c] + H2O[c] + NADP+[c]	0	0
HMR_0932	arachidonate[c] + H+[c] + NADPH[c] + O2[c] => 8-HETE[c] + H2O[c] + NADP+[c]	0	0
HMR_0933	arachidonate[c] + H+[c] + NADPH[c] + O2[c] => 9-HETE[c] + H2O[c] + NADP+[c]	0	0
HMR_0934	arachidonate[c] + H+[c] + NADPH[c] + O2[c] => 10-HETE[c] + H2O[c] + NADP+[c]	0	0
HMR_0935	arachidonate[c] + H+[c] + NADPH[c] + O2[c] => 11-HETE[c] + H2O[c] + NADP+[c]	0	0
HMR_0936	arachidonate[c] + H+[c] + NADPH[c] + O2[c] => 13-HETE[c] + H2O[c] + NADP+[c]	0	0
HMR_0937	arachidonate[c] + H+[c] + NADPH[c] + O2[c] => 16(R)-HETE[c] + H2O[c] + NADP+[c]	0	0
HMR_0938	arachidonate[c] + H+[c] + NADPH[c] + O2[c] => 17-HETE[c] + H2O[c] + NADP+[c]	0	0
HMR_0939	arachidonate[c] + H+[c] + NADPH[c] + O2[c] => 18-HETE[c] + H2O[c] + NADP+[c]	0	0
HMR_0940	arachidonate[c] + H+[c] + NADPH[c] + O2[c] => 19(S)-HETE[c] + H2O[c] + NADP+[c]	0	0
HMR_0941	arachidonate[c] + H+[c] + NADPH[c] + O2[c] => 20-hydroxy-arachidonate[c] + H2O[c] + NADP+[c]	0	0
HMR_0942	arachidonate[c] + H+[c] + NADPH[c] + O2[c] => 5,6-EET[c] + H2O[c] + NADP+[c]	0	0
HMR_0943	arachidonate[c] + FADH2[c] + O2[c] => 5,6-EET[c] + FAD[c] + H2O[c]	0	0
HMR_0944	arachidonate[r] + FADH2[r] + O2[r] => 5,6-EET[r] + FAD[r] + H2O[r]	0	0
HMR_0945	5,6-EET[c] + H2O[c] => 5,6-DHET[c]	0	0
HMR_0946	arachidonate[c] + H+[c] + NADPH[c] + O2[c] => 8,9-EET[c] + H2O[c] + NADP+[c]	0	0
HMR_0947	arachidonate[c] + FADH2[c] + O2[c] => 8,9-EET[c] + FAD[c] + H2O[c]	0	0
HMR_0948	arachidonate[r] + FADH2[r] + O2[r] => 8,9-EET[r] + FAD[r] + H2O[r]	0	0
HMR_0949	8,9-EET[c] + H2O[c] => 8,9-DHET[c]	0	0
HMR_0950	arachidonate[c] + H+[c] + NADPH[c] + O2[c] => 11,12-EET[c] + H2O[c] + NADP+[c]	0	0
HMR_0951	arachidonate[c] + FADH2[c] + O2[c] => 11,12-EET[c] + FAD[c] + H2O[c]	0	0
HMR_0953	11,12-EET[c] + H2O[c] => 11,12-DHET[c]	0	0
HMR_0954	arachidonate[c] + H+[c] + NADPH[c] + O2[c] => 14,15-EET[c] + H2O[c] + NADP+[c]	0	0
HMR_0955	arachidonate[c] + FADH2[c] + O2[c] => 14,15-EET[c] + FAD[c] + H2O[c]	0	0
HMR_0956	arachidonate[r] + FADH2[r] + O2[r] => 14,15-EET[r] + FAD[r] + H2O[r]	0	0
HMR_0957	14,15-EET[c] + H2O[c] => 14,15-DHET[c]	0	0
HMR_0958	arachidonate[c] + O2[c] => 5(S)-HPETE[c]	-4.293e-12	-2.2397e-12
HMR_0959	5(S)-HPETE[c] => H2O[c] + leukotriene A4[c]	-7.4899e-14	0
HMR_0960	5(S)-HPETE[c] + 2 GSH[c] => 5(S)-HETE[c] + GSSG[c] + H2O[c]	-4.2181e-12	-2.2397e-12
HMR_0963	5(S)-HPETE[m] + 2 GSH[m] => 5(S)-HETE[m] + GSSG[m] + H2O[m]	0	0
HMR_0961	5(S)-HETE[c] + 2 H+[c] + O2[c] => H2O[c] + leukotriene B4[c]	0	0
HMR_0964	5(S)-HETE[m] + 2 H+[m] + O2[m] => H2O[m] + leukotriene B4[m]	0	0
HMR_0967	5(S)-HETE[r] + 2 H+[r] + O2[r] => H2O[r] + leukotriene B4[r]	0	0
HMR_0969	5(S)-HETE[c] + H+[c] + NADPH[c] + O2[c] => 20-hydroxy-5S-HETE[c] + H2O[c] + NADP+[c]	0	0
HMR_0971	5(S)-HETE[c] + 2 H+[c] + O2[c] => 5,15-DiHETE[c] + H2O[c]	0	0
HMR_0973	5(S)-HETE[c] + NAD+[c] => 5-oxo-ETE[c] + H+[c] + NADH[c]	-4.2181e-12	-2.2397e-12
HMR_0976	5-oxo-ETE[c] + 2 H+[c] + O2[c] => 5-oxo-12-HETE[c] + H2O[c]	-4.2181e-12	-2.2397e-12
HMR_0979	5-oxo-12-HETE[c] <=> 5-oxo-6-trans-LTB4[c]	-2.8471e-12	-1.5639e-12
HMR_0980	5-oxo-12-HETE[c] + H+[c] + NADPH[c] => 5,12-DiHETE[c] + NADP+[c]	0	0
HMR_0981	5,12-DiHETE[c] + H+[c] + NADPH[c] + O2[c] => 5,12,20-TriHETE[c] + H2O[c] + NADP+[c]	0	0
HMR_0983	arachidonate[c] + O2[c] => 15(S)-HPETE[c]	0	0
HMR_0985	arachidonate[n] + O2[n] => 15(S)-HPETE[n]	0	0
HMR_0986	arachidonate[r] + O2[r] => 15(S)-HPETE[r]	0	0
HMR_0987	arachidonate[p] + O2[p] => 15(S)-HPETE[p]	0	0
HMR_0988	15(S)-HPETE[c] + 2 GSH[c] => 15(S)-HETE[c] + GSSG[c] + H2O[c]	0	0
HMR_0990	15(S)-HETE[c] + NAD+[c] => 15-oxoETE[c] + H+[c] + NADH[c]	0	0
HMR_0991	15(S)-HPETE[c] <=> 15H-11,12-EETA[c]	0	0
HMR_0992	11,12,15-THETA[c] <=> 15H-11,12-EETA[c] + H2O[c]	0	0
HMR_0993	11h-14,15-EETA[c] <=> 15(S)-HPETE[c]	0	0
HMR_0994	11,14,15-THETA[c] <=> 11h-14,15-EETA[c] + H2O[c]	0	0
HMR_0995	arachidonate[c] + H+[c] + NADPH[c] + O2[c] => 15(R)-HETE[c] + H2O[c] + NADP+[c]	0	0
HMR_0996	arachidonate[p] + H+[p] + NADPH[p] + O2[p] => 15(R)-HETE[p] + H2O[p] + NADP+[p]	0	0
HMR_0997	arachidonate[r] + H+[r] + NADPH[r] + O2[r] => 15(R)-HETE[r] + H2O[r] + NADP+[r]	0	0
HMR_0998	15(R)-HETE[c] + O2[c] => (5S,6S)-epoxy-(15R)-hydroxy-ETE[c] + H2O[c]	0	0
HMR_0999	15(R)-HETE[p] + O2[p] => (5S,6S)-epoxy-(15R)-hydroxy-ETE[p] + H2O[p]	0	0
HMR_1000	15(R)-HETE[r] + O2[r] => (5S,6S)-epoxy-(15R)-hydroxy-ETE[r] + H2O[r]	0	0
HMR_1002	(5S,6S)-epoxy-(15R)-hydroxy-ETE[c] + H2O[c] => 15-epi-lipoxin A4[c]	0	0
HMR_1003	(5S,6S)-epoxy-(15R)-hydroxy-ETE[p] + H2O[p] => 15-epi-lipoxin A4[p]	0	0
HMR_1004	(5S,6S)-epoxy-(15R)-hydroxy-ETE[r] + H2O[r] => 15-epi-lipoxin A4[r]	0	0
HMR_1006	(5S,6S)-epoxy-(15R)-hydroxy-ETE[c] + H2O[c] => 15-epi-lipoxin B4[c]	0	0
HMR_1007	(5S,6S)-epoxy-(15R)-hydroxy-ETE[p] + H2O[p] => 15-epi-lipoxin B4[p]	0	0
HMR_1008	(5S,6S)-epoxy-(15R)-hydroxy-ETE[r] + H2O[r] => 15-epi-lipoxin B4[r]	0	0
HMR_1010	14,15-DiHETE[c] <=> 15(S)-HPETE[c]	0	0
HMR_1011	14,15-DiHETE[n] <=> 15(S)-HPETE[n]	0	0
HMR_1013	14,15-DiHETE[c] + 2 H+[c] + O2[c] => H2O[c] + lipoxin B4[c]	0	0
HMR_1014	14,15-DiHETE[n] + 2 H+[n] + O2[n] => H2O[n] + lipoxin B4[n]	0	0
HMR_1015	15(S)-HPETE[c] + O2[c] => 5,6-epoxytetraene[c] + H2O2[c]	0	0
HMR_1016	15(S)-HPETE[n] + O2[n] => 5,6-epoxytetraene[n] + H2O2[n]	0	0
HMR_1017	15(S)-HPETE[r] + O2[r] => 5,6-epoxytetraene[r] + H2O2[r]	0	0
HMR_1018	15(S)-HPETE[p] + O2[p] => 5,6-epoxytetraene[p] + H2O2[p]	0	0
HMR_1020	5,6-epoxytetraene[c] + H2O[c] => lipoxin B4[c]	0	0
HMR_1021	5,6-epoxytetraene[n] + H2O[n] => lipoxin B4[n]	0	0
HMR_1022	5,6-epoxytetraene[r] + H2O[r] => lipoxin B4[r]	0	0
HMR_1023	5,6-epoxytetraene[p] + H2O[p] => lipoxin B4[p]	0	0
HMR_1025	5,6-epoxytetraene[c] + H2O[c] => lipoxin A4[c]	0	0
HMR_1026	5,6-epoxytetraene[n] + H2O[n] => lipoxin A4[n]	0	0
HMR_1027	5,6-epoxytetraene[r] + H2O[r] => lipoxin A4[r]	0	0
HMR_1028	5,6-epoxytetraene[p] + H2O[p] => lipoxin A4[p]	0	0
HMR_1029	arachidonate[c] + O2[c] => 12(S)-HPETE[c]	0	0
HMR_1033	arachidonate[r] + O2[r] => 12(S)-HPETE[r]	-1.0284e-13	0
HMR_1034	arachidonate[p] + O2[p] => 12(S)-HPETE[p]	0	0
HMR_1037	12(S)-HPETE[c] + 2 GSH[c] => 12(S)-HETE[c] + GSSG[c] + H2O[c]	0	0
HMR_1039	12(S)-HPETE[r] + 2 GSH[r] => 12(S)-HETE[r] + GSSG[r] + H2O[r]	-1.0284e-13	0
HMR_1040	12(S)-HETE[c] + NAD+[c] => 12-oxoETE[c] + H+[c] + NADH[c]	0	0
HMR_1041	12(S)-HPETE[c] <=> hepoxilin B3[c]	0	0
HMR_1042	H2O[c] + hepoxilin B3[c] <=> trioxilin B3[c]	0	0
HMR_1043	12(S)-HPETE[c] <=> hepoxilin A3[c]	0	0
HMR_1048	12(S)-HPETE[p] <=> hepoxilin A3[p]	0	0
HMR_1049	12(S)-HPETE[r] <=> hepoxilin A3[r]	0	0
HMR_1050	GSH[c] + hepoxilin A3[c] => hepoxilin A3-c[c]	0	0
HMR_1053	GSH[r] + hepoxilin A3[r] => hepoxilin A3-c[r]	0	0
HMR_1054	GSH[p] + hepoxilin A3[p] => hepoxilin A3-c[p]	0	0
HMR_1055	H2O[c] + hepoxilin A3[c] => trioxilin A3[c]	0	0
HMR_1057	H2O[r] + hepoxilin A3[r] => trioxilin A3[r]	0	0
HMR_1058	H2O[p] + hepoxilin A3[p] => trioxilin A3[p]	0	0
HMR_1059	H+[c] + hepoxilin A3[c] + NADPH[c] + O2[c] => 20-OH-hepoxilin A3[c] + H2O[c] + NADP+[c]	0	0
HMR_1061	H+[r] + hepoxilin A3[r] + NADPH[r] + O2[r] => 20-OH-hepoxilin A3[r] + H2O[r] + NADP+[r]	0	0
HMR_1062	arachidonate[c] + O2[c] => 8(S)-HPETE[c]	0	0
HMR_1063	8(S)-HPETE[c] + 2 GSH[c] => 8(S)-HETE[c] + GSSG[c] + H2O[c]	0	0
HMR_1064	arachidonate[c] + O2[c] => (11R)-HPETE[c]	0	0
HMR_1065	11,12-EET[c] + ATP[c] + CoA[c] + H+[c] + 2 H2O[c] + NAD+[c] + O2[c] => 9,10-epoxy-(6Z,12Z)-octadecadienoic acid[c] + acetyl-CoA[c] + AMP[c] + H2O2[c] + NADH[c] + PPi[c]	0	0
HMR_1066	9,10-epoxy-(6Z,12Z)-octadecadienoic acid[c] + ATP[c] + CoA[c] + 2 H2O[c] + NAD+[c] + O2[c] => 7,8-epoxy-(4Z,10Z)-hexadecadienoic acid[c] + acetyl-CoA[c] + AMP[c] + H+[c] + H2O2[c] + NADH[c] + PPi[c]	0	0
HMR_1067	7,8-epoxy-(4Z,10Z)-hexadecadienoic acid[c] + ATP[c] + CoA[c] + H+[c] + 2 H2O[c] + NAD+[c] + O2[c] => 5,6-epoxy-(8Z)-tetradecenoic acid[c] + acetyl-CoA[c] + AMP[c] + H2O2[c] + NADH[c] + PPi[c]	0	0
HMR_1068	14,15-EET[c] + ATP[c] + CoA[c] + H+[c] + 2 H2O[c] + NAD+[c] + O2[c] => 12,13-epoxy-(6Z,9Z)-octadecadienoic acid[c] + acetyl-CoA[c] + AMP[c] + H2O2[c] + NADH[c] + PPi[c]	0	0
HMR_1069	12,13-epoxy-(6Z,9Z)-octadecadienoic acid[c] + ATP[c] + CoA[c] + 2 H2O[c] + NAD+[c] + O2[c] => 10,11-epoxy-(4Z,7Z)-hexadecadienoic acid[c] + acetyl-CoA[c] + AMP[c] + H+[c] + H2O2[c] + NADH[c] + PPi[c]	0	0
HMR_1070	10,11-epoxy-(4Z,7Z)-hexadecadienoic acid[c] + ATP[c] + CoA[c] + H+[c] + 2 H2O[c] + NAD+[c] + O2[c] => 8,9-epoxy-(5Z)-tetradecenoic acid[c] + acetyl-CoA[c] + AMP[c] + H2O2[c] + NADH[c] + PPi[c]	0	0
HMR_1071	12(S)-HETE[c] + H+[c] + NADPH[c] + O2[c] => 12,20-diHETE[c] + H2O[c] + NADP+[c]	0	0
HMR_1072	12(S)-HETE[r] + H+[r] + NADPH[r] + O2[r] => 12,20-diHETE[r] + H2O[r] + NADP+[r]	0	0
HMR_1073	12(S)-HETE[c] + 2 H+[c] + O2[c] => 11,12-dihydroxy-(5E,7E,9E,14Z)-eicosatetraenoate[c] + H2O[c]	0	0
HMR_1074	12(S)-HETE[c] + H+[c] + NADPH[c] => 12-hetre[c] + NADP+[c]	0	0
HMR_1075	12(S)-HETE[c] + 2 H+[c] + O2[c] => H2O[c] + leukotriene B4[c]	0	0
HMR_1077	12(S)-HETE[r] + 2 H+[r] + O2[r] => H2O[r] + leukotriene B4[r]	-1.0284e-13	0
HMR_1079	arachidonate[c] + glycerol[c] + 4 H+[c] => 2 H2O[c] + noladin-ether[c]	0	0
HMR_3015	arachidonyl-CoA[p] + H2O[p] => arachidonate[p] + CoA[p]	0	0
HMR_1080	H2O[c] + leukotriene A4[c] => leukotriene B4[c]	-3.6946e-13	0
HMR_1081	GSH[c] + leukotriene A4[c] => leukotriene C4[c]	0.994	0.997
HMR_1084	leukotriene C4[s] => 5-L-gamma-glutamyl[s] + LTD4[s]	0	0
HMR_1085	H2O[s] + LTD4[s] => glycine[s] + leukotriene E4[s]	0	0
HMR_1087	leukotriene E4[c] => 11-trans-LTE4[c]	0	0
HMR_1088	CoA[c] + N-acetyl-LTE4[c] <=> acetyl-CoA[c] + leukotriene E4[c]	0	0
HMR_1091	CoA[n] + N-acetyl-LTE4[n] <=> acetyl-CoA[n] + leukotriene E4[n]	0	0
HMR_1092	2 H+[c] + leukotriene A4[c] => 12-epi-LTB4[c]	0	0
HMR_1093	H+[c] + leukotriene A4[c] + NADPH[c] + O2[c] => 5,6-epoxytetraene[c] + H2O[c] + NADP+[c]	0	0
HMR_1096	H+[n] + leukotriene A4[n] + NADPH[n] + O2[n] => 5,6-epoxytetraene[n] + H2O[n] + NADP+[n]	0	0
HMR_1097	lipoxin A4[c] + NAD+[c] => 15-oxo-lipoxin A4[c] + H+[c] + NADH[c]	0	0
HMR_1098	15-oxo-lipoxin A4[c] + H+[c] + NADPH[c] => 13,14-dihydro-15-oxo-lipoxin A4[c] + NADP+[c]	0	0
HMR_1099	13,14-dihydro-15-oxo-lipoxin A4[c] + H+[c] + NADPH[c] => 13,14-dihydro-lipoxin A4[c] + NADP+[c]	0	0
HMR_1100	leukotriene B4[c] + NAD+[c] => 12-keto-LTB4[c] + H+[c] + NADH[c]	0	0
HMR_1101	leukotriene B4[m] + NAD+[m] => 12-keto-LTB4[m] + H+[m] + NADH[m]	0	0
HMR_1103	leukotriene B4[r] + NAD+[r] => 12-keto-LTB4[r] + H+[r] + NADH[r]	0	0
HMR_1106	leukotriene B4[p] + NAD+[p] => 12-keto-LTB4[p] + H+[p] + NADH[p]	0	0
HMR_1107	12-keto-LTB4[c] + H+[c] + NADPH[c] + O2[c] => 12-oxo-20-hydroxy-LTB4[c] + H2O[c] + NADP+[c]	0	0
HMR_1108	12-keto-LTB4[r] + H+[r] + NADPH[r] + O2[r] => 12-oxo-20-hydroxy-LTB4[r] + H2O[r] + NADP+[r]	0	0
HMR_1109	12-oxo-20-hydroxy-LTB4[c] + H+[c] + NADPH[c] + O2[c] => 12-oxo-20-dihydroxy-LTB4[c] + H2O[c] + NADP+[c]	0	0
HMR_1110	12-oxo-20-hydroxy-LTB4[r] + H+[r] + NADPH[r] + O2[r] => 12-oxo-20-dihydroxy-LTB4[r] + H2O[r] + NADP+[r]	0	0
HMR_1111	12-oxo-20-dihydroxy-LTB4[c] + H+[c] + NADPH[c] + O2[c] => 12-oxo-20-trihydroxy-LTB4[c] + H2O[c] + NADP+[c]	0	0
HMR_1112	12-oxo-20-dihydroxy-LTB4[r] + H+[r] + NADPH[r] + O2[r] => 12-oxo-20-trihydroxy-LTB4[r] + H2O[r] + NADP+[r]	0	0
HMR_1113	12,20-dioxo-LTB4[c] + H2O[c] <=> 12-oxo-20-dihydroxy-LTB4[c]	0	0
HMR_1114	12-oxo-20-carboxy-LTB4[c] + H2O[c] <=> 12-oxo-20-trihydroxy-LTB4[c]	0	0
HMR_1115	12-oxo-20-carboxy-LTB4[r] + H2O[r] <=> 12-oxo-20-trihydroxy-LTB4[r]	0	0
HMR_1116	12-oxo-20-carboxy-LTB4[c] + H+[c] + NADPH[c] => 12-oxo-10,11-dihydro-20-COOH-LTB4[c] + NADP+[c]	0	0
HMR_1117	12-oxo-20-carboxy-LTB4[r] + H+[r] + NADPH[r] => 12-oxo-10,11-dihydro-20-COOH-LTB4[r] + NADP+[r]	0	0
HMR_1119	12-keto-LTB4[c] + GSH[c] => 12-oxo-c-LTB3[c]	0	0
HMR_1120	12-keto-LTB4[m] + GSH[m] => 12-oxo-c-LTB3[m]	0	0
HMR_1121	12-keto-LTB4[r] + GSH[r] => 12-oxo-c-LTB3[r]	0	0
HMR_1122	12-keto-LTB4[p] + GSH[p] => 12-oxo-c-LTB3[p]	0	0
HMR_1123	12-oxo-c-LTB3[c] + H+[c] + NADPH[c] => 10,11-dihydro-12R-hydroxy-LTC4[c] + NADP+[c]	0	0
HMR_1124	12-oxo-c-LTB3[m] + H+[m] + NADPH[m] => 10,11-dihydro-12R-hydroxy-LTC4[m] + NADP+[m]	0	0
HMR_1125	12-oxo-c-LTB3[p] + H+[p] + NADPH[p] => 10,11-dihydro-12R-hydroxy-LTC4[p] + NADP+[p]	0	0
HMR_1126	H+[c] + leukotriene B4[c] + NADPH[c] + O2[c] => 20-OH-LTB4[c] + H2O[c] + NADP+[c]	0	0
HMR_1127	H+[m] + leukotriene B4[m] + NADPH[m] + O2[m] => 20-OH-LTB4[m] + H2O[m] + NADP+[m]	0	0
HMR_1128	H+[r] + leukotriene B4[r] + NADPH[r] + O2[r] => 20-OH-LTB4[r] + H2O[r] + NADP+[r]	0	0
HMR_1129	20-OH-LTB4[c] + NAD+[c] => 20-oxo-LTB4[c] + H+[c] + NADH[c]	0	0
HMR_1130	20-OH-LTB4[m] + NAD+[m] => 20-oxo-LTB4[m] + H+[m] + NADH[m]	0	0
HMR_1131	20-OH-LTB4[r] + NAD+[r] => 20-oxo-LTB4[r] + H+[r] + NADH[r]	0	0
HMR_1132	20-oxo-LTB4[c] + H2O[c] + NAD+[c] => 20-COOH-LTB4[c] + H+[c] + NADH[c]	0	0
HMR_1133	20-oxo-LTB4[m] + H2O[m] + NAD+[m] => 20-COOH-LTB4[m] + H+[m] + NADH[m]	0	0
HMR_1134	20-oxo-LTB4[r] + H2O[r] + NAD+[r] => 20-COOH-LTB4[r] + H+[r] + NADH[r]	0	0
[truncated: 5,944 more rows]
