# Supplementary material for: The acute effect of metabolic cofactor supplementation: a potential therapeutic strategy against non‐alcoholic fatty liver disease
Source: Mol Syst Biol. 2020 Apr 27;16(4):e9495. doi: 10.15252/msb.209495 (PMC7184219; doi:10.15252/msb.209495)
Supplement: Supplementary file 15 — Code EV1 [file MSB-16-e9495-s016.zip › ComputerCode_EV1/README.txt]

# This folder includes the computational code for reproducing the results for Zhang et al. 2020

# For genome-scale metabolic modelling
'GEM_model_code.m' is the main script for reproducing the results of genome-scale metabolic modelling
'Cheng_printCellArrayToFile.m', 'Cheng_readExcel' and 'Cheng_readTXT' are customised functions for the script 
'MSB-20-9495R_Table EV8.xlsx' is the supplementary table from the paper indicated the mapping of metabolite names
'Control.mat' is the pre-made genome-scale metabolic model and reference fluxes. And it could be also generated by the main script
'TreatedvsControl_ANOVA_Sx_paired.txt' are the personalised metabolic changes in text format used for the script
'summaryResult_SX.txt' are the personalised metabolic fluxes generated by the script at the end

# For pharmacokinetic modelling
'ODE_model_code.R' included the full script for generation of the pharmacokinetic modelling results of the study
