# Supplementary material for: The acute effect of metabolic cofactor supplementation: a potential therapeutic strategy against non‐alcoholic fatty liver disease
Source: Mol Syst Biol. 2020 Apr 27;16(4):e9495. doi: 10.15252/msb.209495 (PMC7184219; doi:10.15252/msb.209495)
Supplement: Supplementary file 15 — Code EV1 [file MSB-16-e9495-s016.zip › ComputerCode_EV1/TreatedvsControl_ANOVA_S5_paired.txt]

	Trend_T2	Trend_T3	Trend_T4	Trend_T6	Trend_T8	L2FC_T2	L2FC_T3	L2FC_T4	L2FC_T6	L2FC_T8
1-Methylhistidine	1.0	1.0	1.0	1.0	1.0	0.784160257530793	0.8786202921690772	0.6330224674290154	0.9046014868007864	1.1635815714070394
3-Hydroxyglutaric acid
3-Indoleacetic acid	-1.0	1.0	-1.0	-1.0	-1.0	-0.14039905957916113	0.09569967827317899	-0.011649875794812973	-0.5026698510630657	-0.4714213233084332
3-Indolepropionic acid	-1.0	-1.0	-1.0	-1.0	-1.0	-0.38673455575656357	-0.408918523210941	-0.41631169866302764	-0.617552433198022	-0.7330845526573881
3-Methylhistidine	1.0	1.0	1.0	-1.0	1.0	0.08082563233684695	0.02552795514051	0.11184150258298374	-0.0953754948904119	0.10859264645504002
Acetylornithine
Alanine	1.0	1.0	1.0	1.0	1.0	0.42176375150898343	0.25401606658933373	0.22374837654593618	0.14815409328275983	0.267256325478372
Anserine
Arginine	1.0	1.0	1.0	1.0	1.0	0.1721545727824492	0.21300666128439583	0.21802197533919057	0.10321475074710092	0.0531416778845346
Asparagine	1.0	1.0	1.0	-1.0	-1.0	0.6032058250780603	0.288971500076497	0.07640562244066025	-0.3318459913919688	-0.11655072135304874
Aspartate	1.0	-1.0	-1.0	-1.0	-1.0	0.7351885539809662	-0.4955143862103681	-0.05071733304483574	-0.3516249885567096	-0.259388057006619
Betaine	1.0	1.0	1.0	1.0	1.0	0.443171802552618	0.49490759566658205	0.35944984712939226	0.2813792405982202	0.4807991644109866
Butyrylcarnitine	1.0	-1.0	1.0	1.0	1.0	0.21961412377053988	-0.142440495918362	0.2726795159088744	0.21654775355330041	0.23264232034012144
Carnitine	1.0	1.0	1.0	1.0	1.0	0.45876507901748087	0.4955138493141495	0.619629713438858	0.5798611540865053	0.6843562874857229
Chenodeoxycholic acid	-1.0	-1.0	-1.0	-1.0	1.0	-1.442120232890735	-2.028283071262403	-1.578663137786288	-0.32479422083546444	1.3449150110313133
Cholic acid	-1.0	-1.0	-1.0	-1.0	-1.0	-1.3876680121490326	-2.261590689967785	-1.6578043126566169	-2.2698724241728594	-0.8865833262365406
Choline	1.0	1.0	1.0	1.0	1.0	0.4852886432952891	0.2897820503763246	0.10590048857294394	0.04504907044224555	0.4074770161237472
Citrulline	1.0	1.0	1.0	1.0	1.0	0.3272342936513587	0.5748108171996184	0.5265492695915663	0.31393152733868596	0.15400113613684094
Cortisol	1.0	-1.0	-1.0	-1.0	-1.0	0.5814246063390064	-0.16997454309324184	-0.20815844293605534	-0.9259384809430836	-0.48218477049322456
Cortisone
Creatinine	-1.0	1.0	-1.0	-1.0	1.0	-0.03426733885050218	0.027616382803865105	-0.020849325829256322	-0.03012437908748978	0.0003716228715191495
Cysteine	1.0	1.0	1.0	-1.0	-1.0	0.6646664785290923	0.2999475661071716	0.3286731344603208	-0.1434139519843836	-0.30514241521741525
Cystine	1.0	1.0	-1.0	-1.0	-1.0	0.4893057863292529	0.09226854016728263	-0.14864996395844565	-0.466585889602352	-0.43426710415122816
Decanoylcarnitine	-1.0	-1.0	-1.0	-1.0	-1.0	-0.47111000210240683	-0.4826869685761752	-0.37644238064668295	-0.16153323363634542	-0.20035092001136273
Decenoylcarnitine
Dehydroepiandrosterone sulfate	-1.0	-1.0	-1.0	-1.0	-1.0	-0.10096043730090012	-0.07688169145671743	-0.1257392882398694	-0.1583797401849871	-0.11038107000790506
Deoxycholic acid	-1.0	-1.0	-1.0		1.0	-1.084633526948668	-1.7145117640946157	-1.266649333351889		1.520713688178153
Docosahexaenoid acid	-1.0	-1.0	-1.0	-1.0	-1.0	-0.194427907717067	-1.0595497032944854	-1.4387115216490434	-1.179699765780244	-0.6908316579228987
Dodecanedioic acid
Dodecenoylcarnitine
Eicosapentaenoic acid
Eicosenoic acid
Glutamate	1.0	1.0	1.0	1.0	-1.0	1.0571693253174983	0.9828847926402032	0.7373251677074011	0.6562298742603553	-0.2183391659077694
Glutamine	1.0	1.0	1.0	1.0	1.0	0.24423772868402166	0.25379786652149344	0.0725887067897681	0.021076982513043466	0.040194777680422414
Glutarylcarnitine (Hydroxyhexanoylcarnitine)
Glycine	1.0	1.0	1.0	-1.0	1.0	0.6865851204698552	0.6647202961705615	0.5180728488102936	-0.12995260150716698	0.40795298720462575
Glycochenodeoxycholic acid	-1.0	-1.0	-1.0	-1.0	-1.0	-0.416789707106934	-0.6495081552744035	-0.6044711556773892	-0.36391107371626696	-0.5652787638140603
Glycocholic acid	-1.0	-1.0	-1.0	-1.0	1.0	-0.9585078909655578	-1.169868868429633	-1.2254941502443226	-1.1300027765615028	0.7429637063961688
Glycodeoxycholic acid	-1.0	-1.0	-1.0	-1.0	-1.0	-0.45217243925132783	-0.545572429174982	-0.8062104787060749	-0.7544613905682779	-0.5989625140057435
Glycolithocholic acid	-1.0	-1.0	-1.0	-1.0		-1.4708803678394453	-2.727604003690145	-0.7705942556568681	-2.237832750323708
Glycoursodeoxycholic acid	-1.0	-1.0	-1.0	-1.0	-1.0	-0.7982047945175185	-0.714155372239179	-0.9632950032045751	-0.7106086605019434	-0.8627312916333026
Hexanoylcarnitine (Fumarylcarnitine)
Hippuric acid	-1.0	-1.0	-1.0	1.0	1.0	-0.6636540424346716	-0.5681648049868843	-0.4329928204240478	0.30857290819940186	1.5781667676519042
Histidine	1.0	1.0	1.0	-1.0	1.0	0.029597554963394855	0.028755292889421462	0.005314311029996558	-0.07873540355904242	0.13688203201060561
Homoarginine	-1.0	-1.0	-1.0	-1.0	-1.0	-0.19031659679452634	-0.3325060242754448	-0.20074412236252528	-0.3471560669676301	-0.2973241747738288
Hypoxanthine			-1.0	-1.0				-0.43044769194513205	-1.4799664092060603
Indoxyl sulfate	1.0	1.0	1.0	1.0	1.0	0.021558619497752746	0.006250396373230483	0.1952620093883431	0.5583679353453317	1.1418689850498212
Isoleucine	1.0	1.0	1.0	1.0	1.0	0.21846719742266626	0.08884572261603102	0.16574854058404676	0.08994218841876855	0.13652553865403227
Kynurenine	-1.0	-1.0	-1.0	-1.0	-1.0	-0.14548494655755287	-0.23526592329121093	-0.16762783134394227	-0.374371209283933	-0.3465536109174035
Lactic acid	1.0	1.0	1.0	1.0	-1.0	0.18593627651637867	0.1346601728586652	0.12237977924839445	0.15758956831295987	-1.002413212920702
Lauric acid
Leucine	1.0	1.0	1.0	1.0	1.0	0.24760013808662173	0.04953480761294654	0.15265763955404243	0.05092866125002185	0.13558630513978218
Lysine	1.0	1.0	1.0	-1.0	-1.0	0.12027213700557816	0.1373741110630235	0.09821662333976135	-0.13844145822664577	-0.1138836408124689
Malonylcarnitine (Hydroxybutyrylcarnitine)
Methionine	1.0	1.0	1.0	-1.0	1.0	0.16818200964550076	0.3944714510405503	0.19219615179475286	-0.034111721024470076	0.03367070078422449
Methionine sulfoxide	1.0	1.0	1.0	1.0	1.0	0.3002124799104708	0.21620630102136956	0.328632309341399	0.27798684813685354	0.5108800752697381
Methylglutarylcarnitine
Octadecanoylcarnitine
Octanoylcarnitine
Ornithine	-1.0	-1.0	1.0	1.0	1.0	-0.05119530277277812	-0.1739444849142267	0.14297259223740658	0.0660289095535467	0.07708575091269318
Palmitic acid
Phenylalanine	1.0	1.0	1.0	-1.0	1.0	0.08290417187597307	0.03346520148322804	0.022373282652575682	-0.025647574238013032	0.09159992830230419
Proline	1.0	1.0	1.0	1.0	1.0	0.3729757773000473	0.35162137419139317	0.3583000273034646	0.16658730660681964	0.19645750447946764
Proline betaine	1.0	1.0	1.0	1.0	1.0	0.04898132941872866	0.3197878011507217	0.5024295283295939	0.757506353211646	1.1616939303223435
Propionoylcarnitine	1.0	1.0	1.0	1.0	1.0	0.5718186203377817	0.3994917123658548	0.5502530263504397	0.5044388178604025	0.772297103497527
Sarcosine	-1.0	1.0	-1.0	-1.0	-1.0	-0.09121025031979221	0.23328347994754728	-0.301933148619956	-1.0022814676649605	-1.5385341268363992
Serine	1.0	1.0	1.0	1.0	1.0	3.2687618830646237	2.9908623803754586	2.5918069196636893	1.789236088961689	1.4619534558577092
Serotonin		-1.0		-1.0	-1.0		-1.433421073222179		-1.4505386514181464	-0.3927888343783387
Stearic acid
Succinic acid
Symmetric dimethylarginine	-1.0	-1.0	-1.0	-1.0	-1.0	-0.34521275004069135	-0.2458186599016375	-0.14939705548377863	-0.5019787648794473	-0.37492657896121884
Taurine	1.0	-1.0	-1.0	-1.0	-1.0	0.20143208729726692	-0.008521560859039394	-0.12190932490616081	-0.12720556578818645	-0.06262808533409324
Taurochenodeoxycholic acid	-1.0	-1.0	-1.0	-1.0	1.0	-1.1231801332936333	-1.3257775070111328	-1.9765080479215025	-1.4456498421454382	0.559388880113439
Taurocholic acid		-1.0					-1.0538167533710003
Taurodeoxycholic acid	-1.0	-1.0		-1.0	1.0	-0.7403025654947916	-0.6513141729247288		-2.3380692408426773	1.3069629566195018
Tetradecanedioic acid
Tetradecanoylcarnitine
Threonine	1.0	1.0	1.0	-1.0	-1.0	0.6490040213099884	0.446319230620886	0.08994193264975388	-0.29933416484917175	-0.2221765731750798
Tiglylcarnitine
Trigonelline	1.0	-1.0	-1.0	1.0	1.0	0.07637124174774765	-0.5557544288315572	-0.31200464951383533	0.08112111687266288	0.42076381472823526
Trimethylamine N-oxide	-1.0	-1.0	-1.0	-1.0	1.0	-0.1961116691587938	-0.272010774245366	-0.18729856465858358	-0.08843217530391664	0.49519239227581474
Tryptophan	-1.0	-1.0	-1.0	-1.0	-1.0	-0.2079590781445018	-0.3899460775451926	-0.11398982504126763	-0.49784499251628084	-0.40256264173365947
Tryptophan betaine	-1.0	-1.0	1.0	1.0	1.0	-0.1504525985865266	-0.10392997475071827	0.10963260094397127	0.0490140948832934	0.41624973486590977
Tyrosine	-1.0	1.0	-1.0	-1.0	1.0	-0.002159029186137425	0.07549040237738243	-0.07934082889031781	-0.26534088088221297	0.03350136792136759
Valine	1.0	1.0	1.0	1.0	1.0	0.2600892900555629	0.11067080957269791	0.2408069479978691	0.0017827659552439449	0.0686509670014574
Xanthine
alpha-Aminoadipic acid	-1.0	-1.0	-1.0	-1.0	-1.0	-0.14842554842118313	-0.3163956227337275	-0.20055934862890332	-0.12807029440413634	-0.2661463402429411
alpha-Aminobutyric acid	1.0	1.0	1.0	1.0	1.0	0.6633384924881193	0.45859911528948977	0.40954903133116366	0.04160687138204677	0.07594025527283399
beta-Alanine	1.0	-1.0	-1.0	-1.0	-1.0	0.000940064922041348	-0.5083462926753868	-0.8057874911401379	-1.0662369574985893	-0.886494970746376
cis-4-Hydroxyproline
p-Cresol sulfate	-1.0	-1.0	-1.0	1.0	1.0	-0.19386224326917062	-0.06752897961306262	-0.08369826533979723	0.04769771478504218	0.4762872083646171
