# Supplementary material for: The acute effect of metabolic cofactor supplementation: a potential therapeutic strategy against non‐alcoholic fatty liver disease
Source: Mol Syst Biol. 2020 Apr 27;16(4):e9495. doi: 10.15252/msb.209495 (PMC7184219; doi:10.15252/msb.209495)
Supplement: Supplementary file 15 — Code EV1 [file MSB-16-e9495-s016.zip › ComputerCode_EV1/ODE_model_code.R]

#------------------------------------------ Outline ---------------------------------------------------------------------------------------------------------
#Experimental data in the form of plasma concentrations from nine test subjects ingesting 20 g serine, 3 g L-carnitine and 5 g N-acetylcysteine (NAC) were used as a basis for the analysis presented here. 
#A three-compartment ODE model was developed representing the stomach intestine and the blood. The model was fitted to the experimentally measured plasma concentrations for each substance. One model for 
#each substance was thus developed and was based on the average plasma concentration of the substance for the nine subjects over the course of up to 24 hours after ingestion. Bioavailability of each substance 
#was set according to literature values. 
#  
#Interpolations of the plasma concentrations of each substance was constructed for every subject. The mean of the interpolations was used as the target concentration curve. The model was subsequently fitted 
#to this curve. 
#  
#Once the model was fitted to each substance the model was used to predict the resulting plasma concentration when subject to a twice-daily supplementation regimen. The individual dosages of the substances 
#were adjusted to achieve a desired 100 % increase in average (long term) plasma concentration without superseeding safe doses for human consumption.
#----------------------------------------------------------------------------------------------------------------------------------------------------------
library(deSolve)
library(rJava)
library(xlsx)
library(FME)
library(hydroGOF)
library(plotrix)
library(pracma)

## Read in experimental data
Exp = read.xlsx("Your/path/XYZ.xlsx")


#################################################### SERINE #######################################################
# MODEL DEFINITION:
derivs <- function(times, init, pars) { 
  with (as.list(c(init, pars)), { 
    dGut = -k1*Gut
    dInt = k1*Gut - k1*Int
    dBlood = k1*Int - k2*(Blood-base_serine)
    return(list(c(dGut, dInt, dBlood))) 
  }) 
} 

base_serine = mean(subset(Exp, Time == 0)[ ,"Serine"])
# Convert base_serine from nM to grams, assume Blood vol of 5 L
blood_vol = 5
molar_mass_serine = 105.09
base_serine = base_serine*blood_vol*molar_mass_serine*1e-9
dose_serine = 20
bioavailability_serine = 1

# Initial guess
pars = c(0.3, 1)
names(pars) = paste(c("k1", "k2"))
init = c(dose_serine*bioavailability_serine, 0, base_serine)
names(init) = paste(c("Gut", "Int", "Blood"))
times = seq(0,24, length.out=24*60)

out <- ode(y = init, func = derivs, parms = pars, times = times)

## Make interpolation of everybodies raw data
x = seq(0, 24*60, length=24*60)
S1_interp = pchipfun(c(subset(Exp, Subject == 1)[ c(1:3, 6),"Time"], 12*60, 24*60), c(subset(Exp, Subject == 1)[ c(1:3, 6),"Serine"], subset(Exp, Subject == 1)[ c(1:3, 6),"Serine"][1], subset(Exp, Subject == 1)[ c(1:3, 6),"Serine"][1]))
S2_interp = pchipfun(c(subset(Exp, Subject == 2)[ ,"Time"], 12*60, 24*60), c(subset(Exp, Subject == 2)[ ,"Serine"], subset(Exp, Subject == 2)[ ,"Serine"][1], subset(Exp, Subject == 2)[ ,"Serine"][1]))
S3_interp = pchipfun(c(subset(Exp, Subject == 3)[ ,"Time"], 12*60, 24*60), c(subset(Exp, Subject == 3)[ ,"Serine"], subset(Exp, Subject == 3)[ ,"Serine"][1], subset(Exp, Subject == 2)[ ,"Serine"][1]))
S4_interp = pchipfun(c(subset(Exp, Subject == 4)[ c(1,4,8),"Time"], 12*60, 24*60), c(subset(Exp, Subject == 4)[ c(1,4,8),"Serine"], subset(Exp, Subject == 4)[ c(1,4,8),"Serine"][1], subset(Exp, Subject == 4)[ c(1,4,8),"Serine"][1]))
S5_interp = pchipfun(c(subset(Exp, Subject == 5)[ ,"Time"], 12*60, 24*60), c(subset(Exp, Subject == 5)[ ,"Serine"], subset(Exp, Subject == 5)[ ,"Serine"][1], subset(Exp, Subject == 2)[ ,"Serine"][1]))
S6_interp = pchipfun(c(subset(Exp, Subject == 6)[ ,"Time"], 12*60, 24*60), c(subset(Exp, Subject == 6)[ ,"Serine"], subset(Exp, Subject == 6)[ ,"Serine"][1], subset(Exp, Subject == 2)[ ,"Serine"][1]))
S7_interp = pchipfun(c(subset(Exp, Subject == 7)[ c(1:7),"Time"], 12*60, 24*60), c(subset(Exp, Subject == 7)[ c(1:7),"Serine"], subset(Exp, Subject == 7)[ c(1:7),"Serine"][1], subset(Exp, Subject == 7)[ c(1:7),"Serine"][1]))
S8_interp = pchipfun(c(subset(Exp, Subject == 8)[ ,"Time"], 12*60, 24*60), c(subset(Exp, Subject == 8)[ ,"Serine"], subset(Exp, Subject == 8)[ ,"Serine"][1], subset(Exp, Subject == 2)[ ,"Serine"][1]))
#S9_interp = pchipfun(c(subset(Exp, Subject == 9)[ ,"Time"], 12*60, 24*60), c(subset(Exp, Subject == 9)[ ,"Serine"], subset(Exp, Subject == 9)[ ,"Serine"][1], subset(Exp, Subject == 2)[ ,"Serine"][1]))
#S10_interp = pchipfun(c(subset(Exp, Subject == 10)[ c(1,4,8),"Time"], 12*60, 24*60), c(subset(Exp, Subject == 10)[ c(1,4,8),"Serine"], subset(Exp, Subject == 10)[ c(1,4,8),"Serine"][1], subset(Exp, Subject == 10)[ c(1,4,8),"Serine"][1]))


## Make a mean funtion of all of these functions
# Exclude subject 9
mean_serine = c()
std_serine = c()
for(i in x) {
  mean_serine = c(mean_serine, mean( c(S1_interp(i), S2_interp(i), S3_interp(i), S4_interp(i), S5_interp(i), S6_interp(i), S7_interp(i), S8_interp(i)) ) )
  std_serine = c(std_serine, sd(c(S1_interp(i), S2_interp(i), S3_interp(i), S4_interp(i), S5_interp(i), S6_interp(i), S7_interp(i), S8_interp(i)), na.rm=T) )
}


## Fit the model to the mean interpolation
modelCost <- function(pars) {
  out <- ode(y = init, func = derivs, parms = pars, times = times)
  yobs = cbind(x/60, mean_serine*blood_vol*molar_mass_serine*1e-9)
  colnames(yobs) = paste(c("time", "Blood"))
  return( modCost(out[ ,c("time", "Blood")], yobs) )  # object of class modCost
}
init = c(dose_serine*bioavailability_serine, 0, base_serine)
names(init) = paste(c("Gut", "Int", "Blood"))
fit_serine <- modFit(f = modelCost, p = pars, lower = c(0.0001, 0.0001), upper = c(1000, 1000), method = "Marq" )
out <- ode(y = init, func = derivs, parms = fit_serine$par, times = times)


############################### CALCULATE DOSE
desired_mean_incr = 100 # %
percent_incr = 0
dose_serine = 12
increment_dose = 0.05 # grams

while (abs(percent_incr-desired_mean_incr) >= 0.5) {
  dose_serine = dose_serine + increment_dose
  times = seq(0,12, length.out=12*60)
  init = c(dose_serine*bioavailability_serine, 0, base_serine)
  names(init) = paste(c("Gut", "Int", "Blood"))
  out <- ode(y = init, func = derivs, parms = fit_serine$par, times = times)
  conc_over_time = c()
  conc_over_time = c(conc_over_time, out[ ,"Blood"])
  length(conc_over_time)/(24*60)
  
  ## Now run for two weeks
  days=14
  for(i in 1:((days*2)-1) ) {
    init = c(dose_serine*bioavailability_serine, 0, tail(conc_over_time, n=1))
    names(init) = paste(c("Gut", "Int", "Blood"))
    out <- ode(y = init, func = derivs, parms = fit_serine$par, times = times)
    conc_over_time = c(conc_over_time, out[ ,"Blood"])
  }
  length(conc_over_time)/(24*60)
  # Put 14 days of baseline before the intervention
  conc_over_time = c(rep(base_serine, days*24*60), conc_over_time)
  length(conc_over_time)/(24*60)
  
  percent_incr = ((mean(conc_over_time[((days*2-2)*24*60):((days*2-1)*24*60)])/base_serine)-1)*100
  
}
############################################### RUN THE MODEL FOR TWO WEEKS
### Run first 12h-period (one dose)
#dose_serine = 20*bioavailability_serine # (grams)
times = seq(0,12, length.out=12*60)
init = c(dose_serine*bioavailability_serine, 0, base_serine)
names(init) = paste(c("Gut", "Int", "Blood"))
out <- ode(y = init, func = derivs, parms = fit_serine$par, times = times)
conc_over_time = c()
conc_over_time = c(conc_over_time, out[ ,"Blood"])
length(conc_over_time)/(24*60)

## Now run for two weeks
days=14
for(i in 1:((days*2)-1) ) {
  init = c(dose_serine*bioavailability_serine, 0, tail(conc_over_time, n=1))
  names(init) = paste(c("Gut", "Int", "Blood"))
  out <- ode(y = init, func = derivs, parms = fit_serine$par, times = times)
  conc_over_time = c(conc_over_time, out[ ,"Blood"])
}
length(conc_over_time)/(24*60)
# Put 14 days of baseline before the intervention
conc_over_time = c(rep(base_serine, days*24*60), conc_over_time)
length(conc_over_time)/(24*60)

# Convert concentration from grams to nM
#conc_over_time = conc_over_time/blood_vol/molar_mass_serine/1e-9 # RUN ONLY ONCE!
#base_serine = mean(subset(Exp, Time == 0)[ ,"Serine"])
time_period = seq(-14*24*60,days*24*60, length.out=length(conc_over_time/blood_vol/molar_mass_serine/1e-9))


#################################################### L-CARNITINE #######################################################
# MODEL DEFINITION:
derivs <- function(times, init, pars) { 
  with (as.list(c(init, pars)), { 
    dGut = -k1*Gut
    dInt = k1*Gut - k1*Int
    dBlood = k1*Int - k2*(Blood-base_carnitine)
    return(list(c(dGut, dInt, dBlood))) 
  }) 
} 

base_carnitine = mean(subset(Exp, Time == 0)[ ,"L.carnitine"])
# Convert base_carnitine from nM to grams, assume Blood vol of 5 L
blood_vol = 5
molar_mass_carnitine = 161.2
base_carnitine = base_carnitine*blood_vol*molar_mass_carnitine*1e-9
dose_carnitine = 3
bioavailability_carnitine = 0.14 #14-18 % [Kinetics, pharmacokinetics, and regulation of L-carnitine and acetyl-L-carnitine metabolism.]

pars = c(0.3, 1)
names(pars) = paste(c("k1", "k2"))
init = c(dose_carnitine*bioavailability_carnitine, 0, base_carnitine)
names(init) = paste(c("Gut", "Int", "Blood"))
times = seq(0,24, length.out=24*60)

out <- ode(y = init, func = derivs, parms = pars, times = times)
par(mfrow=c(2,1))
plot(out[ ,"time"], out[ ,"Blood"], type="l", xlab="Time (h)", ylab="Blood", main="carnitine")


## Make interpolations of everybodies data
x = seq(0, 24*60, length=24*60)
S1_interp = pchipfun(c(subset(Exp, Subject == 1)[ c(1:3, 6),"Time"], 23.9*60, 24*60), c(subset(Exp, Subject == 1)[ c(1:3, 6),"L.carnitine"], subset(Exp, Subject == 1)[ c(1:3, 6),"L.carnitine"][1], subset(Exp, Subject == 1)[ c(1:3, 6),"L.carnitine"][1]))
S2_interp = pchipfun(c(subset(Exp, Subject == 2)[ ,"Time"], 23.9*60, 24*60), c(subset(Exp, Subject == 2)[ ,"L.carnitine"], subset(Exp, Subject == 2)[ ,"L.carnitine"][1], subset(Exp, Subject == 2)[ ,"L.carnitine"][1]))
S3_interp = pchipfun(c(subset(Exp, Subject == 3)[ ,"Time"], 23.9*60, 24*60), c(subset(Exp, Subject == 3)[ ,"L.carnitine"], subset(Exp, Subject == 3)[ ,"L.carnitine"][1], subset(Exp, Subject == 3)[ ,"L.carnitine"][1]))
S4_interp = pchipfun(c(subset(Exp, Subject == 4)[ c(1,4,8),"Time"], 23.9*60, 24*60), c(subset(Exp, Subject == 4)[ c(1,4,8),"L.carnitine"], subset(Exp, Subject == 4)[ c(1,4,8),"L.carnitine"][1], subset(Exp, Subject == 4)[ c(1,4,8),"L.carnitine"][1]))
S5_interp = pchipfun(c(subset(Exp, Subject == 5)[ ,"Time"], 23.9*60, 24*60), c(subset(Exp, Subject == 5)[ ,"L.carnitine"], subset(Exp, Subject == 5)[ ,"L.carnitine"][1], subset(Exp, Subject == 5)[ ,"L.carnitine"][1]))
S6_interp = pchipfun(c(subset(Exp, Subject == 6)[ ,"Time"], 23.9*60, 24*60), c(subset(Exp, Subject == 6)[ ,"L.carnitine"], subset(Exp, Subject == 6)[ ,"L.carnitine"][1], subset(Exp, Subject == 6)[ ,"L.carnitine"][1]))
S7_interp = pchipfun(c(subset(Exp, Subject == 7)[ c(1:7),"Time"], 23.9*60, 24*60), c(subset(Exp, Subject == 7)[ c(1:7),"L.carnitine"], subset(Exp, Subject == 7)[ c(1:7),"L.carnitine"][1], subset(Exp, Subject == 7)[ c(1:7),"L.carnitine"][1]))
S8_interp = pchipfun(c(subset(Exp, Subject == 8)[ ,"Time"], 23.9*60, 24*60), c(subset(Exp, Subject == 8)[ ,"L.carnitine"], subset(Exp, Subject == 8)[ ,"L.carnitine"][1], subset(Exp, Subject == 8)[ ,"L.carnitine"][1]))
#S9_interp = pchipfun(c(subset(Exp, Subject == 9)[ ,"Time"], 23.9*60, 24*60), c(subset(Exp, Subject == 9)[ ,"L.carnitine"], subset(Exp, Subject == 9)[ ,"L.carnitine"][1], subset(Exp, Subject == 9)[ ,"L.carnitine"][1]))
S10_interp = pchipfun(c(subset(Exp, Subject == 10)[ c(1,4,8),"Time"], 23.9*60, 24*60), c(subset(Exp, Subject == 10)[ c(1,4,8),"L.carnitine"], subset(Exp, Subject == 10)[ c(1,4,8),"L.carnitine"][1], subset(Exp, Subject == 10)[ c(1,4,8),"L.carnitine"][1]))


## Make a mean funtion of all of these functions
# Exclude subject 10
mean_carnitine = c()
std_carnitine = c()
for(i in x) {
  mean_carnitine = c(mean_carnitine, mean( c(S1_interp(i), S2_interp(i), S3_interp(i), S4_interp(i), S5_interp(i), S6_interp(i), S7_interp(i), S8_interp(i), S10_interp(i)) ) )
  std_carnitine = c(std_carnitine, sd(c(S1_interp(i), S2_interp(i), S3_interp(i), S4_interp(i), S5_interp(i), S6_interp(i), S7_interp(i), S8_interp(i), S10_interp(i)), na.rm=T) )
}

## Plot the mean interpolation and compare with the model
plot(x, mean_carnitine, type="l", ylim=c(0,1e6), xlab="", ylab="")
par(new=T)
plot(out[ ,"time"]*60, out[ ,"Blood"], type="l", xlab="Time (h)", ylab="Blood", main="carnitine", ylim=c(0,1e6), lwd=3, col="red")


## Fit the model to the mean interpolation
modelCost <- function(pars) {
  out <- ode(y = init, func = derivs, parms = pars, times = times)
  yobs = cbind(x/60, mean_carnitine*blood_vol*molar_mass_carnitine*1e-9)
  colnames(yobs) = paste(c("time", "Blood"))
  return( modCost(out[ ,c("time", "Blood")], yobs) )  # object of class modCost
}

init = c(dose_carnitine*bioavailability_carnitine, 0, base_carnitine)
names(init) = paste(c("Gut", "Int", "Blood"))
fit_carnitine <- modFit(f = modelCost, p = pars, lower = c(0.0001, 0.0001), upper = c(1000, 1000), method = "Marq" )
out <- ode(y = init, func = derivs, parms = fit_carnitine$par, times = times)


############################### SET DOSE
dose_carnitine = 2.55

############################################### RUN THE MODEL FOR TWOO WEEKS
### Run first 12h-period (one dose)
#dose_carnitine = 20*bioavailability_carnitine # (grams)
times = seq(0,12, length.out=12*60)
init = c(dose_carnitine*bioavailability_carnitine, 0, base_carnitine)
names(init) = paste(c("Gut", "Int", "Blood"))
out <- ode(y = init, func = derivs, parms = fit_carnitine$par, times = times)
conc_over_time = c()
conc_over_time = c(conc_over_time, out[ ,"Blood"])
length(conc_over_time)/(24*60)

## Now run for two weeks
days=14
for(i in 1:((days*2)-1) ) {
  init = c(dose_carnitine*bioavailability_carnitine, 0, tail(conc_over_time, n=1))
  names(init) = paste(c("Gut", "Int", "Blood"))
  out <- ode(y = init, func = derivs, parms = fit_carnitine$par, times = times)
  conc_over_time = c(conc_over_time, out[ ,"Blood"])
}
length(conc_over_time)/(24*60)
# Put 14 days of baseline before the intervention
conc_over_time = c(rep(base_carnitine, days*24*60), conc_over_time)
length(conc_over_time)/(24*60)

# Convert concentration from grams to nM
#conc_over_time = conc_over_time/blood_vol/molar_mass_carnitine/1e-9 # RUN ONLY ONCE!
#base_carnitine = mean(subset(Exp, Time == 0)[ ,"L.carnitine"])

## Plot
time_period = seq(-14*24*60,days*24*60, length.out=length(conc_over_time/blood_vol/molar_mass_carnitine/1e-9))


#################################################### NAC #######################################################
derivs <- function(times, init, pars) { 
  with (as.list(c(init, pars)), { 
    dGut = -k1*Gut
    dInt = k1*Gut - k1*Int
    dBlood = k1*Int - k2*(Blood-base_NAC)
    return(list(c(dGut, dInt, dBlood))) 
  }) 
} 

base_NAC = 813
# Convert base_NAC from nM to grams, assume Blood vol of 5 L
blood_vol = 5
molar_mass_NAC = 163.2
base_NAC = base_NAC*blood_vol*molar_mass_NAC*1e-9
dose_NAC = 5
bioavailability_NAC = 0.09 # Around 9 % [https://link.springer.com/article/10.1007/BF01061422]


pars = c(0.3, 1)
names(pars) = paste(c("k1", "k2"))
init = c(dose_NAC*bioavailability_NAC, 0, base_NAC)
names(init) = paste(c("Gut", "Int", "Blood"))
times = seq(0,24, length.out=24*60)

out <- ode(y = init, func = derivs, parms = pars, times = times)
par(mfrow=c(2,1))
plot(out[ ,"time"], out[ ,"Blood"], type="l", xlab="Time (h)", ylab="Blood", main="NAC")


## Make interpolations of everybodies data
x = seq(0, 24*60, length=24*60)
S1_interp = pchipfun(c(0, subset(Exp, Subject == 1)[ c(2,3,6),"Time"], 7*60, 24*60), c(min(subset(Exp, Subject == 1)[ c(2,3,6),"NAC"]), subset(Exp, Subject == 1)[ c(2,3,6),"NAC"], min(subset(Exp, Subject == 1)[ c(2,3,6),"NAC"]), min(subset(Exp, Subject == 1)[ c(2,3,6),"NAC"])))
S2_interp = pchipfun(c(0, subset(Exp, Subject == 2)[ c(2:8),"Time"], 7*60, 24*60), c(min(subset(Exp, Subject == 2)[ c(2:8),"NAC"]), subset(Exp, Subject == 2)[ c(2:8),"NAC"], min(subset(Exp, Subject == 2)[ c(2:8),"NAC"]), min(subset(Exp, Subject == 2)[ c(2:8),"NAC"])))
S3_interp = pchipfun(c(0, subset(Exp, Subject == 3)[ c(2:8),"Time"], 7*60, 24*60), c(min(subset(Exp, Subject == 3)[ c(2:8),"NAC"]), subset(Exp, Subject == 3)[ c(2:8),"NAC"], min(subset(Exp, Subject == 3)[ c(2:8),"NAC"]), min(subset(Exp, Subject == 3)[ c(2:8),"NAC"])))
S4_interp = pchipfun(c(0, subset(Exp, Subject == 4)[ c(4,8),"Time"], 10.8*60, 24*60), c(813, subset(Exp, Subject == 4)[ c(4,8),"NAC"], 813, 813))
S5_interp = pchipfun(c(0, subset(Exp, Subject == 5)[ c(2:8),"Time"], 7*60, 24*60), c(min(subset(Exp, Subject == 5)[ c(2:8),"NAC"]), subset(Exp, Subject == 5)[ c(2:8),"NAC"], min(subset(Exp, Subject == 5)[ c(2:8),"NAC"]), min(subset(Exp, Subject == 5)[ c(2:8),"NAC"])))
S6_interp = pchipfun(c(0, subset(Exp, Subject == 6)[ c(2:8),"Time"], 7*60, 24*60), c(min(subset(Exp, Subject == 6)[ c(2:8),"NAC"]), subset(Exp, Subject == 6)[ c(2:8),"NAC"], min(subset(Exp, Subject == 6)[ c(2:8),"NAC"]), min(subset(Exp, Subject == 6)[ c(2:8),"NAC"])))
S7_interp = pchipfun(c(0, subset(Exp, Subject == 7)[ c(3:7),"Time"], 7*60, 24*60), c(min(subset(Exp, Subject == 7)[ c(3:7),"NAC"]), subset(Exp, Subject == 7)[ c(3:7),"NAC"], min(subset(Exp, Subject == 7)[ c(3:7),"NAC"]), min(subset(Exp, Subject == 7)[ c(3:7),"NAC"])))
S8_interp = pchipfun(c(0, subset(Exp, Subject == 8)[ c(2:7),"Time"], 7*60, 24*60), c(min(subset(Exp, Subject == 8)[ c(2:7),"NAC"]), subset(Exp, Subject == 8)[ c(2:7),"NAC"], min(subset(Exp, Subject == 8)[ c(2:7),"NAC"]), min(subset(Exp, Subject == 8)[ c(2:7),"NAC"])))
#S9_interp = pchipfun(c(0, subset(Exp, Subject == 9)[ c(1:7),"Time"], 7*60, 24*60), c(min(subset(Exp, Subject == 9)[ c(1:7),"NAC"]), subset(Exp, Subject == 9)[ c(1:7),"NAC"], min(subset(Exp, Subject == 9)[ c(1:7),"NAC"]), min(subset(Exp, Subject == 9)[ c(1:7),"NAC"])))
#S10_interp = pchipfun(c(subset(Exp, Subject == 10)[ 4,"Time"], 23.9*60, 24*60), c(subset(Exp, Subject == 10)[ 4,"NAC"], subset(Exp, Subject == 10)[ 4,"NAC"][1], subset(Exp, Subject == 10)[ 4,"NAC"][1]))


## Make a mean funtion of all of these functions
# Exclude subject 9 and 10
mean_NAC = c()
std_NAC = c()
for(i in x) {
  mean_NAC = c(mean_NAC, mean( c(S1_interp(i), S2_interp(i), S3_interp(i), S4_interp(i), S5_interp(i), S6_interp(i), S7_interp(i), 
                                 S8_interp(i)) ) )
  std_NAC = c(std_NAC, sd(c(S1_interp(i), S2_interp(i), S3_interp(i), S4_interp(i), S5_interp(i), S6_interp(i), 
                            S7_interp(i), S8_interp(i)), na.rm=T) )
}

## Plot the mean interpolation and compare with the model
plot(x, mean_NAC, type="l", ylim=c(0,0.1), xlab="", ylab="")
par(new=T)
plot(out[ ,"time"]*60, out[ ,"Blood"], type="l", xlab="Time (h)", ylab="Blood", main="NAC", ylim=c(0,0.1), lwd=3, col="red")


## Fit the model to the mean interpolation
modelCost <- function(pars) {
  out <- ode(y = init, func = derivs, parms = pars, times = times)
  yobs = cbind(x/60, mean_NAC*blood_vol*molar_mass_NAC*1e-9)
  colnames(yobs) = paste(c("time", "Blood"))
  return( modCost(out[ ,c("time", "Blood")], yobs) )  # object of class modCost
}

init = c(dose_NAC*bioavailability_NAC, 0, base_NAC)
names(init) = paste(c("Gut", "Int", "Blood"))
fit_NAC <- modFit(f = modelCost, p = pars, lower = c(0.0001, 0.0001), upper = c(1000, 1000), method = "Marq" )
out <- ode(y = init, func = derivs, parms = fit_NAC$par, times = times)


############################### CALCULATE DOSE
desired_mean_incr = 100 # %
percent_incr = 0
dose_NAC = 2.3
increment_dose = 0.025 # grams

while (abs(percent_incr-desired_mean_incr) >= 0.4) {
  dose_NAC = dose_NAC + increment_dose
  times = seq(0,12, length.out=12*60)
  init = c(dose_NAC*bioavailability_NAC, 0, base_NAC)
  names(init) = paste(c("Gut", "Int", "Blood"))
  out <- ode(y = init, func = derivs, parms = fit_NAC$par, times = times)
  conc_over_time = c()
  conc_over_time = c(conc_over_time, out[ ,"Blood"])
  length(conc_over_time)/(24*60)
  
  ## Now run for two weeks
  days=14
  for(i in 1:((days*2)-1) ) {
    init = c(dose_NAC*bioavailability_NAC, 0, tail(conc_over_time, n=1))
    names(init) = paste(c("Gut", "Int", "Blood"))
    out <- ode(y = init, func = derivs, parms = fit_NAC$par, times = times)
    conc_over_time = c(conc_over_time, out[ ,"Blood"])
  }
  length(conc_over_time)/(24*60)
  # Put 14 days of baseline before the intervention
  conc_over_time = c(rep(base_NAC, days*24*60), conc_over_time)
  length(conc_over_time)/(24*60)
  
  percent_incr = ((mean(conc_over_time[((days*2-2)*24*60):((days*2-1)*24*60)])/base_NAC)-1)*100
  
}
############################################### RUN THE MODEL FOR TWO WEEKS
### Run first 12h-period (one dose)
#dose_NAC = 20*bioavailability_NAC # (grams)
times = seq(0,12, length.out=12*60)
init = c(dose_NAC*bioavailability_NAC, 0, base_NAC)
names(init) = paste(c("Gut", "Int", "Blood"))
out <- ode(y = init, func = derivs, parms = fit_NAC$par, times = times)
conc_over_time = c()
conc_over_time = c(conc_over_time, out[ ,"Blood"])
length(conc_over_time)/(24*60)

## Now run for two weeks
days=14
for(i in 1:((days*2)-1) ) {
  init = c(dose_NAC*bioavailability_NAC, 0, tail(conc_over_time, n=1))
  names(init) = paste(c("Gut", "Int", "Blood"))
  out <- ode(y = init, func = derivs, parms = fit_NAC$par, times = times)
  conc_over_time = c(conc_over_time, out[ ,"Blood"])
}
length(conc_over_time)/(24*60)
# Put 14 days of baseline before the intervention
conc_over_time = c(rep(base_NAC, days*24*60), conc_over_time)
length(conc_over_time)/(24*60)

# Convert concentration from grams to nM
#conc_over_time = conc_over_time/blood_vol/molar_mass_NAC/1e-9 # RUN ONLY ONCE!
#base_NAC = mean(subset(Exp, Time == 0)[ ,"NAC"])
