# Supplementary material for: The acute effect of metabolic cofactor supplementation: a potential therapeutic strategy against non‐alcoholic fatty liver disease
Source: Mol Syst Biol. 2020 Apr 27;16(4):e9495. doi: 10.15252/msb.209495 (PMC7184219; doi:10.15252/msb.209495)
Supplement: Supplementary file 15 — Code EV1 [file MSB-16-e9495-s016.zip › ComputerCode_EV1/Cheng_readExcel.m]

function content = Cheng_readExcel(fileName,sheetName)
% content = Cheng_readExcel(fileName,sheetName)
% sheetName is set as the first one by default unless otherwise specified
% Cheng Zhang edited, 2018-02-16
if nargin < 2 || isempty(sheetName)
    [~,~,content] = xlsread(fileName);
else
    [~,~,content] = xlsread(fileName,sheetName);
end

% content{cellfun(@isnumeric,content)} == [NaN];

ind = find(cellfun(@isnumeric,content));
for i = 1:length(ind)
    if isnan(content{ind(i)})
        content{ind(i)} = '';
    else
        content{ind(i)} = num2str(content{ind(i)});
    end
end


end
